# Supplementary material for: Sensitivity analysis enlightens effects of connectivity in a Neural Mass Model under Control-Target mode
Source: PLoS Comput Biol. 2026 Mar 23;22(3):e1014035. doi: 10.1371/journal.pcbi.1014035 (PMC13008111; doi:10.1371/journal.pcbi.1014035)
Supplement: S3 File — (ZIP) [file pcbi.1014035.s003.zip]

Archive with 72 entries (60 files):
- 01-code/
- 01-code/11-fig11/
- 01-code/10-fig10/
- 01-code/07-fig07/
- 01-code/run.sh
- 01-code/13-fig13/
- 01-code/04-fig04/
- 01-code/02-fig02/
- 01-code/00-functions/
- 01-code/09-fig09/
- 01-code/12-fig12/
- 01-code/05-fig05/
- 01-code/08-fig08/
- 01-code/11-fig11/run.py
- 01-code/11-fig11/Sensi_snT_BEC_EI.pdf
- 01-code/11-fig11/rnT_EI.pdf
- 01-code/11-fig11/Sensi_snC_BEC_EI.pdf
- 01-code/11-fig11/rnC_EI.pdf
- 01-code/11-fig11/FeedbackGain_EI.pdf
- 01-code/10-fig10/run.py
- 01-code/10-fig10/Sensi_snT_BEC_II.pdf
- 01-code/10-fig10/rnT_II.pdf
- 01-code/10-fig10/Sensi_snC_BEC_II.pdf
- 01-code/10-fig10/rnC_II.pdf
- 01-code/10-fig10/FeedbackGain_II.pdf
- 01-code/07-fig07/run.py
- 01-code/07-fig07/sn_xI.pdf
- 01-code/07-fig07/xn_xI.pdf
- 01-code/07-fig07/sensi_sn_xI.pdf
- 01-code/07-fig07/sensi_sn_xE.pdf
- 01-code/07-fig07/xn_xE.pdf
- 01-code/07-fig07/sn_xE.pdf
- 01-code/13-fig13/run.py
- 01-code/13-fig13/snC_Istim_EE.pdf
- 01-code/13-fig13/snC_Istim_IE.pdf
- 01-code/13-fig13/snT_Istim_II.pdf
- 01-code/13-fig13/snT_Istim_EI.pdf
- 01-code/13-fig13/snT_Istim_EE.pdf
- 01-code/13-fig13/snT_Istim_IE.pdf
- 01-code/13-fig13/snC_Istim_II.pdf
- 01-code/13-fig13/snC_Istim_EI.pdf
- 01-code/04-fig04/sn_zE.pdf
- 01-code/04-fig04/run.py
- 01-code/04-fig04/rn_zE.pdf
- 01-code/04-fig04/Close_Loop_Sensitivity.pdf
- 01-code/04-fig04/Feedback_Gain.pdf
- 01-code/02-fig02/run.py
- 01-code/02-fig02/Sn_Bold.pdf
- 01-code/00-functions/functions.py
- 01-code/00-functions/4Stimulations.txt
- 01-code/09-fig09/run.py
- 01-code/09-fig09/Sensi_snC_BEC_IE.pdf
- 01-code/09-fig09/rnC_IE.pdf
- 01-code/09-fig09/FeedbackGain_IE.pdf
- 01-code/09-fig09/rnT_IE.pdf
- 01-code/09-fig09/Sensi_snT_BEC_IE.pdf
- 01-code/12-fig12/Sn_Bold_1Stim_EE.pdf
- 01-code/12-fig12/run.py
- 01-code/12-fig12/Sn_Bold_4Stim_EE.pdf
- 01-code/12-fig12/Sn_Bold_4Stim_EI.pdf
- 01-code/12-fig12/Sn_Bold_1Stim_EI.pdf
- 01-code/05-fig05/sg_zI.pdf
- 01-code/05-fig05/run.py
- 01-code/05-fig05/rg_zI.pdf
- 01-code/05-fig05/Close_Loop_Sensitivity.pdf
- 01-code/05-fig05/Feedback_Gain.pdf
- 01-code/08-fig08/run.py
- 01-code/08-fig08/Sensi_snC_BEC_EE.pdf
- 01-code/08-fig08/rnC_EE.pdf
- 01-code/08-fig08/FeedbackGain_EE.pdf
- 01-code/08-fig08/rnT_EE.pdf
- 01-code/08-fig08/Sensi_snT_BEC_EE.pdf
