# Supplementary material for: Sensitivity analysis enlightens effects of connectivity in a Neural Mass Model under Control-Target mode
Source: PLoS Comput Biol. 2026 Mar 23;22(3):e1014035. doi: 10.1371/journal.pcbi.1014035 (PMC13008111; doi:10.1371/journal.pcbi.1014035)
Supplement: S3 File — (ZIP) [file pcbi.1014035.s003.zip › 01-code/run.sh]

# bash script

set -ex

# Task to be done
declare -a doFig=(
	"02-fig02"
	"04-fig04"
	"05-fig05"
	"07-fig07"
	"08-fig08"
	"09-fig09"
	"10-fig10"
	"11-fig11"
	"12-fig12"
	"13-fig13"
	)

for scr in "${doFig[@]}"
do
   echo "$scr"
   (cd $scr && python3 run.py) # subshell
done

echo "done"
