# Supplementary material for: Sensitivity analysis enlightens effects of connectivity in a Neural Mass Model under Control-Target mode
Source: PLoS Comput Biol. 2026 Mar 23;22(3):e1014035. doi: 10.1371/journal.pcbi.1014035 (PMC13008111; doi:10.1371/journal.pcbi.1014035)
Supplement: S3 File — (ZIP) [file pcbi.1014035.s003.zip › 01-code/10-fig10/run.py]

#!/usr/bin/env python3
# -*- coding: utf-8 -*-
"""
Created on Tue Jan 20 16:33:52 2026

@author: anais
"""

from numpy import *

import matplotlib.pyplot as plt

import sys

import os


dir_path = os.path.dirname( os.getcwd() )
functions_path = dir_path + '/00-functions/'
fig_code_path = dir_path +'/10-fig10'


sys.path.append(functions_path)

from functions import *


print('------------------ Fig10 ------------------')

#%% Parameters that are varied

#--- forcing on the excitatory pool of the control region 

start_BEC = 0.3
end_BEC = 0.5
inc_BEC = 0.001 

nb_BEC = round((end_BEC-start_BEC)/inc_BEC)
Var_BEC = linspace(start_BEC,end_BEC,int(nb_BEC)+1)

#--- coupling from the pool I to the pool E of the target region (in absolute value)

Var_JgabaT = array([0.25,0.75,1.0,1.25,1.75,2.25,2.75])


#%% Fixed parameters

N = 2 #number of regions 

Tglu = 8*pow(10.,-3) * ones((N,1))
Tgaba = 3*pow(10.,-3) * ones((N,1))

(autocoupling_E,basal_forcing_E,coupling_EtoI,autocoupling_I_abs,basal_forcing_I,Jnmda,G) = get_FixedParametersForCurrents() 

basal_forcing_E = basal_forcing_E*ones((N,1))


control = 0
target = 1

M = array([[0,1],[1,0]]) #structural connectivity matrix 


#--- matrix that gives a type of connectivity between regions

# TypeOfConnectivity = 'EE' #fig08
# TypeOfConnectivity = 'IE' #fig09
TypeOfConnectivity = 'II' #fig10
# TypeOfConnectivity = 'EI' #fig11

k = get_Matrix_kE_ForATypeOfConnectivity(TypeOfConnectivity) 

#%%

#----- initialisation

# close loop sensitivities 
dSnC_dBEC_mat = zeros(( len(Var_BEC),len(Var_JgabaT) ))
dSnT_dBEC_mat = zeros(( len(Var_BEC),len(Var_JgabaT) ))

# feedback gain
Gain_mat = zeros(( len(Var_BEC),len(Var_JgabaT) ))

# firing rates
RnC_mat = zeros(( len(Var_BEC),len(Var_JgabaT) ))
RnT_mat = zeros(( len(Var_BEC),len(Var_JgabaT) ))


#--- we fix JgabaC (i.e. the coupling from the pool I to the pool E) in the control region

coupling_ItoE_abs = 0 * ones((N,1))

if TypeOfConnectivity=='EE' or TypeOfConnectivity=='EI': 
    coupling_ItoE_abs[control] = 1.758
elif TypeOfConnectivity=='IE' or TypeOfConnectivity=='II': 
    coupling_ItoE_abs[control] = 0.929 


 
       
for j in range(len(Var_JgabaT)):
    
    
    coupling_ItoE_abs[target]= Var_JgabaT[j] 

    print("Jgaba_T = ", Var_JgabaT[j] )
    
    for i in range(len(Var_BEC)): 
           
        
        forcings = zeros((N,1))     
                
        forcings[control] = Var_BEC[i]
        forcings[target] = basal_forcing_E[target]
        
                        
         #----- We find the fixed point 
         
        (sn_fp,sg_fp,xn_fp,xg_fp,rn_fp,rg_fp) = FindFixedPoint(autocoupling_E,coupling_ItoE_abs,forcings,coupling_EtoI,autocoupling_I_abs,basal_forcing_I,M,G,k,Jnmda,Tglu,Tgaba,N)
        
      

        #---- We calculate the sensitivities 
        
        (dSnC_dBEC, dSnT_dBEC, Gain, Sensi_SnC_xEC, Sensi_SgC_xEC, Sensi_SnC_xIC, Sensi_SgC_xIC, Sensi_SnT_xET, Sensi_SgT_xET, Sensi_SnT_xIT, Sensi_SgT_xIT) = CloseLoopSensitivities_TwoRegions(sn_fp,sg_fp,autocoupling_E,coupling_ItoE_abs,forcings,coupling_EtoI,autocoupling_I_abs,basal_forcing_I,Tglu,Tgaba,G,Jnmda,k,M,control,target)
 
    
         
        #----- Storage
        
        # open loop sensitivities
        dSnC_dBEC_mat[i,j] = dSnC_dBEC[0]
        dSnT_dBEC_mat[i,j] = dSnT_dBEC[0]

        # feedback gain
        Gain_mat[i,j] = Gain[0]

        # firing rates
        RnC_mat[i,j] = rn_fp[control,0]
        RnT_mat[i,j] = rn_fp[target,0]
        
        
        
#%% Plot      
        
ListOfColors=array(['blue','orange','green','red','purple','brown','pink','gray','olive','cyan'])
  
Title = 'Connectivity %s' %(TypeOfConnectivity)


#---- Rn_C (firing rates in the control region)

fig = plt.figure(0)

inc=0
for j in range(len(Var_JgabaT)):  

        y = RnC_mat[:,j]
        
        mod_inc = mod(inc, len(ListOfColors))
        color='tab:'+ ListOfColors[mod_inc] 
 
        plt.plot(Var_BEC,y,'-', c=color,label='Jgaba_T=%.2f' %(Var_JgabaT[j]))
        
        inc=inc+1

plt.plot([0.382,0.382],[0,55],'--',c="black")

plt.xlabel('BE_C')
plt.xlim(0.3,0.5)

plt.ylabel('rn_C')
plt.ylim(0,55)

# plt.legend(bbox_to_anchor=(0.65, 0.6), loc='upper left')
plt.title(Title)  

filename_fig0 = fig_code_path + '/rnC_%s.pdf' %TypeOfConnectivity       
fig.savefig(filename_fig0,format="pdf",bbox_inches="tight")

# plt.show()


#---- rn_T (firing rates in the target region)

fig = plt.figure(1)

inc=0
for j in range(len(Var_JgabaT)):  

        y = RnT_mat[:,j]
        
        mod_inc = mod(inc, len(ListOfColors))
        color='tab:'+ ListOfColors[mod_inc] 
 
        plt.plot(Var_BEC,y,'-', c=color,label='Jgaba_T=%.2f' %(Var_JgabaT[j]))
        
        inc=inc+1

plt.plot([0.382,0.382],[0,55],'--',c="black")
plt.xlabel('BE_C')
plt.xlim(0.3,0.5)

plt.ylabel('rn_T')
plt.ylim(0,55)

# plt.legend(bbox_to_anchor=(0.65, 0.6), loc='upper left')
plt.title(Title)  

filename_fig1 = fig_code_path + '/rnT_%s.pdf' %TypeOfConnectivity       
fig.savefig(filename_fig1,format="pdf",bbox_inches="tight")

# plt.show()


#----- dSnC_dBEC: close loop sensitivity of snC (activity in the control region) w.r.t. the forcing BEC (forcing on the pool E of the control region)

delta_grec = chr(948)


fig = plt.figure(2)

inc=0
for j in range(len(Var_JgabaT)):  

        y = dSnC_dBEC_mat[:,j]
        
        mod_inc = mod(inc, len(ListOfColors))
        color='tab:'+ ListOfColors[mod_inc] 
 
        plt.plot(Var_BEC,y,'-', c=color,label='Jgaba_T=%.2f' %(Var_JgabaT[j]))
        
        inc=inc+1

plt.xlabel('BE_C')
plt.xlim(0.3,0.5)
plt.ylabel('%ssn_C / %sBE_C' %(delta_grec,delta_grec) )


if (TypeOfConnectivity=="IE"):
      
    plt.ylim(0,13)
    plt.plot([0.382,0.382],[0,13],'--',c="black")            
    
elif (TypeOfConnectivity=="EE"):
   
    
    plt.ylim(0,40)
    plt.plot([0.382,0.382],[0,40],'--',c="black")            
    
elif (TypeOfConnectivity=="II"):
   

    plt.ylim(0,40)
    plt.plot([0.382,0.382],[0,40],'--',c="black")  
                          
   
elif (TypeOfConnectivity=="EI"):
    

    plt.ylim(0,8)
    plt.plot([0.382,0.382],[0,8],'--',c="black")  

# plt.legend(bbox_to_anchor=(0.65, 0.6), loc='upper left')
plt.title(Title)  

filename_fig2 = fig_code_path + '/Sensi_snC_BEC_%s.pdf' %TypeOfConnectivity       
fig.savefig(filename_fig2,format="pdf",bbox_inches="tight")

# plt.show()


#----- dSnT_dBEC: close loop sensitivity of snT (activity in the target region) w.r.t. the forcing BEC (forcing on the pool E of the control region)

fig = plt.figure(3)

inc=0
for j in range(len(Var_JgabaT)):  

        y = dSnT_dBEC_mat[:,j]
        
        mod_inc = mod(inc, len(ListOfColors))
        color='tab:'+ ListOfColors[mod_inc] 
 
        plt.plot(Var_BEC,y,'-', c=color,label='Jgaba_T=%.2f' %(Var_JgabaT[j]))
        
        inc=inc+1

plt.xlabel('BE_C')
plt.xlim(0.3,0.5)
plt.ylabel('%ssn_T / %sBE_C' %(delta_grec,delta_grec) )


if (TypeOfConnectivity=="IE"): 
   
    plt.ylim(0,13)
    plt.plot([0.382,0.382],[0,13],'--',c="black")            
    
elif (TypeOfConnectivity=="EE"):
   
    plt.ylim(0,40)
    plt.plot([0.382,0.382],[0,40],'--',c="black")            
    
elif (TypeOfConnectivity=="II"):
   
    plt.ylim(-20,0)
    plt.plot([0.382,0.382],[0,-20],'--',c="black")                            
   
elif (TypeOfConnectivity=="EI"):
    
    plt.ylim(-5,0)
    plt.plot([0.382,0.382],[0,-5],'--',c="black")                            
   
# plt.legend(bbox_to_anchor=(0.65, 0.6), loc='upper left')
plt.title(Title)  

filename_fig3 = fig_code_path + '/Sensi_snT_BEC_%s.pdf' %TypeOfConnectivity       
fig.savefig(filename_fig3,format="pdf",bbox_inches="tight")

# plt.show()


#----- Feedback gain


fig = plt.figure(4)

inc=0
for j in range(len(Var_JgabaT)):  

        y = Gain_mat[:,j]
        
        mod_inc = mod(inc, len(ListOfColors))
        color='tab:'+ ListOfColors[mod_inc] 
 
        plt.plot(Var_BEC,y,'-', c=color,label='Jgaba_T=%.2f' %(Var_JgabaT[j]))
        
        inc=inc+1

plt.xlabel('BE_C')
plt.xlim(0.3,0.5)
plt.ylabel("Feedback Gain" )


if (TypeOfConnectivity=="IE"):
     
    plt.legend(bbox_to_anchor=(0.65, 0.6), loc='upper left') 
    plt.plot([0.382,0.382],[0,-1],'--',c="black")
    plt.ylim(-1,0)
        
elif (TypeOfConnectivity=="EE"):
    
    plt.legend(bbox_to_anchor=(0.65, 1.0), loc='upper left') 
    plt.plot([0.382,0.382],[0,1],'--',c="black")
    plt.ylim(0,1)
        
elif (TypeOfConnectivity=="II"):
                           
    plt.legend(bbox_to_anchor=(0.65, 1.0), loc='upper left') 
    plt.plot([0.382,0.382],[0,0.5],'--',c="black")
    plt.ylim(0,0.5)
        
elif (TypeOfConnectivity=="EI"):
    
    plt.legend(bbox_to_anchor=(0.65, 0.6), loc='upper left') 
    plt.plot([0.382,0.382],[0,-1.1],'--',c="black")
    plt.ylim(-1.1,0)

plt.title(Title)  

filename_fig4 = fig_code_path + '/FeedbackGain_%s.pdf' %TypeOfConnectivity       
fig.savefig(filename_fig4,format="pdf",bbox_inches="tight")

# plt.show()
