# Supplementary material for: Sensitivity analysis enlightens effects of connectivity in a Neural Mass Model under Control-Target mode
Source: PLoS Comput Biol. 2026 Mar 23;22(3):e1014035. doi: 10.1371/journal.pcbi.1014035 (PMC13008111; doi:10.1371/journal.pcbi.1014035)
Supplement: S3 File — (ZIP) [file pcbi.1014035.s003.zip › 01-code/07-fig07/run.py]

#!/usr/bin/env python3
# -*- coding: utf-8 -*-
"""
Created on Tue Jan 20 15:34:04 2026

@author: anais
"""

from numpy import *
# import math 

import matplotlib.pyplot as plt

import sys

import os


dir_path = os.path.dirname( os.getcwd() )
functions_path = dir_path + '/00-functions/'
fig_code_path = dir_path +'/07-fig07'

sys.path.append(functions_path)

from functions import *


print('------------------ Fig07 ------------------')


#%%----------------------------------------------------------------------------------------------
#-------------------------------- Variation of the forcing xE on the excitatory pool 
#----------------------------------------------------------------------------------------------

print('Variation of the forcing xE on the excitatory pool')

#%% Parameters that are varied

#--- forcing on the pool E

start_xE = 0.
end_xE = 1.
inc_xE = 0.001 #sampling 


nb_xE = round((end_xE-start_xE)/inc_xE)

Var_xE = linspace(start_xE,end_xE,int(nb_xE)+1)

#--- coupling from the pool I to the pool E (in absolute value)

Var_Jgaba = array([0,0.25, 0.75,1.0,1.25,1.75,2.25,2.75])


    
#%% Fixed parameters

N = 1 #number of regions

Tglu = 8*pow(10.,-3) 
Tgaba = 3*pow(10.,-3) 


(autocoupling_E,basal_forcing_E,coupling_EtoI,autocoupling_I_abs,basal_forcing_I,Jnmda,G) = get_FixedParametersForCurrents() 


M = zeros((N,N)) # structural connectivity matrix 
k = zeros((N,N)) # matrix that gives a type of connectivity between regions


#%%

#initialisation

Sn_mat = zeros(( len(Var_xE),len(Var_Jgaba) ))

Rn_mat = zeros(( len(Var_xE),len(Var_Jgaba) ))

Xn_mat = zeros(( len(Var_xE),len(Var_Jgaba) ))

Sensi_Sn_xE_mat = zeros(( len(Var_xE),len(Var_Jgaba) ))


coupling_ItoE_abs = 0 * ones((N,1))

      
for j in range(len(Var_Jgaba)):
    
    
    coupling_ItoE_abs[0] = Var_Jgaba[j]  
    
    print("Jgaba = ",coupling_ItoE_abs[0])
    
    for i in range(len(Var_xE)): 
        
        
        xE = Var_xE[i]
        
                        
         #----- We find the fixed point 
                 
        (sn_fp,sg_fp,xn_fp,xg_fp,rn_fp,rg_fp) = FindFixedPoint(autocoupling_E,coupling_ItoE_abs,xE,coupling_EtoI,autocoupling_I_abs,basal_forcing_I,M,G,k,Jnmda,Tglu,Tgaba,N)
    

        #---- We calculate the sensitivities of sn and sg, w.r.t. the forcings xE and xI
        
        
        (Sensi_Sn_xE,Sensi_Sg_xE,Sensi_Sn_xI,Sensi_Sg_xI,Sensi_Sn_xE_O,Sensi_Sg_xI_O,Gain) = CloseLoopSensitivities_OneRegion(sn_fp,sg_fp,xE,basal_forcing_I,autocoupling_E,coupling_ItoE_abs,coupling_EtoI,autocoupling_I_abs,Tglu,Tgaba)
        

  
        #---- Storage
        
    
        Sn_mat[i,j] = sn_fp[0,0]
        
        
        Rn_mat[i,j] = rn_fp[0,0]
        
        
        Xn_mat[i,j] = xn_fp[0,0]
        
      
        Sensi_Sn_xE_mat[i,j] = Sensi_Sn_xE[0,0]
        
        

        
        

#%% Plot

ListOfColors=array(['blue','orange','green','red','purple','brown','pink','gray','olive','cyan'])
    
Title = 'Isolated area' 


#----- Sn


fig = plt.figure(0)
inc=0


for j in range(len(Var_Jgaba)):  
    
    y = Sn_mat[:,j]
    
    
 
    mod_inc = mod(inc, len(ListOfColors))
    color='tab:'+ ListOfColors[mod_inc]
    
    ax1 = plt.plot(Var_xE,y,'.', ms=1, c=color,label='Jgaba=%.2f' %(Var_Jgaba[j]))
    inc=inc+1

plt.plot([basal_forcing_E,basal_forcing_E],[0,1],'--',c="black")

plt.xlim(0.,1.)
plt.xlabel('xE')

plt.ylim(0,1)
plt.ylabel('sn')

# plt.legend(bbox_to_anchor=(0.6, 0.8), loc='upper left', markerscale=5)   
plt.title(Title) 

filename_fig0 = fig_code_path + '/sn_xE.pdf'       
fig.savefig(filename_fig0,format="pdf",bbox_inches="tight")
    
# plt.show()
    
    

#---- Xn 


fig = plt.figure(1)
inc=0
for j in range(len(Var_Jgaba)):  
    
    y = Xn_mat[:,j]
    
    mod_inc = mod(inc, len(ListOfColors))
    color='tab:'+ ListOfColors[mod_inc]
    
    ax1 = plt.plot(Var_xE,y,'.', ms=1, c=color,label='Jgaba=%.2f' %(Var_Jgaba[j]))
    
    inc=inc+1

plt.plot([basal_forcing_E,basal_forcing_E],[0,150],'--',c="black")
plt.plot([0.25,0.75],[0.25,0.75],'--',c="black")

plt.xlim(0.,1.)
plt.xlabel('xE')

plt.ylim(0.2,0.9)
plt.ylabel('xn')

# plt.legend(bbox_to_anchor=(0.6, 0.8), loc='upper left', markerscale=5)   
plt.title(Title) 

#labels for the corresponding firing rates (in Hz) on the right
yxn = [0.284,0.344, 0.424, 0.565, 0.726, 0.887]
yhz = [0.1,1,10,50,100,150]
ax2 = plt.gca().twinx()
ax2.set_yticks(ticks=yxn,labels=yhz)
ax2.set_ylim(0.2,0.9)
ax2.set_ylabel("rn (Hz)")

filename_fig1 = fig_code_path + '/xn_xE.pdf'       
fig.savefig(filename_fig1,format="pdf",bbox_inches="tight")


# plt.show()

#----- Sensitivity of sn w.r.t. the forcing xE on the excitatory pool

delta_grec = chr(948)

fig = plt.figure(2)
inc=0
for j in range(len(Var_Jgaba)):  
    
    y = Sensi_Sn_xE_mat[:,j]
    
    
    
    mod_inc = mod(inc, len(ListOfColors))
    color='tab:'+ ListOfColors[mod_inc]
    
    plt.plot(Var_xE,y,'-', c=color, label='Jgaba=%.2f' %(Var_Jgaba[j]))	
    inc=inc+1

plt.plot([basal_forcing_E,basal_forcing_E],[0,30],'--',c="black")


plt.xlim(0.,1.)
plt.xlabel('xE')

plt.ylim(0,30)
plt.ylabel('%ssn / %sxE' %(delta_grec,delta_grec))

plt.legend(bbox_to_anchor=(0.6, 0.8), loc='upper left', markerscale=5)   

filename_fig2 = fig_code_path + '/sensi_sn_xE.pdf'       
fig.savefig(filename_fig2,format="pdf",bbox_inches="tight")

# plt.show()


#%%----------------------------------------------------------------------------------------------
#-------------------------------- Variation of the forcing xI on the inhibitory pool 
#----------------------------------------------------------------------------------------------


print('Variation of the forcing xI on the inhibitory pool')


#%% Parameters that are varied

#--- forcing on the pool I

start_xI = 0.
end_xI = 1.
inc_xI = 0.001 #sampling 

nb_xI = round((end_xI-start_xI)/inc_xI)
Var_xI = linspace(start_xI,end_xI,int(nb_xI)+1)

#--- coupling from the pool I to the pool E (in absolute value)

Var_Jgaba = array([0,0.25, 0.75,1.0,1.25,1.75,2.25,2.75])


#%%

#initialisation

Sn_mat = zeros(( len(Var_xI),len(Var_Jgaba) ))

Rn_mat = zeros(( len(Var_xI),len(Var_Jgaba) ))

Xn_mat = zeros(( len(Var_xI),len(Var_Jgaba) ))
         
Sensi_Sn_xI_mat = zeros(( len(Var_xI),len(Var_Jgaba) ))


coupling_ItoE_abs = 0 * ones((N,1))   

for j in range(len(Var_Jgaba)):
    
    
    coupling_ItoE_abs[0] = Var_Jgaba[j]  
  
    print("Jgaba = ",coupling_ItoE_abs[0])
    
    for i in range(len(Var_xI)): 
        
        
        xI = Var_xI[i]
        
        
         #----- We find the fixed point 
        
        (sn_fp,sg_fp,xn_fp,xg_fp,rn_fp,rg_fp) = FindFixedPoint(autocoupling_E,coupling_ItoE_abs,basal_forcing_E,coupling_EtoI,autocoupling_I_abs,xI,M,G,k,Jnmda,Tglu,Tgaba,N)
        

        #---- We calculate the sensitivities of sn and sg, w.r.t. the forcings xE and xI
        
          
        (Sensi_Sn_xE,Sensi_Sg_xE,Sensi_Sn_xI,Sensi_Sg_xI,Sensi_Sn_xE_O,Sensi_Sg_xI_O,Gain) = CloseLoopSensitivities_OneRegion(sn_fp,sg_fp,basal_forcing_E,xI,autocoupling_E,coupling_ItoE_abs,coupling_EtoI,autocoupling_I_abs,Tglu,Tgaba)
                                                                                                
        
        #---- Storage
        
 
        Sn_mat[i,j] = sn_fp[0,0]
        
        
        Rn_mat[i,j] = rn_fp[0,0]
     
        
        Xn_mat[i,j] = xn_fp[0,0]
       
      
        Sensi_Sn_xI_mat[i,j] = Sensi_Sn_xI[0,0]
      
        

        

#%% Plot

ListOfColors=array(['blue','orange','green','red','purple','brown','pink','gray','olive','cyan'])
    
Title = 'Isolated area' 


#----- Sn


fig = plt.figure(3)
inc=0

for j in range(len(Var_Jgaba)):  
    
    y = Sn_mat[:,j]
    
    
 
    mod_inc = mod(inc, len(ListOfColors))
    color='tab:'+ ListOfColors[mod_inc]
    
    plt.plot(Var_xI,y,'.', ms=1, c=color,label='Jgaba=%.2f' %(Var_Jgaba[j]))
    inc=inc+1


plt.xlim(0,0.5)
plt.xlabel('xI')
plt.ylabel('sn')

plt.ylim(0,1)
plt.plot([basal_forcing_I,basal_forcing_I],[0,1],'--',c="black")

# plt.legend(bbox_to_anchor=(0.6, 0.8), loc='upper left', markerscale=5)   


filename_fig3 = fig_code_path + '/sn_xI.pdf'       
fig.savefig(filename_fig3,format="pdf",bbox_inches="tight")
    
# plt.show()
    

#---- Xn

fig = plt.figure(4)
inc=0
for j in range(len(Var_Jgaba)):  
    
    y = Xn_mat[:,j]
    
    mod_inc = mod(inc, len(ListOfColors))
    color='tab:'+ ListOfColors[mod_inc]
    
    plt.plot(Var_xI,y,'.', ms=1, c=color,label='Jgaba=%.2f' %(Var_Jgaba[j]))
    
    inc=inc+1


plt.xlim(0,0.5)
plt.xlabel('xI')
plt.ylabel('xn')

plt.plot([basal_forcing_I,basal_forcing_I],[0,50],'--',c="black")
plt.plot([0.,0.5],[0.382,0.382],'--',c="black")
plt.ylim(0,0.6)

#labels for the corresponding firing rates (in Hz) on the right
yxn = [0.23, 0.284, 0.344, 0.424, 0.565, 0.726]
yhz = [0.01,0.1,1,10,50,100]
ax2 = plt.gca().twinx()
ax2.set_yticks(ticks=yxn,labels=yhz)
ax2.set_ylim(0.,0.6)
ax2.set_ylabel("rn (Hz)")

# plt.legend(bbox_to_anchor=(1.05, 1.0), loc='upper left') 

filename_fig4 = fig_code_path + '/xn_xI.pdf'       
fig.savefig(filename_fig4,format="pdf",bbox_inches="tight")
    
# plt.show()


#----- Sensitivity of sn w.r.t. the forcing xI on the inhibitory pool


delta_grec = chr(948)

fig = plt.figure(5)
inc=0
for j in range(len(Var_Jgaba)):  
    
    y = Sensi_Sn_xI_mat[:,j]
    

    mod_inc = mod(inc, len(ListOfColors))
    color='tab:'+ ListOfColors[mod_inc]
    
    plt.plot(Var_xI,y,'-', c=color, label='Jgaba=%.2f' %(Var_Jgaba[j])) 
    inc=inc+1

plt.plot([basal_forcing_I,basal_forcing_I],[-13,0],'--',c="black")

plt.xlim(0,0.5)
plt.xlabel('xI')

plt.ylabel('%ssn / %sxI' %(delta_grec,delta_grec))
plt.ylim(-13,0.1)


# plt.legend(bbox_to_anchor=(0.6, 0.8), loc='upper left', markerscale=5)   

filename_fig5 = fig_code_path + '/sensi_sn_xI.pdf'       
fig.savefig(filename_fig5,format="pdf",bbox_inches="tight")

# plt.show()
