# Supplementary material for: Sensitivity analysis enlightens effects of connectivity in a Neural Mass Model under Control-Target mode
Source: PLoS Comput Biol. 2026 Mar 23;22(3):e1014035. doi: 10.1371/journal.pcbi.1014035 (PMC13008111; doi:10.1371/journal.pcbi.1014035)
Supplement: S3 File — (ZIP) [file pcbi.1014035.s003.zip › 01-code/13-fig13/run.py]

#!/usr/bin/env python3
# -*- coding: utf-8 -*-
"""
Created on Thu Jan 22 16:25:05 2026

@author: anais
"""


from numpy import *
# import math 

import matplotlib.pyplot as plt

import sys

import os


dir_path = os.path.dirname( os.getcwd() )
functions_path = dir_path + '/00-functions/'
fig_code_path = dir_path +'/13-fig13'

sys.path.append(functions_path)

from functions import *

print('------------------ Fig13 ------------------')


#%% Parameters that are varied

#--- stimulation of the excitatory pool of the control region 

start_Istim = 0
end_Istim = 0.1
inc_Istim = 0.001 

 
nb_Istim = round((end_Istim-start_Istim)/inc_Istim)

Var_Istim = linspace(start_Istim,end_Istim,int(nb_Istim)+1)

#--- coupling from the pool I to the pool E of the target region (in absolute value)

Var_JgabaT = array([0.929,1.0,1.5,1.758,2,2.5,3.0])


#%% Fixed parameters


N = 2 #number of regions 

Tglu = 8*pow(10.,-3) * ones((N,1))
Tgaba = 3*pow(10.,-3) * ones((N,1))

(autocoupling_E,basal_forcing_E,coupling_EtoI,autocoupling_I_abs,basal_forcing_I,Jnmda,G) = get_FixedParametersForCurrents() 

basal_forcing_E = basal_forcing_E*ones((N,1))


control = 0
target = 1

M = array([[0,1],[1,0]]) #structural connectivity matrix 


#%%

TypeOfConnectivity_list = ['EE' , 'II' , 'EI' , 'IE']

fig_num = 0
for t in range(len(TypeOfConnectivity_list)): 

    
    TypeOfConnectivity = TypeOfConnectivity_list[t]
    print('Connectivity %s' %TypeOfConnectivity)
    
    #--- matrix that gives a type of connectivity between regions
    k = get_Matrix_kE_ForATypeOfConnectivity(TypeOfConnectivity)


    #----- initialisation
    
    Sn_C_mat = zeros(( len(Var_Istim), len(Var_JgabaT) ))
    Sn_T_mat = zeros(( len(Var_Istim), len(Var_JgabaT) ))
    
    
    #---  we fix JgabaC (i.e. the coupling from the pool I to the pool E) in the control region
    
    coupling_ItoE_abs = 0 * ones((N,1))
    
    if TypeOfConnectivity=='EE' or TypeOfConnectivity=='EI': 
        coupling_ItoE_abs[control] = 1.758
    elif TypeOfConnectivity=='IE' or TypeOfConnectivity=='II': 
        coupling_ItoE_abs[control] = 0.929 
    
    
    
    
    for j in range(len(Var_JgabaT)):
            
        
        coupling_ItoE_abs[target]= Var_JgabaT[j] 
        
        print("Jgaba_T = ", Var_JgabaT[j] )
        
        
        for i in range(len(Var_Istim)): 
            
            
            forcings = zeros((N,1))
            forcings[control] = basal_forcing_E[control] + Var_Istim[i]  
            forcings[target] = basal_forcing_E[target]
                    
            #----- We find the fixed point 
            
            (sn_fp,sg_fp,xn_fp,xg_fp,rn_fp,rg_fp) = FindFixedPoint(autocoupling_E,coupling_ItoE_abs,forcings,coupling_EtoI,autocoupling_I_abs,basal_forcing_I,M,G,k,Jnmda,Tglu,Tgaba,N)
            
            
            #----- Storage
            
            Sn_C_mat[i,j] = sn_fp[control,0]
            Sn_T_mat[i,j] = sn_fp[target,0]
            
            
            
    #%% Plot   
    
    ListOfColors=array(["#0000ff40",'#0014','#0015','#0016','#0017','#0018','#0019'])
    
    
    Title ='Connectivity %s (fixed points calculations)' %(TypeOfConnectivity)
    
    if (TypeOfConnectivity == 'EE' or TypeOfConnectivity == 'IE'):
        ListOfWidth=array([1,1,1,2,1,1,1])
        ListOfStyle=array(['-','-','-','--','-','-','-'])
    else:
        ListOfWidth=array([2,1,1,1,1,1,1])
        ListOfStyle=array(['--','-','-','-','-','-','-'])
        
    #------ SnC (activity of the control region)
    fig_num=fig_num+1
    fig = plt.figure(fig_num)
    
    inc=0
    for j in range(len(Var_JgabaT)):  
    
            y = Sn_C_mat[:,j]
            
            mod_inc = mod(inc, len(ListOfColors))
            color='tab:'+ ListOfColors[mod_inc] 
            
            lwidth = ListOfWidth[j]
            lstyle = ListOfStyle[j]
            
            plt.plot(Var_Istim,y,'-', color=(0,0,1,0.3+j*0.1), label='Jgaba_T=%.3f' %(Var_JgabaT[j]), linewidth=lwidth, linestyle=lstyle)
                
            inc=inc+1
    
    
    plt.legend(bbox_to_anchor=(1.0, 0.0), loc='lower right') 
    plt.title(Title)  

    plt.xlabel('Istim')
    plt.ylabel('sn_C*')
    plt.ylim([0, 1])
    
    
    filename_fig0 = fig_code_path + '/snC_Istim_%s.pdf' %TypeOfConnectivity       
    fig.savefig(filename_fig0,format="pdf",bbox_inches="tight")
    
    # plt.show()
    
    
    #------ SnT (activity of the target region)
    fig_num=fig_num+1
    fig = plt.figure(fig_num)
    
    inc=0
    for j in range(len(Var_JgabaT)):  
    
            y = Sn_T_mat[:,j]
            
            mod_inc = mod(inc, len(ListOfColors))
            color='tab:'+ ListOfColors[mod_inc] 
            
            lwidth = ListOfWidth[j]
            lstyle = ListOfStyle[j]
            
            plt.plot(Var_Istim,y,'-', color=(0,0,1,0.3+j*0.1), label='Jgaba_T=%.3f' %(Var_JgabaT[j]), linewidth=lwidth, linestyle=lstyle)
                
            inc=inc+1
    
    
    plt.xlabel('Istim')
    plt.ylabel('sn_T*')
    plt.ylim([0, 1])
    
    
    filename_fig1 = fig_code_path + '/snT_Istim_%s.pdf' %TypeOfConnectivity             
    fig.savefig(filename_fig1,format="pdf",bbox_inches="tight")
    
    # plt.show()
    
    
    
