# Supplementary material for: Sensitivity analysis enlightens effects of connectivity in a Neural Mass Model under Control-Target mode
Source: PLoS Comput Biol. 2026 Mar 23;22(3):e1014035. doi: 10.1371/journal.pcbi.1014035 (PMC13008111; doi:10.1371/journal.pcbi.1014035)
Supplement: S3 File — (ZIP) [file pcbi.1014035.s003.zip › 01-code/04-fig04/run.py]

#!/usr/bin/env python3
# -*- coding: utf-8 -*-
"""
Created on Wed Jan 21 16:37:32 2026

@author: anais
"""

from numpy import *
# import math 

import matplotlib.pyplot as plt

import sys

import os


dir_path = os.path.dirname( os.getcwd() )
functions_path = dir_path + '/00-functions/'
fig_code_path = dir_path +'/04-fig04'

sys.path.append(functions_path)

from functions import *

print('------------------ Fig04 ------------------')

#%% Parameters that are varied

#--- forcing on the pool E

start_zE = 0.
end_zE = 1.
inc_zE = 0.001 #sampling 

nb_zE = round((end_zE-start_zE)/inc_zE)

Var_zE = linspace(start_zE,end_zE,int(nb_zE)+1)

#--- excitatory autocoupling

Var_W = array([0, 0.25, 0.5, 0.75, 1 ])

#%% Fixed parameters

N = 1

Tglu = 8*pow(10.,-3) 
Tgaba = 3*pow(10.,-3) 

(autocoupling_E,basal_forcing_E,coupling_EtoI,autocoupling_I_abs,basal_forcing_I,Jnmda,G) = get_FixedParametersForCurrents() 

coupling_ItoE_abs = 0 #we only consider the pool E, so here we nullify the couplings with the pool I
coupling_EtoI = 0
autocoupling_I_abs = 0
basal_forcing_I = 0

G = 0 #we nullify the couplings with other regions
M = zeros((N,N))
k = zeros((N,N))


#%%

Sn_mat = zeros(( len(Var_zE),len(Var_W) ))

Rn_mat = zeros(( len(Var_zE),len(Var_W) ))

Gain_mat = zeros(( len(Var_zE),len(Var_W) ))

Sensi_mat = zeros(( len(Var_zE),len(Var_W) ))

      
for j in range(len(Var_W)): 
    
    
    autocoupling_E = Jnmda * Var_W[j] 
    
    print("W+ = ", Var_W[j] )
    
    for i in range(len(Var_zE)): 
                 
 
        zE = Var_zE[i]
        
                        
         #----- We find the fixed point
                 
        (sn_fp,sg_fp,xn_fp,xg_fp,rn_fp,rg_fp) = FindFixedPoint(autocoupling_E,coupling_ItoE_abs,zE,coupling_EtoI,autocoupling_I_abs,basal_forcing_I,M,G,k,Jnmda,Tglu,Tgaba,N)
    
        

        #---- We calculate the sensitivity of sn w.r.t. the forcing zE
        
        (Sensi_sn_zE, Gain) = CloseLoopSensitivity_Pool_E(sn_fp,zE,autocoupling_E,Tglu)
        
    
  
        #---- Storage
        
        Sn_mat[i,j] = sn_fp[0,0]
        
        Rn_mat[i,j] = rn_fp[0,0]

        Gain_mat[i,j] = Gain[0,0]

        Sensi_mat[i,j] = Sensi_sn_zE[0,0]
        

#%% Plot

ListOfColors=array(['blue','orange','green','red','purple','brown','pink','gray','olive','cyan'])
    
Title = 'Isolated excitatory pool' 


#----- Sn


fig = plt.figure(0)
inc=0


for j in range(len(Var_W)):  
    
    y = Sn_mat[:,j]
    
    
 
    mod_inc = mod(inc, len(ListOfColors))
    color='tab:'+ ListOfColors[mod_inc]
    
    ax1 = plt.plot(Var_zE,y,'-', c=color,label='W+ =%.2f' %(Var_W[j]))
    inc=inc+1

plt.plot([basal_forcing_E,basal_forcing_E],[0,1],'--',c="black")

plt.xlim(0.,1.)
plt.xlabel('zE')

plt.ylim(0,1)
plt.ylabel('sn*')

plt.legend(bbox_to_anchor=(1, 1), loc='upper left', markerscale=5) 
plt.title(Title)  


filename_fig0 = fig_code_path + '/sn_zE.pdf'       
fig.savefig(filename_fig0,format="pdf",bbox_inches="tight")
    
# plt.show()
    

#----- Rn

fig = plt.figure(1)
inc=0


for j in range(len(Var_W)):  
    
    y = Rn_mat[:,j]
    
    
 
    mod_inc = mod(inc, len(ListOfColors))
    color='tab:'+ ListOfColors[mod_inc]
    
    ax1 = plt.plot(Var_zE,y,'-', c=color,label='W+ =%.2f' %(Var_W[j]))
    inc=inc+1

plt.plot([basal_forcing_E,basal_forcing_E],[0,Rn_mat.max()],'--',c="black")
plt.plot([0,1],[100,100],'--',c="black")

plt.xlim(0.,1.)
plt.xlabel('zE')

plt.ylabel('rn*')

plt.legend(bbox_to_anchor=(1, 1), loc='upper left', markerscale=5)   
plt.title(Title)  

filename_fig1 = fig_code_path + '/rn_zE.pdf'       
fig.savefig(filename_fig1,format="pdf",bbox_inches="tight")
    
# plt.show()
    

#----- Feedback gain

fig = plt.figure(2)
inc=0


for j in range(len(Var_W)):  
    
    y = Gain_mat[:,j]
    
 
    mod_inc = mod(inc, len(ListOfColors))
    color='tab:'+ ListOfColors[mod_inc]
    
    ax1 = plt.plot(Var_zE,y,'-', c=color,label='W+ =%.2f' %(Var_W[j]))
    inc=inc+1

plt.plot([basal_forcing_E,basal_forcing_E],[0,1],'--',c="black")

plt.xlim(0.,1.)
plt.xlabel('zE')

plt.ylabel('g_sn,zE')

plt.legend(bbox_to_anchor=(1, 1), loc='upper left', markerscale=5)   
plt.title(Title)  

filename_fig2 = fig_code_path + '/Feedback_Gain.pdf'       
fig.savefig(filename_fig2,format="pdf",bbox_inches="tight")
    
# plt.show()
    

#----- Sensitivity of sn w.r.t. the forcing zE

fig = plt.figure(3)
inc=0


for j in range(len(Var_W)):  
    
    y = Sensi_mat[:,j]
    
 
    mod_inc = mod(inc, len(ListOfColors))
    color='tab:'+ ListOfColors[mod_inc]
    
    ax1 = plt.plot(Var_zE,y,'-', c=color,label='W+ =%.2f' %(Var_W[j]))
    inc=inc+1

plt.plot([basal_forcing_E,basal_forcing_E],[0,Sensi_mat.max()],'--',c="black")

plt.xlim(0.,1.)
plt.xlabel('zE')

plt.ylabel('P_sn,zE')

plt.legend(bbox_to_anchor=(1, 1), loc='upper left', markerscale=5)   
plt.title(Title)  

filename_fig3 = fig_code_path + '/Close_Loop_Sensitivity.pdf'       
fig.savefig(filename_fig3,format="pdf",bbox_inches="tight")
    
# plt.show()
