# Supplementary material for: Sensitivity analysis enlightens effects of connectivity in a Neural Mass Model under Control-Target mode
Source: PLoS Comput Biol. 2026 Mar 23;22(3):e1014035. doi: 10.1371/journal.pcbi.1014035 (PMC13008111; doi:10.1371/journal.pcbi.1014035)
Supplement: S3 File — (ZIP) [file pcbi.1014035.s003.zip › 01-code/02-fig02/run.py]

#!/usr/bin/env python3
# -*- coding: utf-8 -*-
"""
Created on Wed Jan 21 11:48:26 2026

@author: anais
"""


from numpy import *
# import math 

import matplotlib.pyplot as plt

import sys

import os


dir_path = os.path.dirname( os.getcwd() )
functions_path = dir_path + '/00-functions/'
fig_code_path = dir_path +'/02-fig02'

sys.path.append(functions_path)

from functions import *

print('------------------ Fig02 ------------------')


#%% Parameters

Tglu = 8*pow(10.,-3) 
Tgaba = 3*pow(10.,-3) 


(autocoupling_E,basal_forcing_E,coupling_EtoI,autocoupling_I_abs,basal_forcing_I,Jnmda,G) = get_FixedParametersForCurrents() 

N = 1

M = zeros((N,N))
k = zeros((N,N))


coupling_ItoE_abs = array([[1.758]]) 


#%% We load the stimulation function (with 4 onsets)

file_stimulation  = open(functions_path + '4Stimulations.txt',"r",encoding="utf8")

lines = file_stimulation.readlines()

dt = eval(lines[1]) #sample time

Time = array(eval(lines[3])) #timeline


Stim = array(eval(lines[5])) # a function with 0 when there is no stimulation and 1 during the stimulated periods

file_stimulation.close()


StimulationFunction = zeros((N,len(Time)))

StimulationFunction[0][:] = Stim*0.1 #forcing that will be applied on the excitatory current (pool E): 0 when there is no stimulation and 0.1 during the stimulated periods


# plt.figure
# plt.plot(Time,StimulationFunction[0][:])


#%% Simulations


#--- Neural dynamics

dsn_dt = 1
dsg_dt = 1 

Sn0 = 0.5*ones((N,1))
Sg0 = 0.5*ones((N,1))


(Xn,Xg,Rn,Rg,dSndt,dSgdt,Sn,Sg) = get_Dynamics(autocoupling_E,coupling_ItoE_abs,basal_forcing_E,coupling_EtoI,autocoupling_I_abs,basal_forcing_I,M,G,k,Jnmda,Tglu,Tgaba,Sn0,Sg0,dt,Time,StimulationFunction)

                                           
#--- Hemodynamic and bold simulations

z0 = 0*ones((N,1)) # this initial condition is the same as the one in Deco et al Current Biology 2018/ Wang et al Sci Advances 2019
f0 = 1*ones((N,1))
v0 = 1*ones((N,1))
q0 = 1*ones((N,1))

InputHemo = Sn
    
(Z,F,V,Q,BOLD) = HemoBoldDynamics(InputHemo,z0,f0,v0,q0,dt,Time)  


#%% plot 

Title = 'one isolated area system'

fig, ax1 = plt.subplots()


ax1.plot(Time, Sn[0,:], '-', c='tab:purple', label='sn')
ax1.set_xlabel('time (sec)')
ax1.set_ylabel('synaptic activities (no dim)')
ax1.set_xlim(25,70)
ax1.set_ylim(0,1)
ax1.set_title(Title)


ax2 = ax1.twinx()
ax2.plot(Time, BOLD[0,:],'-', c='tab:green', label='bold')
ax2.set_ylabel("BOLD signal (no dim)")
ax2.set_ylim(0,0.045)

lines1, labels1 = ax1.get_legend_handles_labels()
lines2, labels2 = ax2.get_legend_handles_labels()
ax1.legend(lines1 + lines2, labels1 + labels2, loc='best')


filename_fig0 = fig_code_path + '/Sn_Bold.pdf' 
fig.savefig(filename_fig0,format="pdf",bbox_inches="tight")
    
# plt.show()
