# Supplementary material for: Sensitivity analysis enlightens effects of connectivity in a Neural Mass Model under Control-Target mode
Source: PLoS Comput Biol. 2026 Mar 23;22(3):e1014035. doi: 10.1371/journal.pcbi.1014035 (PMC13008111; doi:10.1371/journal.pcbi.1014035)
Supplement: S3 File — (ZIP) [file pcbi.1014035.s003.zip › 01-code/00-functions/functions.py]

#!/usr/bin/env python3
# -*- coding: utf-8 -*-
"""
Created on Tue Jan 20 14:39:12 2026

@author: anais
"""

from numpy import *
import math 

    
#%% parameters for the neural model   

def get_FixedParametersForCurrents() :
    
   
    Jnmda=0.15
    G=0.69  
    Wplus = 1.4
    Wminus = 1
    Wi = 0.7
    We = 1
    I0 = 0.382
    
    
    global autocoupling_E
    global basal_forcing_E
    global coupling_EtoI
    global autocoupling_I_abs
    global basal_forcing_I
    
    autocoupling_E = Wplus*Jnmda    
    
    basal_forcing_E =  We * I0  
    
    coupling_EtoI = Jnmda     
        
    autocoupling_I_abs = Wminus  #inhibitory autocoupling (in absolute value)
    
    basal_forcing_I = Wi*I0    
    
    
    return(autocoupling_E,basal_forcing_E,coupling_EtoI,autocoupling_I_abs,basal_forcing_I,Jnmda,G)


def get_FixedParametersForStates() :
    
    
    BetaE=6.6
    AlphaE=72
    
    BetaI=180
    AlphaI=530
   
    return(BetaE,AlphaE,BetaI,AlphaI)


def get_FixedParametersForExcFiringRates() :

    a=310.
    b=125
    d=0.16
    return(a,b,d)


    

def get_FixedParametersForInhFiringRates() :

    a=615.
    b=177
    d=0.087
    return(a,b,d)


#%% parameters for the hemodynamic and bold models

def get_FixedParametersForHemodynamics() :
    
    alpha=0.32
    gamma=0.41
    kappa=0.65
    tau=0.98
    rho=0.34
    
    return(alpha,gamma,kappa,tau,rho)


def get_FixedParametersForBold() :


    Theta0=28.265*3
    rho=0.34
    TE=0.03 #30ms 
    epsilon=0.47
    r0=110
    V0=0.02

    
    k1 = 4.3*Theta0*rho*TE
    k2 = epsilon*r0*rho*TE
    k3 = 1-epsilon
    
    return(V0,k1,k2,k3)


#%% Fixing the type of connectivity
    
def get_Matrix_kE_ForATypeOfConnectivity(TypeOfConnectivity): 
    

    if TypeOfConnectivity=='EE': 
        k = array([[0., 1.],
               [1., 0.]])
        
    
    elif TypeOfConnectivity=='II': 
        k = array([[0., 0.],
               [0., 0.]])
        

    elif TypeOfConnectivity=='EI': 
        k = array([[0., 1.],
               [0., 0.]])
        
    elif TypeOfConnectivity == 'IE':
        k = array([[0., 0.],
               [1., 0.]])
    
    
    return(k)


def get_k_inh(k): # for the inhibitory pool. k_inh is a matrix that contains 0 on the diagonal and (1-k) everywhere else. 

    mat1_0diago = ones(k.shape)
    for i in range(len(k)):
        mat1_0diago[i,i] = 0  #mat1_0diago contains 0 on the diagonal and 1 everywhere else
       
    k_inh = mat1_0diago-k 
    
    return(k_inh)        


#%% Simulations with the neural model 

def FindFixedPoint(autocoupling_E,coupling_ItoE_abs,basal_forcing_E,coupling_EtoI,autocoupling_I_abs,basal_forcing_I,M,G,k,Jnmda,Tglu,Tgaba,N): #cf fonction EtudeStabilite papier tuning
    
   
   #----------Duration of the first simulation and timeline 
    T0=0
    Tmax = 10
    (Time,dt) = get_Timeline(T0,Tmax)
  
  
    #---- Stimulation forcing on the excitatory pools   
    StimulationFunction = zeros((N,len(Time)))

    #------- Initial conditions
           
    dsn_dt = 1
    dsg_dt = 1 
    
    sn_fp = 0.5*ones((N,1))
    sg_fp = 0.5*ones((N,1))

    
    sn_fp = 0.1*ones((N,1))
    sg_fp = 0.05*ones((N,1))

    
    simu=0
    while all(abs(dsn_dt)>1e-10) and all(abs(dsg_dt)>1e-10): #We continue the simulation until we get close enough to the fixed point
    
        simu=simu+1
        
        Sn0 =  sn_fp   
        Sg0 =  sg_fp  
        

        (Xn,Xg,Rn,Rg,dSndt,dSgdt,Sn,Sg) = get_Dynamics(autocoupling_E,coupling_ItoE_abs,basal_forcing_E,coupling_EtoI,autocoupling_I_abs,basal_forcing_I,M,G,k,Jnmda,Tglu,Tgaba,Sn0,Sg0,dt,Time,StimulationFunction)
    
        
        sn_fp = reshape(Sn[:,-1],(N,1))    
        sg_fp = reshape(Sg[:,-1],(N,1))
        
        dsn_dt = reshape(dSndt[:,-1],(N,1))  
        dsg_dt = reshape(dSgdt[:,-1],(N,1))  
        
        

        xn_fp = reshape(Xn[:,-1],(N,1))    
        xg_fp = reshape(Xg[:,-1],(N,1))
        
        rn_fp = reshape(Rn[:,-1],(N,1))  
        rg_fp = reshape(Rg[:,-1],(N,1))  
        
        
    return(sn_fp,sg_fp,xn_fp,xg_fp,rn_fp,rg_fp)


def get_Timeline(T0,Tmax):
    

    dt=0.001
    
    sampling=round((Tmax-T0)/dt)
    Tmax = T0 + dt*sampling
    
    Time=linspace(T0,Tmax,int(sampling)+1)       

    return(Time,dt)


def get_Dynamics(autocoupling_E,coupling_ItoE_abs,basal_forcing_E,coupling_EtoI,autocoupling_I_abs,basal_forcing_I,M,G,k,Jnmda,Tglu,Tgaba,Sn0,Sg0,dt,Time,StimulationFunction):
                
    N= Sn0.shape[0] 
    
            
    # memory allocation
    
    Sn = zeros((N,len(Time)))       
    Sg = zeros((N,len(Time)))
    
    dSndt = zeros((N,len(Time)))
    dSgdt = zeros((N,len(Time)))
    
    
    Xn = zeros((N,len(Time)))
    
        
    Xg = zeros((N,len(Time)))
    
    Rn = zeros((N,len(Time)))
    Rg = zeros((N,len(Time)))
    
    
    # we save the initial condition
    
    Sn[:,0] = reshape(Sn0,(Sn0.T).shape)
    Sg[:,0] = reshape(Sg0,(Sg0.T).shape)
    
 
    
    
    for j in range(len(Time)): 
    
            
      
        sn_past = reshape(Sn[:,j],(N,1))
        sg_past = reshape(Sg[:,j],(N,1))
        
        
        t=Time[j]
        
                
        (xn,xg,rn,rg,dsndt,dsgdt,sn_new,sg_new) = Integration(autocoupling_E,coupling_ItoE_abs,basal_forcing_E,coupling_EtoI,autocoupling_I_abs,basal_forcing_I,M,G,k,Jnmda,Tglu,Tgaba,sn_past,sg_past,dt,j,StimulationFunction)
        
    
            
        dSndt[:,j] = reshape(dsndt,(dsndt.T).shape)
        dSgdt[:,j] = reshape(dsgdt,(dsgdt.T).shape)
        


        Rn[:,j] = reshape(rn,(rn.T).shape)
        Rg[:,j] = reshape(rg,(rg.T).shape)
        
        Xn[:,j] = reshape(xn,(xn.T).shape)
        Xg[:,j] = reshape(xg,(xg.T).shape)
            
      
        if j<len(Time)-1:  # We do not keep the last point (i.e. Sn(t+dt) obtained with dSndt(t), for t=Time[-1]). Thus, Sn and dSndt have the same dimensions and the last point of each array corresponds to Sn(t) and dSndt(t) with t=Time[-1]
            Sn[:,j+1] = reshape(sn_new,(sn_new.T).shape)
            Sg[:,j+1] = reshape(sg_new,(sg_new.T).shape) 

    
    return(Xn,Xg,Rn,Rg,dSndt,dSgdt,Sn,Sg)
     
        
     
def Integration(autocoupling_E,coupling_ItoE_abs,basal_forcing_E,coupling_EtoI,autocoupling_I_abs,basal_forcing_I,M,G,k,Jnmda,Tglu,Tgaba,sn,sg,dt,j,StimulationFunction):
 

    
    StimulationFunction_at_t = reshape(StimulationFunction[:,j],sn.shape)
    
        
      
    (xn,xg,rn,rg,dsndt,dsgdt) = get_Derivatives(sn,sg,autocoupling_E,coupling_ItoE_abs,basal_forcing_E,coupling_EtoI,autocoupling_I_abs,basal_forcing_I,M,G,k,Jnmda,Tglu,Tgaba,j,StimulationFunction_at_t)
    
   
    
    N = sn.shape[0]
    
    sn_next=zeros(sn.shape, dtype=float) 
    sg_next=zeros(sg.shape, dtype=float) 
    
    
  
    sn_next = sn + dt*dsndt
    sg_next = sg + dt*dsgdt
    


    return(xn,xg,rn,rg,dsndt,dsgdt,sn_next,sg_next)


def get_Derivatives(sn,sg,autocoupling_E,coupling_ItoE_abs,basal_forcing_E,coupling_EtoI,autocoupling_I_abs,basal_forcing_I,M,G,k,Jnmda,Tglu,Tgaba,j,StimulationFunction_at_t):
   
    
    
    #--- Currents
    
    xn = ExcitatoryCurrent(autocoupling_E,coupling_ItoE_abs,basal_forcing_E,sn,sg,j,StimulationFunction_at_t,M,G,k,Jnmda)
    
    xg = InhibitoryCurrent (coupling_EtoI,autocoupling_I_abs,basal_forcing_I,sn,sg,j,M,G,k,Jnmda)
    
    
    #--- Firing rates
    
    rn=ExcitatoryFiringRate(xn) 
        
    rg=InhibitoryFiringRate(xg) 
    
    #--- Differential equations on state variables
    
    (BetaE,AlphaE,BetaI,AlphaI) = get_FixedParametersForStates()
   
    dsndt = -BetaE*sn+AlphaE*Tglu*(1-sn)*rn       
    dsgdt = -BetaI*sg+AlphaI*Tgaba*(1-sg)*rg 
    
        
   
    return(xn,xg,rn,rg,dsndt,dsgdt)


#--- functions for firing rates


def ExcitatoryFiringRate(x):
     
    (a,b,d) = get_FixedParametersForExcFiringRates()
    
    y=a*x-b
    
   
    result=zeros(y.shape, dtype=float)    
    for i in range(len(y)):   
        result[i] = y[i]/(1-math.exp(-d*y[i]))
        
        # if y[i]!=0:
        #     result[i] = y[i]/(1-math.exp(-d*y[i]))
        # else:
        #     result[i]=0
        
    return(result)


def InhibitoryFiringRate(x):
      
    (a,b,d) = get_FixedParametersForInhFiringRates()

    y=a*x-b
    
    
    result=zeros(y.shape, dtype=float)    
    for i in range(len(y)):    
        result[i] = y[i]/(1-math.exp(-d*y[i]))
        # if y[i]!=0:
        #     result[i] = y[i]/(1-math.exp(-d*y[i]))
        # else:
        #     result[i]=0
    return(result)


#--- functions for currents

def ExcitatoryCurrent (autocoupling_E,coupling_ItoE_abs,basal_forcing_E,sn,sg,j,StimulationFunction_at_t,M,G,k,Jnmda): 
    
         
    xn = autocoupling_E*sn - coupling_ItoE_abs*sg + basal_forcing_E + StimulationFunction_at_t + G*Jnmda*dot( k*M,sn ) 
    
  
    return(xn)
 
    
    
def InhibitoryCurrent (coupling_EtoI,autocoupling_I_abs,basal_forcing_I,sn,sg,j,M,G,k,Jnmda):
    
    
    
    k_inh = get_k_inh(k)
    
    xg = coupling_EtoI*sn - autocoupling_I_abs*sg + basal_forcing_I + G*Jnmda*dot( k_inh*M,sn ) 
        
    
    
    return(xg)
        


#%% Simulations with the hemodynamic and bold models 


def HemoBoldDynamics(SnDyna,z0,f0,v0,q0,dt,Time):
    
    bold0=BoldFunction(v0,q0)
    N= SnDyna.shape[0]  
    
    
    #allocation mémoire
    Z = zeros((N,len(Time)))       
    F = zeros((N,len(Time)))
    V = zeros((N,len(Time)))
    Q = zeros((N,len(Time)))
    BOLD = zeros((N,len(Time)))
    
    # we keep the initial condition
    Z[:,0] = reshape(z0,(z0.T).shape)
    F[:,0] = reshape(f0,(f0.T).shape)
    V[:,0] = reshape(v0,(v0.T).shape)
    Q[:,0] = reshape(q0,(q0.T).shape)
    BOLD[:,0] = reshape(bold0,(bold0.T).shape)

    
    for j in range(1,len(Time)):
      
        
        sn_past = SnDyna[0:N,j-1:j]
        
                     
        z_past =  reshape(Z[:,j-1],(N,1))
        f_past =  reshape(F[:,j-1],(N,1))
        v_past =  reshape(V[:,j-1],(N,1))
        q_past =  reshape(Q[:,j-1],(N,1))   
        
            
        bold_past=BoldFunction(v_past,q_past)
        
        (z_new,f_new,v_new,q_new) = HemodynamicsIntegration(sn_past,z_past,f_past,v_past,q_past,dt)
        
        bold_new=BoldFunction(v_new,q_new)
        

        Z[:,j] = reshape(z_new,(z_new.T).shape)
        F[:,j] = reshape(f_new,(f_new.T).shape)
        
        V[:,j] = reshape(v_new,(v_new.T).shape)
        Q[:,j] = reshape(q_new,(q_new.T).shape)
        
        BOLD[:,j] = reshape(bold_new,(bold_new.T).shape)
       
    
    return(Z,F,V,Q,BOLD)


def HemodynamicsIntegration(sn,z,f,v,q,dt):
    
    
    (alpha,gamma,kappa,tau,rho) = get_FixedParametersForHemodynamics()
    
    
    dzdt = sn-kappa*z-gamma*(f-1)
    
    dfdt = z
    
    dvdt = (1/tau)*(f-pow(v,1/alpha))
    
    dqdt = (1/(tau*rho))*f*(1-pow((1-rho),1/f)) - (1/tau)*q*pow(v,(1/alpha)-1)
    
      
    z_next=zeros(z.shape, dtype=float) 
    f_next=zeros(f.shape, dtype=float) 
    v_next=zeros(v.shape, dtype=float) 
    q_next=zeros(q.shape, dtype=float) 
    
    
    z_next=z+dt*dzdt
    
    f_next=f+dt*dfdt
   
    v_next=v+dt*dvdt
    
    q_next=q+dt*dqdt    
    
    return(z_next,f_next,v_next,q_next)
    
    
    
    
def BoldFunction(v,q):
    
    (V0,k1,k2,k3) = get_FixedParametersForBold()

    
    y = V0*(k1*(1-q)+k2*(1-q*(1/v))+k3*(1-v))
    
    return(y)


#%%% Sensitivities

#%% Sensitivities of the isolated pools (with their autocoupling)
 
def CloseLoopSensitivity_Pool_E(Sn,zE,autocoupling_E,Tglu):   
    
    
    Sensi_Sn_zE = zeros(Sn.shape) 
        
    (BetaE,AlphaE,BetaI,AlphaI) = get_FixedParametersForStates()    
    
    (XN,RN,DRN_DXN) = Calculate_XN_RN_DRNDXN_PoolE(Sn,autocoupling_E,zE)
      
    # Sensitivity of sn w.r.t. the forcing zE
    Sensi_Sn_zE = 1/( ( (BetaE + AlphaE*Tglu*RN)/(AlphaE*Tglu*(1-Sn)*DRN_DXN) ) - autocoupling_E)
    
    # Feedback gain 
    Gain = (AlphaE*Tglu*(1-Sn)*DRN_DXN*autocoupling_E)/(BetaE + AlphaE*Tglu*RN)
    
    return(Sensi_Sn_zE, Gain)


def CloseLoopSensitivity_Pool_I(Sg,zI,autocoupling_I_abs,Tgaba):    
    
    
    Sensi_Sg_zI = zeros(Sg.shape) 
    
    (BetaE,AlphaE,BetaI,AlphaI) = get_FixedParametersForStates()        
    
    (XG,RG,DRG_DXG) = Calculate_XG_RG_DRGDXG_PoolI(Sg,autocoupling_I_abs,zI)
    
    # Sensitivity of sg w.r.t. the forcing zI
    Sensi_Sg_zI = 1/( ( (BetaI + AlphaI*Tgaba*RG)/(AlphaI*Tgaba*(1-Sg)*DRG_DXG) ) + autocoupling_I_abs )
    
    # Feedback gain 
    Gain = (AlphaI*Tgaba*(1-Sg)*DRG_DXG * (-autocoupling_I_abs))/(BetaI + AlphaI*Tgaba*RG)
    
    
    return(Sensi_Sg_zI, Gain)


def Calculate_XN_RN_DRNDXN_PoolE(Sn,autocoupling_E,zE):
    
    XN = zeros(Sn.shape)
    RN = zeros(Sn.shape)
    DRN_DXN = zeros(Sn.shape)
    
    (Aexc,Bexc,Dexc) = get_FixedParametersForExcFiringRates()
    
    
    XN = autocoupling_E*Sn + zE
      
    RN = (Aexc * XN-Bexc) /(1-exp(-Dexc*(Aexc * XN - Bexc)))
    
    DRN_DXN = (Aexc/2) * ( (exp(Dexc*(Aexc * XN - Bexc)) -1 - Dexc*(Aexc * XN - Bexc) ) / (cosh(Dexc*(Aexc * XN - Bexc)) -1) )
    
    return(XN,RN,DRN_DXN)
     
    
    
def Calculate_XG_RG_DRGDXG_PoolI(Sg,autocoupling_I_abs,zI):

    XG = zeros(Sg.shape)
    RG = zeros(Sg.shape)
    DRG_DXG = zeros(Sg.shape)
    
    (Ainh,Binh,Dinh) = get_FixedParametersForInhFiringRates()
    
    
    XG = - autocoupling_I_abs*Sg + zI
        
    RG = (Ainh * XG - Binh) /(1-exp(-Dinh*(Ainh * XG - Binh)))
     
    DRG_DXG =(Ainh/2) * ( (exp(Dinh*(Ainh * XG - Binh)) -1 - Dinh*(Ainh * XG - Binh) ) / (cosh(Dinh*(Ainh * XG - Binh)) -1) )
    
    return(XG,RG,DRG_DXG)


#%% Sensitivities of the isolated regions (as functions of open loop sensitivities of the pools)

#---- Open loop sensitivities of the pools

def OpenLoopSensitivities_Pools(Sn,Sg,zE,zI,autocoupling_E,autocoupling_I_abs,Tglu,Tgaba):   
    
    (Sensi_Sn_zE, Gain_E) = CloseLoopSensitivity_Pool_E(Sn,zE,autocoupling_E,Tglu)
    
    (Sensi_Sg_zI, Gain_I) = CloseLoopSensitivity_Pool_I(Sg,zI,autocoupling_I_abs,Tgaba)
    
        
    return(Sensi_Sn_zE, Sensi_Sg_zI)


#---- Close loop sensitivities of the isolated area

def CloseLoopSensitivities_OneRegion(Sn,Sg,xE,xI,autocoupling_E,coupling_ItoE_abs,coupling_EtoI,autocoupling_I_abs,Tglu,Tgaba): 
    
   
    (BetaE,AlphaE,BetaI,AlphaI) = get_FixedParametersForStates() 
    
    # ---initialisation 
    
    # open loop sensitivities
    Sensi_Sn_xE_O = zeros(Sn.shape) 
    Sensi_Sg_xI_O = zeros(Sn.shape) 
        
    # close loop sensitivities
    Sensi_Sn_xE = zeros(Sn.shape) # sensitivity of sn w.r.t. the forcing xE
    Sensi_Sg_xE = zeros(Sn.shape) # sensitivity of sg w.r.t. the forcing xE
    
    Sensi_Sn_xI = zeros(Sn.shape) # sensitivity of sn w.r.t. the forcing xI
    Sensi_Sg_xI = zeros(Sn.shape) # sensitivity of sg w.r.t. the forcing xI
        
        
    # We evaluate the open loop sensitivities using the fixed point in the close loop system 
    ZE = - coupling_ItoE_abs*Sg + xE
    ZI = coupling_EtoI*Sn + xI
    (Sensi_Sn_xE_O, Sensi_Sg_xI_O) = OpenLoopSensitivities_Pools(Sn,Sg,ZE,ZI,autocoupling_E,autocoupling_I_abs,Tglu,Tgaba)
   
  
   # Feedback gain 
   
    Gain = -coupling_EtoI * coupling_ItoE_abs * Sensi_Sn_xE_O * Sensi_Sg_xI_O
        
    # We calculate the close loop sensitivities, using the open loop sensitivities and the feedback gain
    
    Sensi_Sn_xE = Sensi_Sn_xE_O/(1-Gain)
    Sensi_Sg_xE = (coupling_EtoI * Sensi_Sn_xE_O * Sensi_Sg_xI_O )/(1-Gain)
    
    Sensi_Sn_xI = (-coupling_ItoE_abs * Sensi_Sn_xE_O * Sensi_Sg_xI_O)/(1-Gain)
    Sensi_Sg_xI = Sensi_Sg_xI_O/(1-Gain)

    
    return(Sensi_Sn_xE,Sensi_Sg_xE,Sensi_Sn_xI,Sensi_Sg_xI,Sensi_Sn_xE_O,Sensi_Sg_xI_O,Gain)  


#%% Sensitivities of two regions (as functions of open loop sensitivitie of each region)

#---- Open loop sensitivities of one region

def OpenLoopSensitivities_OneRegion(Sni,Sgi,xEi,xIi,autocoupling_E_i,coupling_ItoE_abs_i,coupling_EtoI_i,autocoupling_I_abs_i,Tglui,Tgabai): #give the input arguments only for the region of interest  
    
                                               
    (Sensi_Sni_xEi,Sensi_Sgi_xEi,Sensi_Sni_xIi,Sensi_Sgi_xIi,Sensi_Sni_xEi_O,Sensi_Sgi_xIi_O,Gain) = CloseLoopSensitivities_OneRegion(Sni,Sgi,xEi,xIi,autocoupling_E_i,coupling_ItoE_abs_i,coupling_EtoI_i,autocoupling_I_abs_i,Tglui,Tgabai)
          
    
    return(Sensi_Sni_xEi,Sensi_Sgi_xEi,Sensi_Sni_xIi,Sensi_Sgi_xIi)


#---- Close loop sensitivities of two regions


def CloseLoopSensitivities_TwoRegions(Sn_fp,Sg_fp,autocoupling_E,coupling_ItoE_abs,basal_forcing_E,coupling_EtoI,autocoupling_I_abs,basal_forcing_I,Tglu,Tgaba,G,Jnmda,k,M,control,target):
    

    Kappa = G*Jnmda*M
    
    Currents_OtherRegions_ToE = dot(k*Kappa,Sn_fp)
    
    
    k_inh = get_k_inh(k)
    Currents_OtherRegions_ToI = dot(k_inh*Kappa,Sn_fp)
    
    
    #--- Region 1 (open loop)
 
    i=control
    
    (SnC,SgC,coupling_ItoE_abs_C,TgabaC,TgluC) = get_ParametersForRegion_i(i,Sn_fp,Sg_fp,coupling_ItoE_abs,Tgaba,Tglu) 
    
    xEC = basal_forcing_E[i] + Currents_OtherRegions_ToE[i]
    xIC = basal_forcing_I + Currents_OtherRegions_ToI[i]
    
    (Sensi_SnC_xEC,Sensi_SgC_xEC,Sensi_SnC_xIC,Sensi_SgC_xIC) = OpenLoopSensitivities_OneRegion(SnC,SgC,xEC,xIC,autocoupling_E,coupling_ItoE_abs_C,coupling_EtoI,autocoupling_I_abs,TgluC,TgabaC)
            
                                                                                                                                                                                      
    #--- Region 2 (open loop)
    
    i=target
    
    (SnT,SgT,coupling_ItoE_abs_T,TgabaT,TgluT) = get_ParametersForRegion_i(i,Sn_fp,Sg_fp,coupling_ItoE_abs,Tgaba,Tglu) 
    
    xET = basal_forcing_E[i] + Currents_OtherRegions_ToE[i]
    xIT = basal_forcing_I + Currents_OtherRegions_ToI[i]
    
    (Sensi_SnT_xET,Sensi_SgT_xET,Sensi_SnT_xIT,Sensi_SgT_xIT) = OpenLoopSensitivities_OneRegion(SnT,SgT,xET,xIT,autocoupling_E,coupling_ItoE_abs_T,coupling_EtoI,autocoupling_I_abs,TgluT,TgabaT)
    
    
    #--- Feedback gain
    
    (G12,G21,Gain) = FeedbackGain_TwoRegions(k,Kappa,Sensi_SnC_xEC,Sensi_SnC_xIC,Sensi_SnT_xET,Sensi_SnT_xIT)
                                         
    
        
    #--- Close loop system 
        
    (dSnC_dBEC,dSnT_dBEC) = SensitivitiesTwoRegions_Sn_wrt_BEC(Sensi_SnC_xEC,Gain,G21)
    
   
    
    return(dSnC_dBEC, dSnT_dBEC, Gain, Sensi_SnC_xEC, Sensi_SgC_xEC, Sensi_SnC_xIC, Sensi_SgC_xIC, Sensi_SnT_xET, Sensi_SgT_xET, Sensi_SnT_xIT, Sensi_SgT_xIT)


def get_ParametersForRegion_i(i,Sn,Sg,b,Tgaba,Tglu):
    
    Sni = Sn[i]
    Sgi = Sg[i]

    
    bi = b[i]
    Tgabai = Tgaba[i]
    Tglui = Tglu[i]
    
    return(Sni,Sgi,bi,Tgabai,Tglui)


def FeedbackGain_TwoRegions(k,Kappa,Sensi_Sn1_xE1,Sensi_Sn1_xI1,Sensi_Sn2_xE2,Sensi_Sn2_xI2):
    
    G12 = Sensi_Sn1_xE1 * k[0,1]* Kappa[0,1] + Sensi_Sn1_xI1 * (1-k[0,1])* Kappa[0,1]
    
    
    G21 = Sensi_Sn2_xE2 * k[1,0] * Kappa[1,0] +  Sensi_Sn2_xI2 * (1-k[1,0]) * Kappa[1,0] 
    
    Gain = G12 * G21
    
    return(G12,G21,Gain)


    
def SensitivitiesTwoRegions_Sn_wrt_BEC(Sensi_Sn1_xE1,Gain,G21): 
   
    
    dSn1_dBE1 = (Sensi_Sn1_xE1)/(1-Gain)
    
    dSn2_dBE1 = G21 * dSn1_dBE1
    
    return(dSn1_dBE1,dSn2_dBE1)


 


        
       
    
