# Supplementary material for: Sensitivity analysis enlightens effects of connectivity in a Neural Mass Model under Control-Target mode
Source: PLoS Comput Biol. 2026 Mar 23;22(3):e1014035. doi: 10.1371/journal.pcbi.1014035 (PMC13008111; doi:10.1371/journal.pcbi.1014035)
Supplement: S3 File — (ZIP) [file pcbi.1014035.s003.zip › 01-code/00-functions/4Stimulations.txt]

dt:
0.00100 
Time:
0.00000,0.00100,0.00200,0.00300,0.00400,0.00500,0.00600,0.00700,0.00800,0.00900,0.01000,0.01100,0.01200,0.01300,0.01400,0.01500,0.01600,0.01700,0.01800,0.01900,0.02000,0.02100,0.02200,0.02300,0.02400,0.02500,0.02600,0.02700,0.02800,0.02900,0.03000,0.03100,0.03200,0.03300,0.03400,0.03500,0.03600,0.03700,0.03800,0.03900,0.04000,0.04100,0.04200,0.04300,0.04400,0.04500,0.04600,0.04700,0.04800,0.04900,0.05000,0.05100,0.05200,0.05300,0.05400,0.05500,0.05600,0.05700,0.05800,0.05900,0.06000,0.06100,0.06200,0.06300,0.06400,0.06500,0.06600,0.06700,0.06800,0.06900,0.07000,0.07100,0.07200,0.07300,0.07400,0.07500,0.07600,0.07700,0.07800,0.07900,0.08000,0.08100,0.08200,0.08300,0.08400,0.08500,0.08600,0.08700,0.08800,0.08900,0.09000,0.09100,0.09200,0.09300,0.09400,0.09500,0.09600,0.09700,0.09800,0.09900,0.10000,0.10100,0.10200,0.10300,0.10400,0.10500,0.10600,0.10700,0.10800,0.10900,0.11000,0.11100,0.11200,0.11300,0.11400,0.11500,0.11600,0.11700,0.11800,0.11900,0.12000,0.12100,0.12200,0.12300,0.12400,0.12500,0.12600,0.12700,0.12800,0.12900,0.13000,0.13100,0.13200,0.13300,0.13400,0.13500,0.13600,0.13700,0.13800,0.13900,0.14000,0.14100,0.14200,0.14300,0.14400,0.14500,0.14600,0.14700,0.14800,0.14900,0.15000,0.15100,0.15200,0.15300,0.15400,0.15500,0.15600,0.15700,0.15800,0.15900,0.16000,0.16100,0.16200,0.16300,0.16400,0.16500,0.16600,0.16700,0.16800,0.16900,0.17000,0.17100,0.17200,0.17300,0.17400,0.17500,0.17600,0.17700,0.17800,0.17900,0.18000,0.18100,0.18200,0.18300,0.18400,0.18500,0.18600,0.18700,0.18800,0.18900,0.19000,0.19100,0.19200,0.19300,0.19400,0.19500,0.19600,0.19700,0.19800,0.19900,0.20000,0.20100,0.20200,0.20300,0.20400,0.20500,0.20600,0.20700,0.20800,0.20900,0.21000,0.21100,0.21200,0.21300,0.21400,0.21500,0.21600,0.21700,0.21800,0.21900,0.22000,0.22100,0.22200,0.22300,0.22400,0.22500,0.22600,0.22700,0.22800,0.22900,0.23000,0.23100,0.23200,0.23300,0.23400,0.23500,0.23600,0.23700,0.23800,0.23900,0.24000,0.24100,0.24200,0.24300,0.24400,0.24500,0.24600,0.24700,0.24800,0.24900,0.25000,0.25100,0.25200,0.25300,0.25400,0.25500,0.25600,0.25700,0.25800,0.25900,0.26000,0.26100,0.26200,0.26300,0.26400,0.26500,0.26600,0.26700,0.26800,0.26900,0.27000,0.27100,0.27200,0.27300,0.27400,0.27500,0.27600,0.27700,0.27800,0.27900,0.28000,0.28100,0.28200,0.28300,0.28400,0.28500,0.28600,0.28700,0.28800,0.28900,0.29000,0.29100,0.29200,0.29300,0.29400,0.29500,0.29600,0.29700,0.29800,0.29900,0.30000,0.30100,0.30200,0.30300,0.30400,0.30500,0.30600,0.30700,0.30800,0.30900,0.31000,0.31100,0.31200,0.31300,0.31400,0.31500,0.31600,0.31700,0.31800,0.31900,0.32000,0.32100,0.32200,0.32300,0.32400,0.32500,0.32600,0.32700,0.32800,0.32900,0.33000,0.33100,0.33200,0.33300,0.33400,0.33500,0.33600,0.33700,0.33800,0.33900,0.34000,0.34100,0.34200,0.34300,0.34400,0.34500,0.34600,0.34700,0.34800,0.34900,0.35000,0.35100,0.35200,0.35300,0.35400,0.35500,0.35600,0.35700,0.35800,0.35900,0.36000,0.36100,0.36200,0.36300,0.36400,0.36500,0.36600,0.36700,0.36800,0.36900,0.37000,0.37100,0.37200,0.37300,0.37400,0.37500,0.37600,0.37700,0.37800,0.37900,0.38000,0.38100,0.38200,0.38300,0.38400,0.38500,0.38600,0.38700,0.38800,0.38900,0.39000,0.39100,0.39200,0.39300,0.39400,0.39500,0.39600,0.39700,0.39800,0.39900,0.40000,0.40100,0.40200,0.40300,0.40400,0.40500,0.40600,0.40700,0.40800,0.40900,0.41000,0.41100,0.41200,0.41300,0.41400,0.41500,0.41600,0.41700,0.41800,0.41900,0.42000,0.42100,0.42200,0.42300,0.42400,0.42500,0.42600,0.42700,0.42800,0.42900,0.43000,0.43100,0.43200,0.43300,0.43400,0.43500,0.43600,0.43700,0.43800,0.43900,0.44000,0.44100,0.44200,0.44300,0.44400,0.44500,0.44600,0.44700,0.44800,0.44900,0.45000,0.45100,0.45200,0.45300,0.45400,0.45500,0.45600,0.45700,0.45800,0.45900,0.46000,0.46100,0.46200,0.46300,0.46400,0.46500,0.46600,0.46700,0.46800,0.46900,0.47000,0.47100,0.47200,0.47300,0.47400,0.47500,0.47600,0.47700,0.47800,0.47900,0.48000,0.48100,0.48200,0.48300,0.48400,0.48500,0.48600,0.48700,0.48800,0.48900,0.49000,0.49100,0.49200,0.49300,0.49400,0.49500,0.49600,0.49700,0.49800,0.49900,0.50000,0.50100,0.50200,0.50300,0.50400,0.50500,0.50600,0.50700,0.50800,0.50900,0.51000,0.51100,0.51200,0.51300,0.51400,0.51500,0.51600,0.51700,0.51800,0.51900,0.52000,0.52100,0.52200,0.52300,0.52400,0.52500,0.52600,0.52700,0.52800,0.52900,0.53000,0.53100,0.53200,0.53300,0.53400,0.53500,0.53600,0.53700,0.53800,0.53900,0.54000,0.54100,0.54200,0.54300,0.54400,0.54500,0.54600,0.54700,0.54800,0.54900,0.55000,0.55100,0.55200,0.55300,0.55400,0.55500,0.55600,0.55700,0.55800,0.55900,0.56000,0.56100,0.56200,0.56300,0.56400,0.56500,0.56600,0.56700,0.56800,0.56900,0.57000,0.57100,0.57200,0.57300,0.57400,0.57500,0.57600,0.57700,0.57800,0.57900,0.58000,0.58100,0.58200,0.58300,0.58400,0.58500,0.58600,0.58700,0.58800,0.58900,0.59000,0.59100,0.59200,0.59300,0.59400,0.59500,0.59600,0.59700,0.59800,0.59900,0.60000,0.60100,0.60200,0.60300,0.60400,0.60500,0.60600,0.60700,0.60800,0.60900,0.61000,0.61100,0.61200,0.61300,0.61400,0.61500,0.61600,0.61700,0.61800,0.61900,0.62000,0.62100,0.62200,0.62300,0.62400,0.62500,0.62600,0.62700,0.62800,0.62900,0.63000,0.63100,0.63200,0.63300,0.63400,0.63500,0.63600,0.63700,0.63800,0.63900,0.64000,0.64100,0.64200,0.64300,0.64400,0.64500,0.64600,0.64700,0.64800,0.64900,0.65000,0.65100,0.65200,0.65300,0.65400,0.65500,0.65600,0.65700,0.65800,0.65900,0.66000,0.66100,0.66200,0.66300,0.66400,0.66500,0.66600,0.66700,0.66800,0.66900,0.67000,0.67100,0.67200,0.67300,0.67400,0.67500,0.67600,0.67700,0.67800,0.67900,0.68000,0.68100,0.68200,0.68300,0.68400,0.68500,0.68600,0.68700,0.68800,0.68900,0.69000,0.69100,0.69200,0.69300,0.69400,0.69500,0.69600,0.69700,0.69800,0.69900,0.70000,0.70100,0.70200,0.70300,0.70400,0.70500,0.70600,0.70700,0.70800,0.70900,0.71000,0.71100,0.71200,0.71300,0.71400,0.71500,0.71600,0.71700,0.71800,0.71900,0.72000,0.72100,0.72200,0.72300,0.72400,0.72500,0.72600,0.72700,0.72800,0.72900,0.73000,0.73100,0.73200,0.73300,0.73400,0.73500,0.73600,0.73700,0.73800,0.73900,0.74000,0.74100,0.74200,0.74300,0.74400,0.74500,0.74600,0.74700,0.74800,0.74900,0.75000,0.75100,0.75200,0.75300,0.75400,0.75500,0.75600,0.75700,0.75800,0.75900,0.76000,0.76100,0.76200,0.76300,0.76400,0.76500,0.76600,0.76700,0.76800,0.76900,0.77000,0.77100,0.77200,0.77300,0.77400,0.77500,0.77600,0.77700,0.77800,0.77900,0.78000,0.78100,0.78200,0.78300,0.78400,0.78500,0.78600,0.78700,0.78800,0.78900,0.79000,0.79100,0.79200,0.79300,0.79400,0.79500,0.79600,0.79700,0.79800,0.79900,0.80000,0.80100,0.80200,0.80300,0.80400,0.80500,0.80600,0.80700,0.80800,0.80900,0.81000,0.81100,0.81200,0.81300,0.81400,0.81500,0.81600,0.81700,0.81800,0.81900,0.82000,0.82100,0.82200,0.82300,0.82400,0.82500,0.82600,0.82700,0.82800,0.82900,0.83000,0.83100,0.83200,0.83300,0.83400,0.83500,0.83600,0.83700,0.83800,0.83900,0.84000,0.84100,0.84200,0.84300,0.84400,0.84500,0.84600,0.84700,0.84800,0.84900,0.85000,0.85100,0.85200,0.85300,0.85400,0.85500,0.85600,0.85700,0.85800,0.85900,0.86000,0.86100,0.86200,0.86300,0.86400,0.86500,0.86600,0.86700,0.86800,0.86900,0.87000,0.87100,0.87200,0.87300,0.87400,0.87500,0.87600,0.87700,0.87800,0.87900,0.88000,0.88100,0.88200,0.88300,0.88400,0.88500,0.88600,0.88700,0.88800,0.88900,0.89000,0.89100,0.89200,0.89300,0.89400,0.89500,0.89600,0.89700,0.89800,0.89900,0.90000,0.90100,0.90200,0.90300,0.90400,0.90500,0.90600,0.90700,0.90800,0.90900,0.91000,0.91100,0.91200,0.91300,0.91400,0.91500,0.91600,0.91700,0.91800,0.91900,0.92000,0.92100,0.92200,0.92300,0.92400,0.92500,0.92600,0.92700,0.92800,0.92900,0.93000,0.93100,0.93200,0.93300,0.93400,0.93500,0.93600,0.93700,0.93800,0.93900,0.94000,0.94100,0.94200,0.94300,0.94400,0.94500,0.94600,0.94700,0.94800,0.94900,0.95000,0.95100,0.95200,0.95300,0.95400,0.95500,0.95600,0.95700,0.95800,0.95900,0.96000,0.96100,0.96200,0.96300,0.96400,0.96500,0.96600,0.96700,0.96800,0.96900,0.97000,0.97100,0.97200,0.97300,0.97400,0.97500,0.97600,0.97700,0.97800,0.97900,0.98000,0.98100,0.98200,0.98300,0.98400,0.98500,0.98600,0.98700,0.98800,0.98900,0.99000,0.99100,0.99200,0.99300,0.99400,0.99500,0.99600,0.99700,0.99800,0.99900,1.00000,1.00100,1.00200,1.00300,1.00400,1.00500,1.00600,1.00700,1.00800,1.00900,1.01000,1.01100,1.01200,1.01300,1.01400,1.01500,1.01600,1.01700,1.01800,1.01900,1.02000,1.02100,1.02200,1.02300,1.02400,1.02500,1.02600,1.02700,1.02800,1.02900,1.03000,1.03100,1.03200,1.03300,1.03400,1.03500,1.03600,1.03700,1.03800,1.03900,1.04000,1.04100,1.04200,1.04300,1.04400,1.04500,1.04600,1.04700,1.04800,1.04900,1.05000,1.05100,1.05200,1.05300,1.05400,1.05500,1.05600,1.05700,1.05800,1.05900,1.06000,1.06100,1.06200,1.06300,1.06400,1.06500,1.06600,1.06700,1.06800,1.06900,1.07000,1.07100,1.07200,1.07300,1.07400,1.07500,1.07600,1.07700,1.07800,1.07900,1.08000,1.08100,1.08200,1.08300,1.08400,1.08500,1.08600,1.08700,1.08800,1.08900,1.09000,1.09100,1.09200,1.09300,1.09400,1.09500,1.09600,1.09700,1.09800,1.09900,1.10000,1.10100,1.10200,1.10300,1.10400,1.10500,1.10600,1.10700,1.10800,1.10900,1.11000,1.11100,1.11200,1.11300,1.11400,1.11500,1.11600,1.11700,1.11800,1.11900,1.12000,1.12100,1.12200,1.12300,1.12400,1.12500,1.12600,1.12700,1.12800,1.12900,1.13000,1.13100,1.13200,1.13300,1.13400,1.13500,1.13600,1.13700,1.13800,1.13900,1.14000,1.14100,1.14200,1.14300,1.14400,1.14500,1.14600,1.14700,1.14800,1.14900,1.15000,1.15100,1.15200,1.15300,1.15400,1.15500,1.15600,1.15700,1.15800,1.15900,1.16000,1.16100,1.16200,1.16300,1.16400,1.16500,1.16600,1.16700,1.16800,1.16900,1.17000,1.17100,1.17200,1.17300,1.17400,1.17500,1.17600,1.17700,1.17800,1.17900,1.18000,1.18100,1.18200,1.18300,1.18400,1.18500,1.18600,1.18700,1.18800,1.18900,1.19000,1.19100,1.19200,1.19300,1.19400,1.19500,1.19600,1.19700,1.19800,1.19900,1.20000,1.20100,1.20200,1.20300,1.20400,1.20500,1.20600,1.20700,1.20800,1.20900,1.21000,1.21100,1.21200,1.21300,1.21400,1.21500,1.21600,1.21700,1.21800,1.21900,1.22000,1.22100,1.22200,1.22300,1.22400,1.22500,1.22600,1.22700,1.22800,1.22900,1.23000,1.23100,1.23200,1.23300,1.23400,1.23500,1.23600,1.23700,1.23800,1.23900,1.24000,1.24100,1.24200,1.24300,1.24400,1.24500,1.24600,1.24700,1.24800,1.24900,1.25000,1.25100,1.25200,1.25300,1.25400,1.25500,1.25600,1.25700,1.25800,1.25900,1.26000,1.26100,1.26200,1.26300,1.26400,1.26500,1.26600,1.26700,1.26800,1.26900,1.27000,1.27100,1.27200,1.27300,1.27400,1.27500,1.27600,1.27700,1.27800,1.27900,1.28000,1.28100,1.28200,1.28300,1.28400,1.28500,1.28600,1.28700,1.28800,1.28900,1.29000,1.29100,1.29200,1.29300,1.29400,1.29500,1.29600,1.29700,1.29800,1.29900,1.30000,1.30100,1.30200,1.30300,1.30400,1.30500,1.30600,1.30700,1.30800,1.30900,1.31000,1.31100,1.31200,1.31300,1.31400,1.31500,1.31600,1.31700,1.31800,1.31900,1.32000,1.32100,1.32200,1.32300,1.32400,1.32500,1.32600,1.32700,1.32800,1.32900,1.33000,1.33100,1.33200,1.33300,1.33400,1.33500,1.33600,1.33700,1.33800,1.33900,1.34000,1.34100,1.34200,1.34300,1.34400,1.34500,1.34600,1.34700,1.34800,1.34900,1.35000,1.35100,1.35200,1.35300,1.35400,1.35500,1.35600,1.35700,1.35800,1.35900,1.36000,1.36100,1.36200,1.36300,1.36400,1.36500,1.36600,1.36700,1.36800,1.36900,1.37000,1.37100,1.37200,1.37300,1.37400,1.37500,1.37600,1.37700,1.37800,1.37900,1.38000,1.38100,1.38200,1.38300,1.38400,1.38500,1.38600,1.38700,1.38800,1.38900,1.39000,1.39100,1.39200,1.39300,1.39400,1.39500,1.39600,1.39700,1.39800,1.39900,1.40000,1.40100,1.40200,1.40300,1.40400,1.40500,1.40600,1.40700,1.40800,1.40900,1.41000,1.41100,1.41200,1.41300,1.41400,1.41500,1.41600,1.41700,1.41800,1.41900,1.42000,1.42100,1.42200,1.42300,1.42400,1.42500,1.42600,1.42700,1.42800,1.42900,1.43000,1.43100,1.43200,1.43300,1.43400,1.43500,1.43600,1.43700,1.43800,1.43900,1.44000,1.44100,1.44200,1.44300,1.44400,1.44500,1.44600,1.44700,1.44800,1.44900,1.45000,1.45100,1.45200,1.45300,1.45400,1.45500,1.45600,1.45700,1.45800,1.45900,1.46000,1.46100,1.46200,1.46300,1.46400,1.46500,1.46600,1.46700,1.46800,1.46900,1.47000,1.47100,1.47200,1.47300,1.47400,1.47500,1.47600,1.47700,1.47800,1.47900,1.48000,1.48100,1.48200,1.48300,1.48400,1.48500,1.48600,1.48700,1.48800,1.48900,1.49000,1.49100,1.49200,1.49300,1.49400,1.49500,1.49600,1.49700,1.49800,1.49900,1.50000,1.50100,1.50200,1.50300,1.50400,1.50500,1.50600,1.50700,1.50800,1.50900,1.51000,1.51100,1.51200,1.51300,1.51400,1.51500,1.51600,1.51700,1.51800,1.51900,1.52000,1.52100,1.52200,1.52300,1.52400,1.52500,1.52600,1.52700,1.52800,1.52900,1.53000,1.53100,1.53200,1.53300,1.53400,1.53500,1.53600,1.53700,1.53800,1.53900,1.54000,1.54100,1.54200,1.54300,1.54400,1.54500,1.54600,1.54700,1.54800,1.54900,1.55000,1.55100,1.55200,1.55300,1.55400,1.55500,1.55600,1.55700,1.55800,1.55900,1.56000,1.56100,1.56200,1.56300,1.56400,1.56500,1.56600,1.56700,1.56800,1.56900,1.57000,1.57100,1.57200,1.57300,1.57400,1.57500,1.57600,1.57700,1.57800,1.57900,1.58000,1.58100,1.58200,1.58300,1.58400,1.58500,1.58600,1.58700,1.58800,1.58900,1.59000,1.59100,1.59200,1.59300,1.59400,1.59500,1.59600,1.59700,1.59800,1.59900,1.60000,1.60100,1.60200,1.60300,1.60400,1.60500,1.60600,1.60700,1.60800,1.60900,1.61000,1.61100,1.61200,1.61300,1.61400,1.61500,1.61600,1.61700,1.61800,1.61900,1.62000,1.62100,1.62200,1.62300,1.62400,1.62500,1.62600,1.62700,1.62800,1.62900,1.63000,1.63100,1.63200,1.63300,1.63400,1.63500,1.63600,1.63700,1.63800,1.63900,1.64000,1.64100,1.64200,1.64300,1.64400,1.64500,1.64600,1.64700,1.64800,1.64900,1.65000,1.65100,1.65200,1.65300,1.65400,1.65500,1.65600,1.65700,1.65800,1.65900,1.66000,1.66100,1.66200,1.66300,1.66400,1.66500,1.66600,1.66700,1.66800,1.66900,1.67000,1.67100,1.67200,1.67300,1.67400,1.67500,1.67600,1.67700,1.67800,1.67900,1.68000,1.68100,1.68200,1.68300,1.68400,1.68500,1.68600,1.68700,1.68800,1.68900,1.69000,1.69100,1.69200,1.69300,1.69400,1.69500,1.69600,1.69700,1.69800,1.69900,1.70000,1.70100,1.70200,1.70300,1.70400,1.70500,1.70600,1.70700,1.70800,1.70900,1.71000,1.71100,1.71200,1.71300,1.71400,1.71500,1.71600,1.71700,1.71800,1.71900,1.72000,1.72100,1.72200,1.72300,1.72400,1.72500,1.72600,1.72700,1.72800,1.72900,1.73000,1.73100,1.73200,1.73300,1.73400,1.73500,1.73600,1.73700,1.73800,1.73900,1.74000,1.74100,1.74200,1.74300,1.74400,1.74500,1.74600,1.74700,1.74800,1.74900,1.75000,1.75100,1.75200,1.75300,1.75400,1.75500,1.75600,1.75700,1.75800,1.75900,1.76000,1.76100,1.76200,1.76300,1.76400,1.76500,1.76600,1.76700,1.76800,1.76900,1.77000,1.77100,1.77200,1.77300,1.77400,1.77500,1.77600,1.77700,1.77800,1.77900,1.78000,1.78100,1.78200,1.78300,1.78400,1.78500,1.78600,1.78700,1.78800,1.78900,1.79000,1.79100,1.79200,1.79300,1.79400,1.79500,1.79600,1.79700,1.79800,1.79900,1.80000,1.80100,1.80200,1.80300,1.80400,1.80500,1.80600,1.80700,1.80800,1.80900,1.81000,1.81100,1.81200,1.81300,1.81400,1.81500,1.81600,1.81700,1.81800,1.81900,1.82000,1.82100,1.82200,1.82300,1.82400,1.82500,1.82600,1.82700,1.82800,1.82900,1.83000,1.83100,1.83200,1.83300,1.83400,1.83500,1.83600,1.83700,1.83800,1.83900,1.84000,1.84100,1.84200,1.84300,1.84400,1.84500,1.84600,1.84700,1.84800,1.84900,1.85000,1.85100,1.85200,1.85300,1.85400,1.85500,1.85600,1.85700,1.85800,1.85900,1.86000,1.86100,1.86200,1.86300,1.86400,1.86500,1.86600,1.86700,1.86800,1.86900,1.87000,1.87100,1.87200,1.87300,1.87400,1.87500,1.87600,1.87700,1.87800,1.87900,1.88000,1.88100,1.88200,1.88300,1.88400,1.88500,1.88600,1.88700,1.88800,1.88900,1.89000,1.89100,1.89200,1.89300,1.89400,1.89500,1.89600,1.89700,1.89800,1.89900,1.90000,1.90100,1.90200,1.90300,1.90400,1.90500,1.90600,1.90700,1.90800,1.90900,1.91000,1.91100,1.91200,1.91300,1.91400,1.91500,1.91600,1.91700,1.91800,1.91900,1.92000,1.92100,1.92200,1.92300,1.92400,1.92500,1.92600,1.92700,1.92800,1.92900,1.93000,1.93100,1.93200,1.93300,1.93400,1.93500,1.93600,1.93700,1.93800,1.93900,1.94000,1.94100,1.94200,1.94300,1.94400,1.94500,1.94600,1.94700,1.94800,1.94900,1.95000,1.95100,1.95200,1.95300,1.95400,1.95500,1.95600,1.95700,1.95800,1.95900,1.96000,1.96100,1.96200,1.96300,1.96400,1.96500,1.96600,1.96700,1.96800,1.96900,1.97000,1.97100,1.97200,1.97300,1.97400,1.97500,1.97600,1.97700,1.97800,1.97900,1.98000,1.98100,1.98200,1.98300,1.98400,1.98500,1.98600,1.98700,1.98800,1.98900,1.99000,1.99100,1.99200,1.99300,1.99400,1.99500,1.99600,1.99700,1.99800,1.99900,2.00000,2.00100,2.00200,2.00300,2.00400,2.00500,2.00600,2.00700,2.00800,2.00900,2.01000,2.01100,2.01200,2.01300,2.01400,2.01500,2.01600,2.01700,2.01800,2.01900,2.02000,2.02100,2.02200,2.02300,2.02400,2.02500,2.02600,2.02700,2.02800,2.02900,2.03000,2.03100,2.03200,2.03300,2.03400,2.03500,2.03600,2.03700,2.03800,2.03900,2.04000,2.04100,2.04200,2.04300,2.04400,2.04500,2.04600,2.04700,2.04800,2.04900,2.05000,2.05100,2.05200,2.05300,2.05400,2.05500,2.05600,2.05700,2.05800,2.05900,2.06000,2.06100,2.06200,2.06300,2.06400,2.06500,2.06600,2.06700,2.06800,2.06900,2.07000,2.07100,2.07200,2.07300,2.07400,2.07500,2.07600,2.07700,2.07800,2.07900,2.08000,2.08100,2.08200,2.08300,2.08400,2.08500,2.08600,2.08700,2.08800,2.08900,2.09000,2.09100,2.09200,2.09300,2.09400,2.09500,2.09600,2.09700,2.09800,2.09900,2.10000,2.10100,2.10200,2.10300,2.10400,2.10500,2.10600,2.10700,2.10800,2.10900,2.11000,2.11100,2.11200,2.11300,2.11400,2.11500,2.11600,2.11700,2.11800,2.11900,2.12000,2.12100,2.12200,2.12300,2.12400,2.12500,2.12600,2.12700,2.12800,2.12900,2.13000,2.13100,2.13200,2.13300,2.13400,2.13500,2.13600,2.13700,2.13800,2.13900,2.14000,2.14100,2.14200,2.14300,2.14400,2.14500,2.14600,2.14700,2.14800,2.14900,2.15000,2.15100,2.15200,2.15300,2.15400,2.15500,2.15600,2.15700,2.15800,2.15900,2.16000,2.16100,2.16200,2.16300,2.16400,2.16500,2.16600,2.16700,2.16800,2.16900,2.17000,2.17100,2.17200,2.17300,2.17400,2.17500,2.17600,2.17700,2.17800,2.17900,2.18000,2.18100,2.18200,2.18300,2.18400,2.18500,2.18600,2.18700,2.18800,2.18900,2.19000,2.19100,2.19200,2.19300,2.19400,2.19500,2.19600,2.19700,2.19800,2.19900,2.20000,2.20100,2.20200,2.20300,2.20400,2.20500,2.20600,2.20700,2.20800,2.20900,2.21000,2.21100,2.21200,2.21300,2.21400,2.21500,2.21600,2.21700,2.21800,2.21900,2.22000,2.22100,2.22200,2.22300,2.22400,2.22500,2.22600,2.22700,2.22800,2.22900,2.23000,2.23100,2.23200,2.23300,2.23400,2.23500,2.23600,2.23700,2.23800,2.23900,2.24000,2.24100,2.24200,2.24300,2.24400,2.24500,2.24600,2.24700,2.24800,2.24900,2.25000,2.25100,2.25200,2.25300,2.25400,2.25500,2.25600,2.25700,2.25800,2.25900,2.26000,2.26100,2.26200,2.26300,2.26400,2.26500,2.26600,2.26700,2.26800,2.26900,2.27000,2.27100,2.27200,2.27300,2.27400,2.27500,2.27600,2.27700,2.27800,2.27900,2.28000,2.28100,2.28200,2.28300,2.28400,2.28500,2.28600,2.28700,2.28800,2.28900,2.29000,2.29100,2.29200,2.29300,2.29400,2.29500,2.29600,2.29700,2.29800,2.29900,2.30000,2.30100,2.30200,2.30300,2.30400,2.30500,2.30600,2.30700,2.30800,2.30900,2.31000,2.31100,2.31200,2.31300,2.31400,2.31500,2.31600,2.31700,2.31800,2.31900,2.32000,2.32100,2.32200,2.32300,2.32400,2.32500,2.32600,2.32700,2.32800,2.32900,2.33000,2.33100,2.33200,2.33300,2.33400,2.33500,2.33600,2.33700,2.33800,2.33900,2.34000,2.34100,2.34200,2.34300,2.34400,2.34500,2.34600,2.34700,2.34800,2.34900,2.35000,2.35100,2.35200,2.35300,2.35400,2.35500,2.35600,2.35700,2.35800,2.35900,2.36000,2.36100,2.36200,2.36300,2.36400,2.36500,2.36600,2.36700,2.36800,2.36900,2.37000,2.37100,2.37200,2.37300,2.37400,2.37500,2.37600,2.37700,2.37800,2.37900,2.38000,2.38100,2.38200,2.38300,2.38400,2.38500,2.38600,2.38700,2.38800,2.38900,2.39000,2.39100,2.39200,2.39300,2.39400,2.39500,2.39600,2.39700,2.39800,2.39900,2.40000,2.40100,2.40200,2.40300,2.40400,2.40500,2.40600,2.40700,2.40800,2.40900,2.41000,2.41100,2.41200,2.41300,2.41400,2.41500,2.41600,2.41700,2.41800,2.41900,2.42000,2.42100,2.42200,2.42300,2.42400,2.42500,2.42600,2.42700,2.42800,2.42900,2.43000,2.43100,2.43200,2.43300,2.43400,2.43500,2.43600,2.43700,2.43800,2.43900,2.44000,2.44100,2.44200,2.44300,2.44400,2.44500,2.44600,2.44700,2.44800,2.44900,2.45000,2.45100,2.45200,2.45300,2.45400,2.45500,2.45600,2.45700,2.45800,2.45900,2.46000,2.46100,2.46200,2.46300,2.46400,2.46500,2.46600,2.46700,2.46800,2.46900,2.47000,2.47100,2.47200,2.47300,2.47400,2.47500,2.47600,2.47700,2.47800,2.47900,2.48000,2.48100,2.48200,2.48300,2.48400,2.48500,2.48600,2.48700,2.48800,2.48900,2.49000,2.49100,2.49200,2.49300,2.49400,2.49500,2.49600,2.49700,2.49800,2.49900,2.50000,2.50100,2.50200,2.50300,2.50400,2.50500,2.50600,2.50700,2.50800,2.50900,2.51000,2.51100,2.51200,2.51300,2.51400,2.51500,2.51600,2.51700,2.51800,2.51900,2.52000,2.52100,2.52200,2.52300,2.52400,2.52500,2.52600,2.52700,2.52800,2.52900,2.53000,2.53100,2.53200,2.53300,2.53400,2.53500,2.53600,2.53700,2.53800,2.53900,2.54000,2.54100,2.54200,2.54300,2.54400,2.54500,2.54600,2.54700,2.54800,2.54900,2.55000,2.55100,2.55200,2.55300,2.55400,2.55500,2.55600,2.55700,2.55800,2.55900,2.56000,2.56100,2.56200,2.56300,2.56400,2.56500,2.56600,2.56700,2.56800,2.56900,2.57000,2.57100,2.57200,2.57300,2.57400,2.57500,2.57600,2.57700,2.57800,2.57900,2.58000,2.58100,2.58200,2.58300,2.58400,2.58500,2.58600,2.58700,2.58800,2.58900,2.59000,2.59100,2.59200,2.59300,2.59400,2.59500,2.59600,2.59700,2.59800,2.59900,2.60000,2.60100,2.60200,2.60300,2.60400,2.60500,2.60600,2.60700,2.60800,2.60900,2.61000,2.61100,2.61200,2.61300,2.61400,2.61500,2.61600,2.61700,2.61800,2.61900,2.62000,2.62100,2.62200,2.62300,2.62400,2.62500,2.62600,2.62700,2.62800,2.62900,2.63000,2.63100,2.63200,2.63300,2.63400,2.63500,2.63600,2.63700,2.63800,2.63900,2.64000,2.64100,2.64200,2.64300,2.64400,2.64500,2.64600,2.64700,2.64800,2.64900,2.65000,2.65100,2.65200,2.65300,2.65400,2.65500,2.65600,2.65700,2.65800,2.65900,2.66000,2.66100,2.66200,2.66300,2.66400,2.66500,2.66600,2.66700,2.66800,2.66900,2.67000,2.67100,2.67200,2.67300,2.67400,2.67500,2.67600,2.67700,2.67800,2.67900,2.68000,2.68100,2.68200,2.68300,2.68400,2.68500,2.68600,2.68700,2.68800,2.68900,2.69000,2.69100,2.69200,2.69300,2.69400,2.69500,2.69600,2.69700,2.69800,2.69900,2.70000,2.70100,2.70200,2.70300,2.70400,2.70500,2.70600,2.70700,2.70800,2.70900,2.71000,2.71100,2.71200,2.71300,2.71400,2.71500,2.71600,2.71700,2.71800,2.71900,2.72000,2.72100,2.72200,2.72300,2.72400,2.72500,2.72600,2.72700,2.72800,2.72900,2.73000,2.73100,2.73200,2.73300,2.73400,2.73500,2.73600,2.73700,2.73800,2.73900,2.74000,2.74100,2.74200,2.74300,2.74400,2.74500,2.74600,2.74700,2.74800,2.74900,2.75000,2.75100,2.75200,2.75300,2.75400,2.75500,2.75600,2.75700,2.75800,2.75900,2.76000,2.76100,2.76200,2.76300,2.76400,2.76500,2.76600,2.76700,2.76800,2.76900,2.77000,2.77100,2.77200,2.77300,2.77400,2.77500,2.77600,2.77700,2.77800,2.77900,2.78000,2.78100,2.78200,2.78300,2.78400,2.78500,2.78600,2.78700,2.78800,2.78900,2.79000,2.79100,2.79200,2.79300,2.79400,2.79500,2.79600,2.79700,2.79800,2.79900,2.80000,2.80100,2.80200,2.80300,2.80400,2.80500,2.80600,2.80700,2.80800,2.80900,2.81000,2.81100,2.81200,2.81300,2.81400,2.81500,2.81600,2.81700,2.81800,2.81900,2.82000,2.82100,2.82200,2.82300,2.82400,2.82500,2.82600,2.82700,2.82800,2.82900,2.83000,2.83100,2.83200,2.83300,2.83400,2.83500,2.83600,2.83700,2.83800,2.83900,2.84000,2.84100,2.84200,2.84300,2.84400,2.84500,2.84600,2.84700,2.84800,2.84900,2.85000,2.85100,2.85200,2.85300,2.85400,2.85500,2.85600,2.85700,2.85800,2.85900,2.86000,2.86100,2.86200,2.86300,2.86400,2.86500,2.86600,2.86700,2.86800,2.86900,2.87000,2.87100,2.87200,2.87300,2.87400,2.87500,2.87600,2.87700,2.87800,2.87900,2.88000,2.88100,2.88200,2.88300,2.88400,2.88500,2.88600,2.88700,2.88800,2.88900,2.89000,2.89100,2.89200,2.89300,2.89400,2.89500,2.89600,2.89700,2.89800,2.89900,2.90000,2.90100,2.90200,2.90300,2.90400,2.90500,2.90600,2.90700,2.90800,2.90900,2.91000,2.91100,2.91200,2.91300,2.91400,2.91500,2.91600,2.91700,2.91800,2.91900,2.92000,2.92100,2.92200,2.92300,2.92400,2.92500,2.92600,2.92700,2.92800,2.92900,2.93000,2.93100,2.93200,2.93300,2.93400,2.93500,2.93600,2.93700,2.93800,2.93900,2.94000,2.94100,2.94200,2.94300,2.94400,2.94500,2.94600,2.94700,2.94800,2.94900,2.95000,2.95100,2.95200,2.95300,2.95400,2.95500,2.95600,2.95700,2.95800,2.95900,2.96000,2.96100,2.96200,2.96300,2.96400,2.96500,2.96600,2.96700,2.96800,2.96900,2.97000,2.97100,2.97200,2.97300,2.97400,2.97500,2.97600,2.97700,2.97800,2.97900,2.98000,2.98100,2.98200,2.98300,2.98400,2.98500,2.98600,2.98700,2.98800,2.98900,2.99000,2.99100,2.99200,2.99300,2.99400,2.99500,2.99600,2.99700,2.99800,2.99900,3.00000,3.00100,3.00200,3.00300,3.00400,3.00500,3.00600,3.00700,3.00800,3.00900,3.01000,3.01100,3.01200,3.01300,3.01400,3.01500,3.01600,3.01700,3.01800,3.01900,3.02000,3.02100,3.02200,3.02300,3.02400,3.02500,3.02600,3.02700,3.02800,3.02900,3.03000,3.03100,3.03200,3.03300,3.03400,3.03500,3.03600,3.03700,3.03800,3.03900,3.04000,3.04100,3.04200,3.04300,3.04400,3.04500,3.04600,3.04700,3.04800,3.04900,3.05000,3.05100,3.05200,3.05300,3.05400,3.05500,3.05600,3.05700,3.05800,3.05900,3.06000,3.06100,3.06200,3.06300,3.06400,3.06500,3.06600,3.06700,3.06800,3.06900,3.07000,3.07100,3.07200,3.07300,3.07400,3.07500,3.07600,3.07700,3.07800,3.07900,3.08000,3.08100,3.08200,3.08300,3.08400,3.08500,3.08600,3.08700,3.08800,3.08900,3.09000,3.09100,3.09200,3.09300,3.09400,3.09500,3.09600,3.09700,3.09800,3.09900,3.10000,3.10100,3.10200,3.10300,3.10400,3.10500,3.10600,3.10700,3.10800,3.10900,3.11000,3.11100,3.11200,3.11300,3.11400,3.11500,3.11600,3.11700,3.11800,3.11900,3.12000,3.12100,3.12200,3.12300,3.12400,3.12500,3.12600,3.12700,3.12800,3.12900,3.13000,3.13100,3.13200,3.13300,3.13400,3.13500,3.13600,3.13700,3.13800,3.13900,3.14000,3.14100,3.14200,3.14300,3.14400,3.14500,3.14600,3.14700,3.14800,3.14900,3.15000,3.15100,3.15200,3.15300,3.15400,3.15500,3.15600,3.15700,3.15800,3.15900,3.16000,3.16100,3.16200,3.16300,3.16400,3.16500,3.16600,3.16700,3.16800,3.16900,3.17000,3.17100,3.17200,3.17300,3.17400,3.17500,3.17600,3.17700,3.17800,3.17900,3.18000,3.18100,3.18200,3.18300,3.18400,3.18500,3.18600,3.18700,3.18800,3.18900,3.19000,3.19100,3.19200,3.19300,3.19400,3.19500,3.19600,3.19700,3.19800,3.19900,3.20000,3.20100,3.20200,3.20300,3.20400,3.20500,3.20600,3.20700,3.20800,3.20900,3.21000,3.21100,3.21200,3.21300,3.21400,3.21500,3.21600,3.21700,3.21800,3.21900,3.22000,3.22100,3.22200,3.22300,3.22400,3.22500,3.22600,3.22700,3.22800,3.22900,3.23000,3.23100,3.23200,3.23300,3.23400,3.23500,3.23600,3.23700,3.23800,3.23900,3.24000,3.24100,3.24200,3.24300,3.24400,3.24500,3.24600,3.24700,3.24800,3.24900,3.25000,3.25100,3.25200,3.25300,3.25400,3.25500,3.25600,3.25700,3.25800,3.25900,3.26000,3.26100,3.26200,3.26300,3.26400,3.26500,3.26600,3.26700,3.26800,3.26900,3.27000,3.27100,3.27200,3.27300,3.27400,3.27500,3.27600,3.27700,3.27800,3.27900,3.28000,3.28100,3.28200,3.28300,3.28400,3.28500,3.28600,3.28700,3.28800,3.28900,3.29000,3.29100,3.29200,3.29300,3.29400,3.29500,3.29600,3.29700,3.29800,3.29900,3.30000,3.30100,3.30200,3.30300,3.30400,3.30500,3.30600,3.30700,3.30800,3.30900,3.31000,3.31100,3.31200,3.31300,3.31400,3.31500,3.31600,3.31700,3.31800,3.31900,3.32000,3.32100,3.32200,3.32300,3.32400,3.32500,3.32600,3.32700,3.32800,3.32900,3.33000,3.33100,3.33200,3.33300,3.33400,3.33500,3.33600,3.33700,3.33800,3.33900,3.34000,3.34100,3.34200,3.34300,3.34400,3.34500,3.34600,3.34700,3.34800,3.34900,3.35000,3.35100,3.35200,3.35300,3.35400,3.35500,3.35600,3.35700,3.35800,3.35900,3.36000,3.36100,3.36200,3.36300,3.36400,3.36500,3.36600,3.36700,3.36800,3.36900,3.37000,3.37100,3.37200,3.37300,3.37400,3.37500,3.37600,3.37700,3.37800,3.37900,3.38000,3.38100,3.38200,3.38300,3.38400,3.38500,3.38600,3.38700,3.38800,3.38900,3.39000,3.39100,3.39200,3.39300,3.39400,3.39500,3.39600,3.39700,3.39800,3.39900,3.40000,3.40100,3.40200,3.40300,3.40400,3.40500,3.40600,3.40700,3.40800,3.40900,3.41000,3.41100,3.41200,3.41300,3.41400,3.41500,3.41600,3.41700,3.41800,3.41900,3.42000,3.42100,3.42200,3.42300,3.42400,3.42500,3.42600,3.42700,3.42800,3.42900,3.43000,3.43100,3.43200,3.43300,3.43400,3.43500,3.43600,3.43700,3.43800,3.43900,3.44000,3.44100,3.44200,3.44300,3.44400,3.44500,3.44600,3.44700,3.44800,3.44900,3.45000,3.45100,3.45200,3.45300,3.45400,3.45500,3.45600,3.45700,3.45800,3.45900,3.46000,3.46100,3.46200,3.46300,3.46400,3.46500,3.46600,3.46700,3.46800,3.46900,3.47000,3.47100,3.47200,3.47300,3.47400,3.47500,3.47600,3.47700,3.47800,3.47900,3.48000,3.48100,3.48200,3.48300,3.48400,3.48500,3.48600,3.48700,3.48800,3.48900,3.49000,3.49100,3.49200,3.49300,3.49400,3.49500,3.49600,3.49700,3.49800,3.49900,3.50000,3.50100,3.50200,3.50300,3.50400,3.50500,3.50600,3.50700,3.50800,3.50900,3.51000,3.51100,3.51200,3.51300,3.51400,3.51500,3.51600,3.51700,3.51800,3.51900,3.52000,3.52100,3.52200,3.52300,3.52400,3.52500,3.52600,3.52700,3.52800,3.52900,3.53000,3.53100,3.53200,3.53300,3.53400,3.53500,3.53600,3.53700,3.53800,3.53900,3.54000,3.54100,3.54200,3.54300,3.54400,3.54500,3.54600,3.54700,3.54800,3.54900,3.55000,3.55100,3.55200,3.55300,3.55400,3.55500,3.55600,3.55700,3.55800,3.55900,3.56000,3.56100,3.56200,3.56300,3.56400,3.56500,3.56600,3.56700,3.56800,3.56900,3.57000,3.57100,3.57200,3.57300,3.57400,3.57500,3.57600,3.57700,3.57800,3.57900,3.58000,3.58100,3.58200,3.58300,3.58400,3.58500,3.58600,3.58700,3.58800,3.58900,3.59000,3.59100,3.59200,3.59300,3.59400,3.59500,3.59600,3.59700,3.59800,3.59900,3.60000,3.60100,3.60200,3.60300,3.60400,3.60500,3.60600,3.60700,3.60800,3.60900,3.61000,3.61100,3.61200,3.61300,3.61400,3.61500,3.61600,3.61700,3.61800,3.61900,3.62000,3.62100,3.62200,3.62300,3.62400,3.62500,3.62600,3.62700,3.62800,3.62900,3.63000,3.63100,3.63200,3.63300,3.63400,3.63500,3.63600,3.63700,3.63800,3.63900,3.64000,3.64100,3.64200,3.64300,3.64400,3.64500,3.64600,3.64700,3.64800,3.64900,3.65000,3.65100,3.65200,3.65300,3.65400,3.65500,3.65600,3.65700,3.65800,3.65900,3.66000,3.66100,3.66200,3.66300,3.66400,3.66500,3.66600,3.66700,3.66800,3.66900,3.67000,3.67100,3.67200,3.67300,3.67400,3.67500,3.67600,3.67700,3.67800,3.67900,3.68000,3.68100,3.68200,3.68300,3.68400,3.68500,3.68600,3.68700,3.68800,3.68900,3.69000,3.69100,3.69200,3.69300,3.69400,3.69500,3.69600,3.69700,3.69800,3.69900,3.70000,3.70100,3.70200,3.70300,3.70400,3.70500,3.70600,3.70700,3.70800,3.70900,3.71000,3.71100,3.71200,3.71300,3.71400,3.71500,3.71600,3.71700,3.71800,3.71900,3.72000,3.72100,3.72200,3.72300,3.72400,3.72500,3.72600,3.72700,3.72800,3.72900,3.73000,3.73100,3.73200,3.73300,3.73400,3.73500,3.73600,3.73700,3.73800,3.73900,3.74000,3.74100,3.74200,3.74300,3.74400,3.74500,3.74600,3.74700,3.74800,3.74900,3.75000,3.75100,3.75200,3.75300,3.75400,3.75500,3.75600,3.75700,3.75800,3.75900,3.76000,3.76100,3.76200,3.76300,3.76400,3.76500,3.76600,3.76700,3.76800,3.76900,3.77000,3.77100,3.77200,3.77300,3.77400,3.77500,3.77600,3.77700,3.77800,3.77900,3.78000,3.78100,3.78200,3.78300,3.78400,3.78500,3.78600,3.78700,3.78800,3.78900,3.79000,3.79100,3.79200,3.79300,3.79400,3.79500,3.79600,3.79700,3.79800,3.79900,3.80000,3.80100,3.80200,3.80300,3.80400,3.80500,3.80600,3.80700,3.80800,3.80900,3.81000,3.81100,3.81200,3.81300,3.81400,3.81500,3.81600,3.81700,3.81800,3.81900,3.82000,3.82100,3.82200,3.82300,3.82400,3.82500,3.82600,3.82700,3.82800,3.82900,3.83000,3.83100,3.83200,3.83300,3.83400,3.83500,3.83600,3.83700,3.83800,3.83900,3.84000,3.84100,3.84200,3.84300,3.84400,3.84500,3.84600,3.84700,3.84800,3.84900,3.85000,3.85100,3.85200,3.85300,3.85400,3.85500,3.85600,3.85700,3.85800,3.85900,3.86000,3.86100,3.86200,3.86300,3.86400,3.86500,3.86600,3.86700,3.86800,3.86900,3.87000,3.87100,3.87200,3.87300,3.87400,3.87500,3.87600,3.87700,3.87800,3.87900,3.88000,3.88100,3.88200,3.88300,3.88400,3.88500,3.88600,3.88700,3.88800,3.88900,3.89000,3.89100,3.89200,3.89300,3.89400,3.89500,3.89600,3.89700,3.89800,3.89900,3.90000,3.90100,3.90200,3.90300,3.90400,3.90500,3.90600,3.90700,3.90800,3.90900,3.91000,3.91100,3.91200,3.91300,3.91400,3.91500,3.91600,3.91700,3.91800,3.91900,3.92000,3.92100,3.92200,3.92300,3.92400,3.92500,3.92600,3.92700,3.92800,3.92900,3.93000,3.93100,3.93200,3.93300,3.93400,3.93500,3.93600,3.93700,3.93800,3.93900,3.94000,3.94100,3.94200,3.94300,3.94400,3.94500,3.94600,3.94700,3.94800,3.94900,3.95000,3.95100,3.95200,3.95300,3.95400,3.95500,3.95600,3.95700,3.95800,3.95900,3.96000,3.96100,3.96200,3.96300,3.96400,3.96500,3.96600,3.96700,3.96800,3.96900,3.97000,3.97100,3.97200,3.97300,3.97400,3.97500,3.97600,3.97700,3.97800,3.97900,3.98000,3.98100,3.98200,3.98300,3.98400,3.98500,3.98600,3.98700,3.98800,3.98900,3.99000,3.99100,3.99200,3.99300,3.99400,3.99500,3.99600,3.99700,3.99800,3.99900,4.00000,4.00100,4.00200,4.00300,4.00400,4.00500,4.00600,4.00700,4.00800,4.00900,4.01000,4.01100,4.01200,4.01300,4.01400,4.01500,4.01600,4.01700,4.01800,4.01900,4.02000,4.02100,4.02200,4.02300,4.02400,4.02500,4.02600,4.02700,4.02800,4.02900,4.03000,4.03100,4.03200,4.03300,4.03400,4.03500,4.03600,4.03700,4.03800,4.03900,4.04000,4.04100,4.04200,4.04300,4.04400,4.04500,4.04600,4.04700,4.04800,4.04900,4.05000,4.05100,4.05200,4.05300,4.05400,4.05500,4.05600,4.05700,4.05800,4.05900,4.06000,4.06100,4.06200,4.06300,4.06400,4.06500,4.06600,4.06700,4.06800,4.06900,4.07000,4.07100,4.07200,4.07300,4.07400,4.07500,4.07600,4.07700,4.07800,4.07900,4.08000,4.08100,4.08200,4.08300,4.08400,4.08500,4.08600,4.08700,4.08800,4.08900,4.09000,4.09100,4.09200,4.09300,4.09400,4.09500,4.09600,4.09700,4.09800,4.09900,4.10000,4.10100,4.10200,4.10300,4.10400,4.10500,4.10600,4.10700,4.10800,4.10900,4.11000,4.11100,4.11200,4.11300,4.11400,4.11500,4.11600,4.11700,4.11800,4.11900,4.12000,4.12100,4.12200,4.12300,4.12400,4.12500,4.12600,4.12700,4.12800,4.12900,4.13000,4.13100,4.13200,4.13300,4.13400,4.13500,4.13600,4.13700,4.13800,4.13900,4.14000,4.14100,4.14200,4.14300,4.14400,4.14500,4.14600,4.14700,4.14800,4.14900,4.15000,4.15100,4.15200,4.15300,4.15400,4.15500,4.15600,4.15700,4.15800,4.15900,4.16000,4.16100,4.16200,4.16300,4.16400,4.16500,4.16600,4.16700,4.16800,4.16900,4.17000,4.17100,4.17200,4.17300,4.17400,4.17500,4.17600,4.17700,4.17800,4.17900,4.18000,4.18100,4.18200,4.18300,4.18400,4.18500,4.18600,4.18700,4.18800,4.18900,4.19000,4.19100,4.19200,4.19300,4.19400,4.19500,4.19600,4.19700,4.19800,4.19900,4.20000,4.20100,4.20200,4.20300,4.20400,4.20500,4.20600,4.20700,4.20800,4.20900,4.21000,4.21100,4.21200,4.21300,4.21400,4.21500,4.21600,4.21700,4.21800,4.21900,4.22000,4.22100,4.22200,4.22300,4.22400,4.22500,4.22600,4.22700,4.22800,4.22900,4.23000,4.23100,4.23200,4.23300,4.23400,4.23500,4.23600,4.23700,4.23800,4.23900,4.24000,4.24100,4.24200,4.24300,4.24400,4.24500,4.24600,4.24700,4.24800,4.24900,4.25000,4.25100,4.25200,4.25300,4.25400,4.25500,4.25600,4.25700,4.25800,4.25900,4.26000,4.26100,4.26200,4.26300,4.26400,4.26500,4.26600,4.26700,4.26800,4.26900,4.27000,4.27100,4.27200,4.27300,4.27400,4.27500,4.27600,4.27700,4.27800,4.27900,4.28000,4.28100,4.28200,4.28300,4.28400,4.28500,4.28600,4.28700,4.28800,4.28900,4.29000,4.29100,4.29200,4.29300,4.29400,4.29500,4.29600,4.29700,4.29800,4.29900,4.30000,4.30100,4.30200,4.30300,4.30400,4.30500,4.30600,4.30700,4.30800,4.30900,4.31000,4.31100,4.31200,4.31300,4.31400,4.31500,4.31600,4.31700,4.31800,4.31900,4.32000,4.32100,4.32200,4.32300,4.32400,4.32500,4.32600,4.32700,4.32800,4.32900,4.33000,4.33100,4.33200,4.33300,4.33400,4.33500,4.33600,4.33700,4.33800,4.33900,4.34000,4.34100,4.34200,4.34300,4.34400,4.34500,4.34600,4.34700,4.34800,4.34900,4.35000,4.35100,4.35200,4.35300,4.35400,4.35500,4.35600,4.35700,4.35800,4.35900,4.36000,4.36100,4.36200,4.36300,4.36400,4.36500,4.36600,4.36700,4.36800,4.36900,4.37000,4.37100,4.37200,4.37300,4.37400,4.37500,4.37600,4.37700,4.37800,4.37900,4.38000,4.38100,4.38200,4.38300,4.38400,4.38500,4.38600,4.38700,4.38800,4.38900,4.39000,4.39100,4.39200,4.39300,4.39400,4.39500,4.39600,4.39700,4.39800,4.39900,4.40000,4.40100,4.40200,4.40300,4.40400,4.40500,4.40600,4.40700,4.40800,4.40900,4.41000,4.41100,4.41200,4.41300,4.41400,4.41500,4.41600,4.41700,4.41800,4.41900,4.42000,4.42100,4.42200,4.42300,4.42400,4.42500,4.42600,4.42700,4.42800,4.42900,4.43000,4.43100,4.43200,4.43300,4.43400,4.43500,4.43600,4.43700,4.43800,4.43900,4.44000,4.44100,4.44200,4.44300,4.44400,4.44500,4.44600,4.44700,4.44800,4.44900,4.45000,4.45100,4.45200,4.45300,4.45400,4.45500,4.45600,4.45700,4.45800,4.45900,4.46000,4.46100,4.46200,4.46300,4.46400,4.46500,4.46600,4.46700,4.46800,4.46900,4.47000,4.47100,4.47200,4.47300,4.47400,4.47500,4.47600,4.47700,4.47800,4.47900,4.48000,4.48100,4.48200,4.48300,4.48400,4.48500,4.48600,4.48700,4.48800,4.48900,4.49000,4.49100,4.49200,4.49300,4.49400,4.49500,4.49600,4.49700,4.49800,4.49900,4.50000,4.50100,4.50200,4.50300,4.50400,4.50500,4.50600,4.50700,4.50800,4.50900,4.51000,4.51100,4.51200,4.51300,4.51400,4.51500,4.51600,4.51700,4.51800,4.51900,4.52000,4.52100,4.52200,4.52300,4.52400,4.52500,4.52600,4.52700,4.52800,4.52900,4.53000,4.53100,4.53200,4.53300,4.53400,4.53500,4.53600,4.53700,4.53800,4.53900,4.54000,4.54100,4.54200,4.54300,4.54400,4.54500,4.54600,4.54700,4.54800,4.54900,4.55000,4.55100,4.55200,4.55300,4.55400,4.55500,4.55600,4.55700,4.55800,4.55900,4.56000,4.56100,4.56200,4.56300,4.56400,4.56500,4.56600,4.56700,4.56800,4.56900,4.57000,4.57100,4.57200,4.57300,4.57400,4.57500,4.57600,4.57700,4.57800,4.57900,4.58000,4.58100,4.58200,4.58300,4.58400,4.58500,4.58600,4.58700,4.58800,4.58900,4.59000,4.59100,4.59200,4.59300,4.59400,4.59500,4.59600,4.59700,4.59800,4.59900,4.60000,4.60100,4.60200,4.60300,4.60400,4.60500,4.60600,4.60700,4.60800,4.60900,4.61000,4.61100,4.61200,4.61300,4.61400,4.61500,4.61600,4.61700,4.61800,4.61900,4.62000,4.62100,4.62200,4.62300,4.62400,4.62500,4.62600,4.62700,4.62800,4.62900,4.63000,4.63100,4.63200,4.63300,4.63400,4.63500,4.63600,4.63700,4.63800,4.63900,4.64000,4.64100,4.64200,4.64300,4.64400,4.64500,4.64600,4.64700,4.64800,4.64900,4.65000,4.65100,4.65200,4.65300,4.65400,4.65500,4.65600,4.65700,4.65800,4.65900,4.66000,4.66100,4.66200,4.66300,4.66400,4.66500,4.66600,4.66700,4.66800,4.66900,4.67000,4.67100,4.67200,4.67300,4.67400,4.67500,4.67600,4.67700,4.67800,4.67900,4.68000,4.68100,4.68200,4.68300,4.68400,4.68500,4.68600,4.68700,4.68800,4.68900,4.69000,4.69100,4.69200,4.69300,4.69400,4.69500,4.69600,4.69700,4.69800,4.69900,4.70000,4.70100,4.70200,4.70300,4.70400,4.70500,4.70600,4.70700,4.70800,4.70900,4.71000,4.71100,4.71200,4.71300,4.71400,4.71500,4.71600,4.71700,4.71800,4.71900,4.72000,4.72100,4.72200,4.72300,4.72400,4.72500,4.72600,4.72700,4.72800,4.72900,4.73000,4.73100,4.73200,4.73300,4.73400,4.73500,4.73600,4.73700,4.73800,4.73900,4.74000,4.74100,4.74200,4.74300,4.74400,4.74500,4.74600,4.74700,4.74800,4.74900,4.75000,4.75100,4.75200,4.75300,4.75400,4.75500,4.75600,4.75700,4.75800,4.75900,4.76000,4.76100,4.76200,4.76300,4.76400,4.76500,4.76600,4.76700,4.76800,4.76900,4.77000,4.77100,4.77200,4.77300,4.77400,4.77500,4.77600,4.77700,4.77800,4.77900,4.78000,4.78100,4.78200,4.78300,4.78400,4.78500,4.78600,4.78700,4.78800,4.78900,4.79000,4.79100,4.79200,4.79300,4.79400,4.79500,4.79600,4.79700,4.79800,4.79900,4.80000,4.80100,4.80200,4.80300,4.80400,4.80500,4.80600,4.80700,4.80800,4.80900,4.81000,4.81100,4.81200,4.81300,4.81400,4.81500,4.81600,4.81700,4.81800,4.81900,4.82000,4.82100,4.82200,4.82300,4.82400,4.82500,4.82600,4.82700,4.82800,4.82900,4.83000,4.83100,4.83200,4.83300,4.83400,4.83500,4.83600,4.83700,4.83800,4.83900,4.84000,4.84100,4.84200,4.84300,4.84400,4.84500,4.84600,4.84700,4.84800,4.84900,4.85000,4.85100,4.85200,4.85300,4.85400,4.85500,4.85600,4.85700,4.85800,4.85900,4.86000,4.86100,4.86200,4.86300,4.86400,4.86500,4.86600,4.86700,4.86800,4.86900,4.87000,4.87100,4.87200,4.87300,4.87400,4.87500,4.87600,4.87700,4.87800,4.87900,4.88000,4.88100,4.88200,4.88300,4.88400,4.88500,4.88600,4.88700,4.88800,4.88900,4.89000,4.89100,4.89200,4.89300,4.89400,4.89500,4.89600,4.89700,4.89800,4.89900,4.90000,4.90100,4.90200,4.90300,4.90400,4.90500,4.90600,4.90700,4.90800,4.90900,4.91000,4.91100,4.91200,4.91300,4.91400,4.91500,4.91600,4.91700,4.91800,4.91900,4.92000,4.92100,4.92200,4.92300,4.92400,4.92500,4.92600,4.92700,4.92800,4.92900,4.93000,4.93100,4.93200,4.93300,4.93400,4.93500,4.93600,4.93700,4.93800,4.93900,4.94000,4.94100,4.94200,4.94300,4.94400,4.94500,4.94600,4.94700,4.94800,4.94900,4.95000,4.95100,4.95200,4.95300,4.95400,4.95500,4.95600,4.95700,4.95800,4.95900,4.96000,4.96100,4.96200,4.96300,4.96400,4.96500,4.96600,4.96700,4.96800,4.96900,4.97000,4.97100,4.97200,4.97300,4.97400,4.97500,4.97600,4.97700,4.97800,4.97900,4.98000,4.98100,4.98200,4.98300,4.98400,4.98500,4.98600,4.98700,4.98800,4.98900,4.99000,4.99100,4.99200,4.99300,4.99400,4.99500,4.99600,4.99700,4.99800,4.99900,5.00000,5.00100,5.00200,5.00300,5.00400,5.00500,5.00600,5.00700,5.00800,5.00900,5.01000,5.01100,5.01200,5.01300,5.01400,5.01500,5.01600,5.01700,5.01800,5.01900,5.02000,5.02100,5.02200,5.02300,5.02400,5.02500,5.02600,5.02700,5.02800,5.02900,5.03000,5.03100,5.03200,5.03300,5.03400,5.03500,5.03600,5.03700,5.03800,5.03900,5.04000,5.04100,5.04200,5.04300,5.04400,5.04500,5.04600,5.04700,5.04800,5.04900,5.05000,5.05100,5.05200,5.05300,5.05400,5.05500,5.05600,5.05700,5.05800,5.05900,5.06000,5.06100,5.06200,5.06300,5.06400,5.06500,5.06600,5.06700,5.06800,5.06900,5.07000,5.07100,5.07200,5.07300,5.07400,5.07500,5.07600,5.07700,5.07800,5.07900,5.08000,5.08100,5.08200,5.08300,5.08400,5.08500,5.08600,5.08700,5.08800,5.08900,5.09000,5.09100,5.09200,5.09300,5.09400,5.09500,5.09600,5.09700,5.09800,5.09900,5.10000,5.10100,5.10200,5.10300,5.10400,5.10500,5.10600,5.10700,5.10800,5.10900,5.11000,5.11100,5.11200,5.11300,5.11400,5.11500,5.11600,5.11700,5.11800,5.11900,5.12000,5.12100,5.12200,5.12300,5.12400,5.12500,5.12600,5.12700,5.12800,5.12900,5.13000,5.13100,5.13200,5.13300,5.13400,5.13500,5.13600,5.13700,5.13800,5.13900,5.14000,5.14100,5.14200,5.14300,5.14400,5.14500,5.14600,5.14700,5.14800,5.14900,5.15000,5.15100,5.15200,5.15300,5.15400,5.15500,5.15600,5.15700,5.15800,5.15900,5.16000,5.16100,5.16200,5.16300,5.16400,5.16500,5.16600,5.16700,5.16800,5.16900,5.17000,5.17100,5.17200,5.17300,5.17400,5.17500,5.17600,5.17700,5.17800,5.17900,5.18000,5.18100,5.18200,5.18300,5.18400,5.18500,5.18600,5.18700,5.18800,5.18900,5.19000,5.19100,5.19200,5.19300,5.19400,5.19500,5.19600,5.19700,5.19800,5.19900,5.20000,5.20100,5.20200,5.20300,5.20400,5.20500,5.20600,5.20700,5.20800,5.20900,5.21000,5.21100,5.21200,5.21300,5.21400,5.21500,5.21600,5.21700,5.21800,5.21900,5.22000,5.22100,5.22200,5.22300,5.22400,5.22500,5.22600,5.22700,5.22800,5.22900,5.23000,5.23100,5.23200,5.23300,5.23400,5.23500,5.23600,5.23700,5.23800,5.23900,5.24000,5.24100,5.24200,5.24300,5.24400,5.24500,5.24600,5.24700,5.24800,5.24900,5.25000,5.25100,5.25200,5.25300,5.25400,5.25500,5.25600,5.25700,5.25800,5.25900,5.26000,5.26100,5.26200,5.26300,5.26400,5.26500,5.26600,5.26700,5.26800,5.26900,5.27000,5.27100,5.27200,5.27300,5.27400,5.27500,5.27600,5.27700,5.27800,5.27900,5.28000,5.28100,5.28200,5.28300,5.28400,5.28500,5.28600,5.28700,5.28800,5.28900,5.29000,5.29100,5.29200,5.29300,5.29400,5.29500,5.29600,5.29700,5.29800,5.29900,5.30000,5.30100,5.30200,5.30300,5.30400,5.30500,5.30600,5.30700,5.30800,5.30900,5.31000,5.31100,5.31200,5.31300,5.31400,5.31500,5.31600,5.31700,5.31800,5.31900,5.32000,5.32100,5.32200,5.32300,5.32400,5.32500,5.32600,5.32700,5.32800,5.32900,5.33000,5.33100,5.33200,5.33300,5.33400,5.33500,5.33600,5.33700,5.33800,5.33900,5.34000,5.34100,5.34200,5.34300,5.34400,5.34500,5.34600,5.34700,5.34800,5.34900,5.35000,5.35100,5.35200,5.35300,5.35400,5.35500,5.35600,5.35700,5.35800,5.35900,5.36000,5.36100,5.36200,5.36300,5.36400,5.36500,5.36600,5.36700,5.36800,5.36900,5.37000,5.37100,5.37200,5.37300,5.37400,5.37500,5.37600,5.37700,5.37800,5.37900,5.38000,5.38100,5.38200,5.38300,5.38400,5.38500,5.38600,5.38700,5.38800,5.38900,5.39000,5.39100,5.39200,5.39300,5.39400,5.39500,5.39600,5.39700,5.39800,5.39900,5.40000,5.40100,5.40200,5.40300,5.40400,5.40500,5.40600,5.40700,5.40800,5.40900,5.41000,5.41100,5.41200,5.41300,5.41400,5.41500,5.41600,5.41700,5.41800,5.41900,5.42000,5.42100,5.42200,5.42300,5.42400,5.42500,5.42600,5.42700,5.42800,5.42900,5.43000,5.43100,5.43200,5.43300,5.43400,5.43500,5.43600,5.43700,5.43800,5.43900,5.44000,5.44100,5.44200,5.44300,5.44400,5.44500,5.44600,5.44700,5.44800,5.44900,5.45000,5.45100,5.45200,5.45300,5.45400,5.45500,5.45600,5.45700,5.45800,5.45900,5.46000,5.46100,5.46200,5.46300,5.46400,5.46500,5.46600,5.46700,5.46800,5.46900,5.47000,5.47100,5.47200,5.47300,5.47400,5.47500,5.47600,5.47700,5.47800,5.47900,5.48000,5.48100,5.48200,5.48300,5.48400,5.48500,5.48600,5.48700,5.48800,5.48900,5.49000,5.49100,5.49200,5.49300,5.49400,5.49500,5.49600,5.49700,5.49800,5.49900,5.50000,5.50100,5.50200,5.50300,5.50400,5.50500,5.50600,5.50700,5.50800,5.50900,5.51000,5.51100,5.51200,5.51300,5.51400,5.51500,5.51600,5.51700,5.51800,5.51900,5.52000,5.52100,5.52200,5.52300,5.52400,5.52500,5.52600,5.52700,5.52800,5.52900,5.53000,5.53100,5.53200,5.53300,5.53400,5.53500,5.53600,5.53700,5.53800,5.53900,5.54000,5.54100,5.54200,5.54300,5.54400,5.54500,5.54600,5.54700,5.54800,5.54900,5.55000,5.55100,5.55200,5.55300,5.55400,5.55500,5.55600,5.55700,5.55800,5.55900,5.56000,5.56100,5.56200,5.56300,5.56400,5.56500,5.56600,5.56700,5.56800,5.56900,5.57000,5.57100,5.57200,5.57300,5.57400,5.57500,5.57600,5.57700,5.57800,5.57900,5.58000,5.58100,5.58200,5.58300,5.58400,5.58500,5.58600,5.58700,5.58800,5.58900,5.59000,5.59100,5.59200,5.59300,5.59400,5.59500,5.59600,5.59700,5.59800,5.59900,5.60000,5.60100,5.60200,5.60300,5.60400,5.60500,5.60600,5.60700,5.60800,5.60900,5.61000,5.61100,5.61200,5.61300,5.61400,5.61500,5.61600,5.61700,5.61800,5.61900,5.62000,5.62100,5.62200,5.62300,5.62400,5.62500,5.62600,5.62700,5.62800,5.62900,5.63000,5.63100,5.63200,5.63300,5.63400,5.63500,5.63600,5.63700,5.63800,5.63900,5.64000,5.64100,5.64200,5.64300,5.64400,5.64500,5.64600,5.64700,5.64800,5.64900,5.65000,5.65100,5.65200,5.65300,5.65400,5.65500,5.65600,5.65700,5.65800,5.65900,5.66000,5.66100,5.66200,5.66300,5.66400,5.66500,5.66600,5.66700,5.66800,5.66900,5.67000,5.67100,5.67200,5.67300,5.67400,5.67500,5.67600,5.67700,5.67800,5.67900,5.68000,5.68100,5.68200,5.68300,5.68400,5.68500,5.68600,5.68700,5.68800,5.68900,5.69000,5.69100,5.69200,5.69300,5.69400,5.69500,5.69600,5.69700,5.69800,5.69900,5.70000,5.70100,5.70200,5.70300,5.70400,5.70500,5.70600,5.70700,5.70800,5.70900,5.71000,5.71100,5.71200,5.71300,5.71400,5.71500,5.71600,5.71700,5.71800,5.71900,5.72000,5.72100,5.72200,5.72300,5.72400,5.72500,5.72600,5.72700,5.72800,5.72900,5.73000,5.73100,5.73200,5.73300,5.73400,5.73500,5.73600,5.73700,5.73800,5.73900,5.74000,5.74100,5.74200,5.74300,5.74400,5.74500,5.74600,5.74700,5.74800,5.74900,5.75000,5.75100,5.75200,5.75300,5.75400,5.75500,5.75600,5.75700,5.75800,5.75900,5.76000,5.76100,5.76200,5.76300,5.76400,5.76500,5.76600,5.76700,5.76800,5.76900,5.77000,5.77100,5.77200,5.77300,5.77400,5.77500,5.77600,5.77700,5.77800,5.77900,5.78000,5.78100,5.78200,5.78300,5.78400,5.78500,5.78600,5.78700,5.78800,5.78900,5.79000,5.79100,5.79200,5.79300,5.79400,5.79500,5.79600,5.79700,5.79800,5.79900,5.80000,5.80100,5.80200,5.80300,5.80400,5.80500,5.80600,5.80700,5.80800,5.80900,5.81000,5.81100,5.81200,5.81300,5.81400,5.81500,5.81600,5.81700,5.81800,5.81900,5.82000,5.82100,5.82200,5.82300,5.82400,5.82500,5.82600,5.82700,5.82800,5.82900,5.83000,5.83100,5.83200,5.83300,5.83400,5.83500,5.83600,5.83700,5.83800,5.83900,5.84000,5.84100,5.84200,5.84300,5.84400,5.84500,5.84600,5.84700,5.84800,5.84900,5.85000,5.85100,5.85200,5.85300,5.85400,5.85500,5.85600,5.85700,5.85800,5.85900,5.86000,5.86100,5.86200,5.86300,5.86400,5.86500,5.86600,5.86700,5.86800,5.86900,5.87000,5.87100,5.87200,5.87300,5.87400,5.87500,5.87600,5.87700,5.87800,5.87900,5.88000,5.88100,5.88200,5.88300,5.88400,5.88500,5.88600,5.88700,5.88800,5.88900,5.89000,5.89100,5.89200,5.89300,5.89400,5.89500,5.89600,5.89700,5.89800,5.89900,5.90000,5.90100,5.90200,5.90300,5.90400,5.90500,5.90600,5.90700,5.90800,5.90900,5.91000,5.91100,5.91200,5.91300,5.91400,5.91500,5.91600,5.91700,5.91800,5.91900,5.92000,5.92100,5.92200,5.92300,5.92400,5.92500,5.92600,5.92700,5.92800,5.92900,5.93000,5.93100,5.93200,5.93300,5.93400,5.93500,5.93600,5.93700,5.93800,5.93900,5.94000,5.94100,5.94200,5.94300,5.94400,5.94500,5.94600,5.94700,5.94800,5.94900,5.95000,5.95100,5.95200,5.95300,5.95400,5.95500,5.95600,5.95700,5.95800,5.95900,5.96000,5.96100,5.96200,5.96300,5.96400,5.96500,5.96600,5.96700,5.96800,5.96900,5.97000,5.97100,5.97200,5.97300,5.97400,5.97500,5.97600,5.97700,5.97800,5.97900,5.98000,5.98100,5.98200,5.98300,5.98400,5.98500,5.98600,5.98700,5.98800,5.98900,5.99000,5.99100,5.99200,5.99300,5.99400,5.99500,5.99600,5.99700,5.99800,5.99900,6.00000,6.00100,6.00200,6.00300,6.00400,6.00500,6.00600,6.00700,6.00800,6.00900,6.01000,6.01100,6.01200,6.01300,6.01400,6.01500,6.01600,6.01700,6.01800,6.01900,6.02000,6.02100,6.02200,6.02300,6.02400,6.02500,6.02600,6.02700,6.02800,6.02900,6.03000,6.03100,6.03200,6.03300,6.03400,6.03500,6.03600,6.03700,6.03800,6.03900,6.04000,6.04100,6.04200,6.04300,6.04400,6.04500,6.04600,6.04700,6.04800,6.04900,6.05000,6.05100,6.05200,6.05300,6.05400,6.05500,6.05600,6.05700,6.05800,6.05900,6.06000,6.06100,6.06200,6.06300,6.06400,6.06500,6.06600,6.06700,6.06800,6.06900,6.07000,6.07100,6.07200,6.07300,6.07400,6.07500,6.07600,6.07700,6.07800,6.07900,6.08000,6.08100,6.08200,6.08300,6.08400,6.08500,6.08600,6.08700,6.08800,6.08900,6.09000,6.09100,6.09200,6.09300,6.09400,6.09500,6.09600,6.09700,6.09800,6.09900,6.10000,6.10100,6.10200,6.10300,6.10400,6.10500,6.10600,6.10700,6.10800,6.10900,6.11000,6.11100,6.11200,6.11300,6.11400,6.11500,6.11600,6.11700,6.11800,6.11900,6.12000,6.12100,6.12200,6.12300,6.12400,6.12500,6.12600,6.12700,6.12800,6.12900,6.13000,6.13100,6.13200,6.13300,6.13400,6.13500,6.13600,6.13700,6.13800,6.13900,6.14000,6.14100,6.14200,6.14300,6.14400,6.14500,6.14600,6.14700,6.14800,6.14900,6.15000,6.15100,6.15200,6.15300,6.15400,6.15500,6.15600,6.15700,6.15800,6.15900,6.16000,6.16100,6.16200,6.16300,6.16400,6.16500,6.16600,6.16700,6.16800,6.16900,6.17000,6.17100,6.17200,6.17300,6.17400,6.17500,6.17600,6.17700,6.17800,6.17900,6.18000,6.18100,6.18200,6.18300,6.18400,6.18500,6.18600,6.18700,6.18800,6.18900,6.19000,6.19100,6.19200,6.19300,6.19400,6.19500,6.19600,6.19700,6.19800,6.19900,6.20000,6.20100,6.20200,6.20300,6.20400,6.20500,6.20600,6.20700,6.20800,6.20900,6.21000,6.21100,6.21200,6.21300,6.21400,6.21500,6.21600,6.21700,6.21800,6.21900,6.22000,6.22100,6.22200,6.22300,6.22400,6.22500,6.22600,6.22700,6.22800,6.22900,6.23000,6.23100,6.23200,6.23300,6.23400,6.23500,6.23600,6.23700,6.23800,6.23900,6.24000,6.24100,6.24200,6.24300,6.24400,6.24500,6.24600,6.24700,6.24800,6.24900,6.25000,6.25100,6.25200,6.25300,6.25400,6.25500,6.25600,6.25700,6.25800,6.25900,6.26000,6.26100,6.26200,6.26300,6.26400,6.26500,6.26600,6.26700,6.26800,6.26900,6.27000,6.27100,6.27200,6.27300,6.27400,6.27500,6.27600,6.27700,6.27800,6.27900,6.28000,6.28100,6.28200,6.28300,6.28400,6.28500,6.28600,6.28700,6.28800,6.28900,6.29000,6.29100,6.29200,6.29300,6.29400,6.29500,6.29600,6.29700,6.29800,6.29900,6.30000,6.30100,6.30200,6.30300,6.30400,6.30500,6.30600,6.30700,6.30800,6.30900,6.31000,6.31100,6.31200,6.31300,6.31400,6.31500,6.31600,6.31700,6.31800,6.31900,6.32000,6.32100,6.32200,6.32300,6.32400,6.32500,6.32600,6.32700,6.32800,6.32900,6.33000,6.33100,6.33200,6.33300,6.33400,6.33500,6.33600,6.33700,6.33800,6.33900,6.34000,6.34100,6.34200,6.34300,6.34400,6.34500,6.34600,6.34700,6.34800,6.34900,6.35000,6.35100,6.35200,6.35300,6.35400,6.35500,6.35600,6.35700,6.35800,6.35900,6.36000,6.36100,6.36200,6.36300,6.36400,6.36500,6.36600,6.36700,6.36800,6.36900,6.37000,6.37100,6.37200,6.37300,6.37400,6.37500,6.37600,6.37700,6.37800,6.37900,6.38000,6.38100,6.38200,6.38300,6.38400,6.38500,6.38600,6.38700,6.38800,6.38900,6.39000,6.39100,6.39200,6.39300,6.39400,6.39500,6.39600,6.39700,6.39800,6.39900,6.40000,6.40100,6.40200,6.40300,6.40400,6.40500,6.40600,6.40700,6.40800,6.40900,6.41000,6.41100,6.41200,6.41300,6.41400,6.41500,6.41600,6.41700,6.41800,6.41900,6.42000,6.42100,6.42200,6.42300,6.42400,6.42500,6.42600,6.42700,6.42800,6.42900,6.43000,6.43100,6.43200,6.43300,6.43400,6.43500,6.43600,6.43700,6.43800,6.43900,6.44000,6.44100,6.44200,6.44300,6.44400,6.44500,6.44600,6.44700,6.44800,6.44900,6.45000,6.45100,6.45200,6.45300,6.45400,6.45500,6.45600,6.45700,6.45800,6.45900,6.46000,6.46100,6.46200,6.46300,6.46400,6.46500,6.46600,6.46700,6.46800,6.46900,6.47000,6.47100,6.47200,6.47300,6.47400,6.47500,6.47600,6.47700,6.47800,6.47900,6.48000,6.48100,6.48200,6.48300,6.48400,6.48500,6.48600,6.48700,6.48800,6.48900,6.49000,6.49100,6.49200,6.49300,6.49400,6.49500,6.49600,6.49700,6.49800,6.49900,6.50000,6.50100,6.50200,6.50300,6.50400,6.50500,6.50600,6.50700,6.50800,6.50900,6.51000,6.51100,6.51200,6.51300,6.51400,6.51500,6.51600,6.51700,6.51800,6.51900,6.52000,6.52100,6.52200,6.52300,6.52400,6.52500,6.52600,6.52700,6.52800,6.52900,6.53000,6.53100,6.53200,6.53300,6.53400,6.53500,6.53600,6.53700,6.53800,6.53900,6.54000,6.54100,6.54200,6.54300,6.54400,6.54500,6.54600,6.54700,6.54800,6.54900,6.55000,6.55100,6.55200,6.55300,6.55400,6.55500,6.55600,6.55700,6.55800,6.55900,6.56000,6.56100,6.56200,6.56300,6.56400,6.56500,6.56600,6.56700,6.56800,6.56900,6.57000,6.57100,6.57200,6.57300,6.57400,6.57500,6.57600,6.57700,6.57800,6.57900,6.58000,6.58100,6.58200,6.58300,6.58400,6.58500,6.58600,6.58700,6.58800,6.58900,6.59000,6.59100,6.59200,6.59300,6.59400,6.59500,6.59600,6.59700,6.59800,6.59900,6.60000,6.60100,6.60200,6.60300,6.60400,6.60500,6.60600,6.60700,6.60800,6.60900,6.61000,6.61100,6.61200,6.61300,6.61400,6.61500,6.61600,6.61700,6.61800,6.61900,6.62000,6.62100,6.62200,6.62300,6.62400,6.62500,6.62600,6.62700,6.62800,6.62900,6.63000,6.63100,6.63200,6.63300,6.63400,6.63500,6.63600,6.63700,6.63800,6.63900,6.64000,6.64100,6.64200,6.64300,6.64400,6.64500,6.64600,6.64700,6.64800,6.64900,6.65000,6.65100,6.65200,6.65300,6.65400,6.65500,6.65600,6.65700,6.65800,6.65900,6.66000,6.66100,6.66200,6.66300,6.66400,6.66500,6.66600,6.66700,6.66800,6.66900,6.67000,6.67100,6.67200,6.67300,6.67400,6.67500,6.67600,6.67700,6.67800,6.67900,6.68000,6.68100,6.68200,6.68300,6.68400,6.68500,6.68600,6.68700,6.68800,6.68900,6.69000,6.69100,6.69200,6.69300,6.69400,6.69500,6.69600,6.69700,6.69800,6.69900,6.70000,6.70100,6.70200,6.70300,6.70400,6.70500,6.70600,6.70700,6.70800,6.70900,6.71000,6.71100,6.71200,6.71300,6.71400,6.71500,6.71600,6.71700,6.71800,6.71900,6.72000,6.72100,6.72200,6.72300,6.72400,6.72500,6.72600,6.72700,6.72800,6.72900,6.73000,6.73100,6.73200,6.73300,6.73400,6.73500,6.73600,6.73700,6.73800,6.73900,6.74000,6.74100,6.74200,6.74300,6.74400,6.74500,6.74600,6.74700,6.74800,6.74900,6.75000,6.75100,6.75200,6.75300,6.75400,6.75500,6.75600,6.75700,6.75800,6.75900,6.76000,6.76100,6.76200,6.76300,6.76400,6.76500,6.76600,6.76700,6.76800,6.76900,6.77000,6.77100,6.77200,6.77300,6.77400,6.77500,6.77600,6.77700,6.77800,6.77900,6.78000,6.78100,6.78200,6.78300,6.78400,6.78500,6.78600,6.78700,6.78800,6.78900,6.79000,6.79100,6.79200,6.79300,6.79400,6.79500,6.79600,6.79700,6.79800,6.79900,6.80000,6.80100,6.80200,6.80300,6.80400,6.80500,6.80600,6.80700,6.80800,6.80900,6.81000,6.81100,6.81200,6.81300,6.81400,6.81500,6.81600,6.81700,6.81800,6.81900,6.82000,6.82100,6.82200,6.82300,6.82400,6.82500,6.82600,6.82700,6.82800,6.82900,6.83000,6.83100,6.83200,6.83300,6.83400,6.83500,6.83600,6.83700,6.83800,6.83900,6.84000,6.84100,6.84200,6.84300,6.84400,6.84500,6.84600,6.84700,6.84800,6.84900,6.85000,6.85100,6.85200,6.85300,6.85400,6.85500,6.85600,6.85700,6.85800,6.85900,6.86000,6.86100,6.86200,6.86300,6.86400,6.86500,6.86600,6.86700,6.86800,6.86900,6.87000,6.87100,6.87200,6.87300,6.87400,6.87500,6.87600,6.87700,6.87800,6.87900,6.88000,6.88100,6.88200,6.88300,6.88400,6.88500,6.88600,6.88700,6.88800,6.88900,6.89000,6.89100,6.89200,6.89300,6.89400,6.89500,6.89600,6.89700,6.89800,6.89900,6.90000,6.90100,6.90200,6.90300,6.90400,6.90500,6.90600,6.90700,6.90800,6.90900,6.91000,6.91100,6.91200,6.91300,6.91400,6.91500,6.91600,6.91700,6.91800,6.91900,6.92000,6.92100,6.92200,6.92300,6.92400,6.92500,6.92600,6.92700,6.92800,6.92900,6.93000,6.93100,6.93200,6.93300,6.93400,6.93500,6.93600,6.93700,6.93800,6.93900,6.94000,6.94100,6.94200,6.94300,6.94400,6.94500,6.94600,6.94700,6.94800,6.94900,6.95000,6.95100,6.95200,6.95300,6.95400,6.95500,6.95600,6.95700,6.95800,6.95900,6.96000,6.96100,6.96200,6.96300,6.96400,6.96500,6.96600,6.96700,6.96800,6.96900,6.97000,6.97100,6.97200,6.97300,6.97400,6.97500,6.97600,6.97700,6.97800,6.97900,6.98000,6.98100,6.98200,6.98300,6.98400,6.98500,6.98600,6.98700,6.98800,6.98900,6.99000,6.99100,6.99200,6.99300,6.99400,6.99500,6.99600,6.99700,6.99800,6.99900,7.00000,7.00100,7.00200,7.00300,7.00400,7.00500,7.00600,7.00700,7.00800,7.00900,7.01000,7.01100,7.01200,7.01300,7.01400,7.01500,7.01600,7.01700,7.01800,7.01900,7.02000,7.02100,7.02200,7.02300,7.02400,7.02500,7.02600,7.02700,7.02800,7.02900,7.03000,7.03100,7.03200,7.03300,7.03400,7.03500,7.03600,7.03700,7.03800,7.03900,7.04000,7.04100,7.04200,7.04300,7.04400,7.04500,7.04600,7.04700,7.04800,7.04900,7.05000,7.05100,7.05200,7.05300,7.05400,7.05500,7.05600,7.05700,7.05800,7.05900,7.06000,7.06100,7.06200,7.06300,7.06400,7.06500,7.06600,7.06700,7.06800,7.06900,7.07000,7.07100,7.07200,7.07300,7.07400,7.07500,7.07600,7.07700,7.07800,7.07900,7.08000,7.08100,7.08200,7.08300,7.08400,7.08500,7.08600,7.08700,7.08800,7.08900,7.09000,7.09100,7.09200,7.09300,7.09400,7.09500,7.09600,7.09700,7.09800,7.09900,7.10000,7.10100,7.10200,7.10300,7.10400,7.10500,7.10600,7.10700,7.10800,7.10900,7.11000,7.11100,7.11200,7.11300,7.11400,7.11500,7.11600,7.11700,7.11800,7.11900,7.12000,7.12100,7.12200,7.12300,7.12400,7.12500,7.12600,7.12700,7.12800,7.12900,7.13000,7.13100,7.13200,7.13300,7.13400,7.13500,7.13600,7.13700,7.13800,7.13900,7.14000,7.14100,7.14200,7.14300,7.14400,7.14500,7.14600,7.14700,7.14800,7.14900,7.15000,7.15100,7.15200,7.15300,7.15400,7.15500,7.15600,7.15700,7.15800,7.15900,7.16000,7.16100,7.16200,7.16300,7.16400,7.16500,7.16600,7.16700,7.16800,7.16900,7.17000,7.17100,7.17200,7.17300,7.17400,7.17500,7.17600,7.17700,7.17800,7.17900,7.18000,7.18100,7.18200,7.18300,7.18400,7.18500,7.18600,7.18700,7.18800,7.18900,7.19000,7.19100,7.19200,7.19300,7.19400,7.19500,7.19600,7.19700,7.19800,7.19900,7.20000,7.20100,7.20200,7.20300,7.20400,7.20500,7.20600,7.20700,7.20800,7.20900,7.21000,7.21100,7.21200,7.21300,7.21400,7.21500,7.21600,7.21700,7.21800,7.21900,7.22000,7.22100,7.22200,7.22300,7.22400,7.22500,7.22600,7.22700,7.22800,7.22900,7.23000,7.23100,7.23200,7.23300,7.23400,7.23500,7.23600,7.23700,7.23800,7.23900,7.24000,7.24100,7.24200,7.24300,7.24400,7.24500,7.24600,7.24700,7.24800,7.24900,7.25000,7.25100,7.25200,7.25300,7.25400,7.25500,7.25600,7.25700,7.25800,7.25900,7.26000,7.26100,7.26200,7.26300,7.26400,7.26500,7.26600,7.26700,7.26800,7.26900,7.27000,7.27100,7.27200,7.27300,7.27400,7.27500,7.27600,7.27700,7.27800,7.27900,7.28000,7.28100,7.28200,7.28300,7.28400,7.28500,7.28600,7.28700,7.28800,7.28900,7.29000,7.29100,7.29200,7.29300,7.29400,7.29500,7.29600,7.29700,7.29800,7.29900,7.30000,7.30100,7.30200,7.30300,7.30400,7.30500,7.30600,7.30700,7.30800,7.30900,7.31000,7.31100,7.31200,7.31300,7.31400,7.31500,7.31600,7.31700,7.31800,7.31900,7.32000,7.32100,7.32200,7.32300,7.32400,7.32500,7.32600,7.32700,7.32800,7.32900,7.33000,7.33100,7.33200,7.33300,7.33400,7.33500,7.33600,7.33700,7.33800,7.33900,7.34000,7.34100,7.34200,7.34300,7.34400,7.34500,7.34600,7.34700,7.34800,7.34900,7.35000,7.35100,7.35200,7.35300,7.35400,7.35500,7.35600,7.35700,7.35800,7.35900,7.36000,7.36100,7.36200,7.36300,7.36400,7.36500,7.36600,7.36700,7.36800,7.36900,7.37000,7.37100,7.37200,7.37300,7.37400,7.37500,7.37600,7.37700,7.37800,7.37900,7.38000,7.38100,7.38200,7.38300,7.38400,7.38500,7.38600,7.38700,7.38800,7.38900,7.39000,7.39100,7.39200,7.39300,7.39400,7.39500,7.39600,7.39700,7.39800,7.39900,7.40000,7.40100,7.40200,7.40300,7.40400,7.40500,7.40600,7.40700,7.40800,7.40900,7.41000,7.41100,7.41200,7.41300,7.41400,7.41500,7.41600,7.41700,7.41800,7.41900,7.42000,7.42100,7.42200,7.42300,7.42400,7.42500,7.42600,7.42700,7.42800,7.42900,7.43000,7.43100,7.43200,7.43300,7.43400,7.43500,7.43600,7.43700,7.43800,7.43900,7.44000,7.44100,7.44200,7.44300,7.44400,7.44500,7.44600,7.44700,7.44800,7.44900,7.45000,7.45100,7.45200,7.45300,7.45400,7.45500,7.45600,7.45700,7.45800,7.45900,7.46000,7.46100,7.46200,7.46300,7.46400,7.46500,7.46600,7.46700,7.46800,7.46900,7.47000,7.47100,7.47200,7.47300,7.47400,7.47500,7.47600,7.47700,7.47800,7.47900,7.48000,7.48100,7.48200,7.48300,7.48400,7.48500,7.48600,7.48700,7.48800,7.48900,7.49000,7.49100,7.49200,7.49300,7.49400,7.49500,7.49600,7.49700,7.49800,7.49900,7.50000,7.50100,7.50200,7.50300,7.50400,7.50500,7.50600,7.50700,7.50800,7.50900,7.51000,7.51100,7.51200,7.51300,7.51400,7.51500,7.51600,7.51700,7.51800,7.51900,7.52000,7.52100,7.52200,7.52300,7.52400,7.52500,7.52600,7.52700,7.52800,7.52900,7.53000,7.53100,7.53200,7.53300,7.53400,7.53500,7.53600,7.53700,7.53800,7.53900,7.54000,7.54100,7.54200,7.54300,7.54400,7.54500,7.54600,7.54700,7.54800,7.54900,7.55000,7.55100,7.55200,7.55300,7.55400,7.55500,7.55600,7.55700,7.55800,7.55900,7.56000,7.56100,7.56200,7.56300,7.56400,7.56500,7.56600,7.56700,7.56800,7.56900,7.57000,7.57100,7.57200,7.57300,7.57400,7.57500,7.57600,7.57700,7.57800,7.57900,7.58000,7.58100,7.58200,7.58300,7.58400,7.58500,7.58600,7.58700,7.58800,7.58900,7.59000,7.59100,7.59200,7.59300,7.59400,7.59500,7.59600,7.59700,7.59800,7.59900,7.60000,7.60100,7.60200,7.60300,7.60400,7.60500,7.60600,7.60700,7.60800,7.60900,7.61000,7.61100,7.61200,7.61300,7.61400,7.61500,7.61600,7.61700,7.61800,7.61900,7.62000,7.62100,7.62200,7.62300,7.62400,7.62500,7.62600,7.62700,7.62800,7.62900,7.63000,7.63100,7.63200,7.63300,7.63400,7.63500,7.63600,7.63700,7.63800,7.63900,7.64000,7.64100,7.64200,7.64300,7.64400,7.64500,7.64600,7.64700,7.64800,7.64900,7.65000,7.65100,7.65200,7.65300,7.65400,7.65500,7.65600,7.65700,7.65800,7.65900,7.66000,7.66100,7.66200,7.66300,7.66400,7.66500,7.66600,7.66700,7.66800,7.66900,7.67000,7.67100,7.67200,7.67300,7.67400,7.67500,7.67600,7.67700,7.67800,7.67900,7.68000,7.68100,7.68200,7.68300,7.68400,7.68500,7.68600,7.68700,7.68800,7.68900,7.69000,7.69100,7.69200,7.69300,7.69400,7.69500,7.69600,7.69700,7.69800,7.69900,7.70000,7.70100,7.70200,7.70300,7.70400,7.70500,7.70600,7.70700,7.70800,7.70900,7.71000,7.71100,7.71200,7.71300,7.71400,7.71500,7.71600,7.71700,7.71800,7.71900,7.72000,7.72100,7.72200,7.72300,7.72400,7.72500,7.72600,7.72700,7.72800,7.72900,7.73000,7.73100,7.73200,7.73300,7.73400,7.73500,7.73600,7.73700,7.73800,7.73900,7.74000,7.74100,7.74200,7.74300,7.74400,7.74500,7.74600,7.74700,7.74800,7.74900,7.75000,7.75100,7.75200,7.75300,7.75400,7.75500,7.75600,7.75700,7.75800,7.75900,7.76000,7.76100,7.76200,7.76300,7.76400,7.76500,7.76600,7.76700,7.76800,7.76900,7.77000,7.77100,7.77200,7.77300,7.77400,7.77500,7.77600,7.77700,7.77800,7.77900,7.78000,7.78100,7.78200,7.78300,7.78400,7.78500,7.78600,7.78700,7.78800,7.78900,7.79000,7.79100,7.79200,7.79300,7.79400,7.79500,7.79600,7.79700,7.79800,7.79900,7.80000,7.80100,7.80200,7.80300,7.80400,7.80500,7.80600,7.80700,7.80800,7.80900,7.81000,7.81100,7.81200,7.81300,7.81400,7.81500,7.81600,7.81700,7.81800,7.81900,7.82000,7.82100,7.82200,7.82300,7.82400,7.82500,7.82600,7.82700,7.82800,7.82900,7.83000,7.83100,7.83200,7.83300,7.83400,7.83500,7.83600,7.83700,7.83800,7.83900,7.84000,7.84100,7.84200,7.84300,7.84400,7.84500,7.84600,7.84700,7.84800,7.84900,7.85000,7.85100,7.85200,7.85300,7.85400,7.85500,7.85600,7.85700,7.85800,7.85900,7.86000,7.86100,7.86200,7.86300,7.86400,7.86500,7.86600,7.86700,7.86800,7.86900,7.87000,7.87100,7.87200,7.87300,7.87400,7.87500,7.87600,7.87700,7.87800,7.87900,7.88000,7.88100,7.88200,7.88300,7.88400,7.88500,7.88600,7.88700,7.88800,7.88900,7.89000,7.89100,7.89200,7.89300,7.89400,7.89500,7.89600,7.89700,7.89800,7.89900,7.90000,7.90100,7.90200,7.90300,7.90400,7.90500,7.90600,7.90700,7.90800,7.90900,7.91000,7.91100,7.91200,7.91300,7.91400,7.91500,7.91600,7.91700,7.91800,7.91900,7.92000,7.92100,7.92200,7.92300,7.92400,7.92500,7.92600,7.92700,7.92800,7.92900,7.93000,7.93100,7.93200,7.93300,7.93400,7.93500,7.93600,7.93700,7.93800,7.93900,7.94000,7.94100,7.94200,7.94300,7.94400,7.94500,7.94600,7.94700,7.94800,7.94900,7.95000,7.95100,7.95200,7.95300,7.95400,7.95500,7.95600,7.95700,7.95800,7.95900,7.96000,7.96100,7.96200,7.96300,7.96400,7.96500,7.96600,7.96700,7.96800,7.96900,7.97000,7.97100,7.97200,7.97300,7.97400,7.97500,7.97600,7.97700,7.97800,7.97900,7.98000,7.98100,7.98200,7.98300,7.98400,7.98500,7.98600,7.98700,7.98800,7.98900,7.99000,7.99100,7.99200,7.99300,7.99400,7.99500,7.99600,7.99700,7.99800,7.99900,8.00000,8.00100,8.00200,8.00300,8.00400,8.00500,8.00600,8.00700,8.00800,8.00900,8.01000,8.01100,8.01200,8.01300,8.01400,8.01500,8.01600,8.01700,8.01800,8.01900,8.02000,8.02100,8.02200,8.02300,8.02400,8.02500,8.02600,8.02700,8.02800,8.02900,8.03000,8.03100,8.03200,8.03300,8.03400,8.03500,8.03600,8.03700,8.03800,8.03900,8.04000,8.04100,8.04200,8.04300,8.04400,8.04500,8.04600,8.04700,8.04800,8.04900,8.05000,8.05100,8.05200,8.05300,8.05400,8.05500,8.05600,8.05700,8.05800,8.05900,8.06000,8.06100,8.06200,8.06300,8.06400,8.06500,8.06600,8.06700,8.06800,8.06900,8.07000,8.07100,8.07200,8.07300,8.07400,8.07500,8.07600,8.07700,8.07800,8.07900,8.08000,8.08100,8.08200,8.08300,8.08400,8.08500,8.08600,8.08700,8.08800,8.08900,8.09000,8.09100,8.09200,8.09300,8.09400,8.09500,8.09600,8.09700,8.09800,8.09900,8.10000,8.10100,8.10200,8.10300,8.10400,8.10500,8.10600,8.10700,8.10800,8.10900,8.11000,8.11100,8.11200,8.11300,8.11400,8.11500,8.11600,8.11700,8.11800,8.11900,8.12000,8.12100,8.12200,8.12300,8.12400,8.12500,8.12600,8.12700,8.12800,8.12900,8.13000,8.13100,8.13200,8.13300,8.13400,8.13500,8.13600,8.13700,8.13800,8.13900,8.14000,8.14100,8.14200,8.14300,8.14400,8.14500,8.14600,8.14700,8.14800,8.14900,8.15000,8.15100,8.15200,8.15300,8.15400,8.15500,8.15600,8.15700,8.15800,8.15900,8.16000,8.16100,8.16200,8.16300,8.16400,8.16500,8.16600,8.16700,8.16800,8.16900,8.17000,8.17100,8.17200,8.17300,8.17400,8.17500,8.17600,8.17700,8.17800,8.17900,8.18000,8.18100,8.18200,8.18300,8.18400,8.18500,8.18600,8.18700,8.18800,8.18900,8.19000,8.19100,8.19200,8.19300,8.19400,8.19500,8.19600,8.19700,8.19800,8.19900,8.20000,8.20100,8.20200,8.20300,8.20400,8.20500,8.20600,8.20700,8.20800,8.20900,8.21000,8.21100,8.21200,8.21300,8.21400,8.21500,8.21600,8.21700,8.21800,8.21900,8.22000,8.22100,8.22200,8.22300,8.22400,8.22500,8.22600,8.22700,8.22800,8.22900,8.23000,8.23100,8.23200,8.23300,8.23400,8.23500,8.23600,8.23700,8.23800,8.23900,8.24000,8.24100,8.24200,8.24300,8.24400,8.24500,8.24600,8.24700,8.24800,8.24900,8.25000,8.25100,8.25200,8.25300,8.25400,8.25500,8.25600,8.25700,8.25800,8.25900,8.26000,8.26100,8.26200,8.26300,8.26400,8.26500,8.26600,8.26700,8.26800,8.26900,8.27000,8.27100,8.27200,8.27300,8.27400,8.27500,8.27600,8.27700,8.27800,8.27900,8.28000,8.28100,8.28200,8.28300,8.28400,8.28500,8.28600,8.28700,8.28800,8.28900,8.29000,8.29100,8.29200,8.29300,8.29400,8.29500,8.29600,8.29700,8.29800,8.29900,8.30000,8.30100,8.30200,8.30300,8.30400,8.30500,8.30600,8.30700,8.30800,8.30900,8.31000,8.31100,8.31200,8.31300,8.31400,8.31500,8.31600,8.31700,8.31800,8.31900,8.32000,8.32100,8.32200,8.32300,8.32400,8.32500,8.32600,8.32700,8.32800,8.32900,8.33000,8.33100,8.33200,8.33300,8.33400,8.33500,8.33600,8.33700,8.33800,8.33900,8.34000,8.34100,8.34200,8.34300,8.34400,8.34500,8.34600,8.34700,8.34800,8.34900,8.35000,8.35100,8.35200,8.35300,8.35400,8.35500,8.35600,8.35700,8.35800,8.35900,8.36000,8.36100,8.36200,8.36300,8.36400,8.36500,8.36600,8.36700,8.36800,8.36900,8.37000,8.37100,8.37200,8.37300,8.37400,8.37500,8.37600,8.37700,8.37800,8.37900,8.38000,8.38100,8.38200,8.38300,8.38400,8.38500,8.38600,8.38700,8.38800,8.38900,8.39000,8.39100,8.39200,8.39300,8.39400,8.39500,8.39600,8.39700,8.39800,8.39900,8.40000,8.40100,8.40200,8.40300,8.40400,8.40500,8.40600,8.40700,8.40800,8.40900,8.41000,8.41100,8.41200,8.41300,8.41400,8.41500,8.41600,8.41700,8.41800,8.41900,8.42000,8.42100,8.42200,8.42300,8.42400,8.42500,8.42600,8.42700,8.42800,8.42900,8.43000,8.43100,8.43200,8.43300,8.43400,8.43500,8.43600,8.43700,8.43800,8.43900,8.44000,8.44100,8.44200,8.44300,8.44400,8.44500,8.44600,8.44700,8.44800,8.44900,8.45000,8.45100,8.45200,8.45300,8.45400,8.45500,8.45600,8.45700,8.45800,8.45900,8.46000,8.46100,8.46200,8.46300,8.46400,8.46500,8.46600,8.46700,8.46800,8.46900,8.47000,8.47100,8.47200,8.47300,8.47400,8.47500,8.47600,8.47700,8.47800,8.47900,8.48000,8.48100,8.48200,8.48300,8.48400,8.48500,8.48600,8.48700,8.48800,8.48900,8.49000,8.49100,8.49200,8.49300,8.49400,8.49500,8.49600,8.49700,8.49800,8.49900,8.50000,8.50100,8.50200,8.50300,8.50400,8.50500,8.50600,8.50700,8.50800,8.50900,8.51000,8.51100,8.51200,8.51300,8.51400,8.51500,8.51600,8.51700,8.51800,8.51900,8.52000,8.52100,8.52200,8.52300,8.52400,8.52500,8.52600,8.52700,8.52800,8.52900,8.53000,8.53100,8.53200,8.53300,8.53400,8.53500,8.53600,8.53700,8.53800,8.53900,8.54000,8.54100,8.54200,8.54300,8.54400,8.54500,8.54600,8.54700,8.54800,8.54900,8.55000,8.55100,8.55200,8.55300,8.55400,8.55500,8.55600,8.55700,8.55800,8.55900,8.56000,8.56100,8.56200,8.56300,8.56400,8.56500,8.56600,8.56700,8.56800,8.56900,8.57000,8.57100,8.57200,8.57300,8.57400,8.57500,8.57600,8.57700,8.57800,8.57900,8.58000,8.58100,8.58200,8.58300,8.58400,8.58500,8.58600,8.58700,8.58800,8.58900,8.59000,8.59100,8.59200,8.59300,8.59400,8.59500,8.59600,8.59700,8.59800,8.59900,8.60000,8.60100,8.60200,8.60300,8.60400,8.60500,8.60600,8.60700,8.60800,8.60900,8.61000,8.61100,8.61200,8.61300,8.61400,8.61500,8.61600,8.61700,8.61800,8.61900,8.62000,8.62100,8.62200,8.62300,8.62400,8.62500,8.62600,8.62700,8.62800,8.62900,8.63000,8.63100,8.63200,8.63300,8.63400,8.63500,8.63600,8.63700,8.63800,8.63900,8.64000,8.64100,8.64200,8.64300,8.64400,8.64500,8.64600,8.64700,8.64800,8.64900,8.65000,8.65100,8.65200,8.65300,8.65400,8.65500,8.65600,8.65700,8.65800,8.65900,8.66000,8.66100,8.66200,8.66300,8.66400,8.66500,8.66600,8.66700,8.66800,8.66900,8.67000,8.67100,8.67200,8.67300,8.67400,8.67500,8.67600,8.67700,8.67800,8.67900,8.68000,8.68100,8.68200,8.68300,8.68400,8.68500,8.68600,8.68700,8.68800,8.68900,8.69000,8.69100,8.69200,8.69300,8.69400,8.69500,8.69600,8.69700,8.69800,8.69900,8.70000,8.70100,8.70200,8.70300,8.70400,8.70500,8.70600,8.70700,8.70800,8.70900,8.71000,8.71100,8.71200,8.71300,8.71400,8.71500,8.71600,8.71700,8.71800,8.71900,8.72000,8.72100,8.72200,8.72300,8.72400,8.72500,8.72600,8.72700,8.72800,8.72900,8.73000,8.73100,8.73200,8.73300,8.73400,8.73500,8.73600,8.73700,8.73800,8.73900,8.74000,8.74100,8.74200,8.74300,8.74400,8.74500,8.74600,8.74700,8.74800,8.74900,8.75000,8.75100,8.75200,8.75300,8.75400,8.75500,8.75600,8.75700,8.75800,8.75900,8.76000,8.76100,8.76200,8.76300,8.76400,8.76500,8.76600,8.76700,8.76800,8.76900,8.77000,8.77100,8.77200,8.77300,8.77400,8.77500,8.77600,8.77700,8.77800,8.77900,8.78000,8.78100,8.78200,8.78300,8.78400,8.78500,8.78600,8.78700,8.78800,8.78900,8.79000,8.79100,8.79200,8.79300,8.79400,8.79500,8.79600,8.79700,8.79800,8.79900,8.80000,8.80100,8.80200,8.80300,8.80400,8.80500,8.80600,8.80700,8.80800,8.80900,8.81000,8.81100,8.81200,8.81300,8.81400,8.81500,8.81600,8.81700,8.81800,8.81900,8.82000,8.82100,8.82200,8.82300,8.82400,8.82500,8.82600,8.82700,8.82800,8.82900,8.83000,8.83100,8.83200,8.83300,8.83400,8.83500,8.83600,8.83700,8.83800,8.83900,8.84000,8.84100,8.84200,8.84300,8.84400,8.84500,8.84600,8.84700,8.84800,8.84900,8.85000,8.85100,8.85200,8.85300,8.85400,8.85500,8.85600,8.85700,8.85800,8.85900,8.86000,8.86100,8.86200,8.86300,8.86400,8.86500,8.86600,8.86700,8.86800,8.86900,8.87000,8.87100,8.87200,8.87300,8.87400,8.87500,8.87600,8.87700,8.87800,8.87900,8.88000,8.88100,8.88200,8.88300,8.88400,8.88500,8.88600,8.88700,8.88800,8.88900,8.89000,8.89100,8.89200,8.89300,8.89400,8.89500,8.89600,8.89700,8.89800,8.89900,8.90000,8.90100,8.90200,8.90300,8.90400,8.90500,8.90600,8.90700,8.90800,8.90900,8.91000,8.91100,8.91200,8.91300,8.91400,8.91500,8.91600,8.91700,8.91800,8.91900,8.92000,8.92100,8.92200,8.92300,8.92400,8.92500,8.92600,8.92700,8.92800,8.92900,8.93000,8.93100,8.93200,8.93300,8.93400,8.93500,8.93600,8.93700,8.93800,8.93900,8.94000,8.94100,8.94200,8.94300,8.94400,8.94500,8.94600,8.94700,8.94800,8.94900,8.95000,8.95100,8.95200,8.95300,8.95400,8.95500,8.95600,8.95700,8.95800,8.95900,8.96000,8.96100,8.96200,8.96300,8.96400,8.96500,8.96600,8.96700,8.96800,8.96900,8.97000,8.97100,8.97200,8.97300,8.97400,8.97500,8.97600,8.97700,8.97800,8.97900,8.98000,8.98100,8.98200,8.98300,8.98400,8.98500,8.98600,8.98700,8.98800,8.98900,8.99000,8.99100,8.99200,8.99300,8.99400,8.99500,8.99600,8.99700,8.99800,8.99900,9.00000,9.00100,9.00200,9.00300,9.00400,9.00500,9.00600,9.00700,9.00800,9.00900,9.01000,9.01100,9.01200,9.01300,9.01400,9.01500,9.01600,9.01700,9.01800,9.01900,9.02000,9.02100,9.02200,9.02300,9.02400,9.02500,9.02600,9.02700,9.02800,9.02900,9.03000,9.03100,9.03200,9.03300,9.03400,9.03500,9.03600,9.03700,9.03800,9.03900,9.04000,9.04100,9.04200,9.04300,9.04400,9.04500,9.04600,9.04700,9.04800,9.04900,9.05000,9.05100,9.05200,9.05300,9.05400,9.05500,9.05600,9.05700,9.05800,9.05900,9.06000,9.06100,9.06200,9.06300,9.06400,9.06500,9.06600,9.06700,9.06800,9.06900,9.07000,9.07100,9.07200,9.07300,9.07400,9.07500,9.07600,9.07700,9.07800,9.07900,9.08000,9.08100,9.08200,9.08300,9.08400,9.08500,9.08600,9.08700,9.08800,9.08900,9.09000,9.09100,9.09200,9.09300,9.09400,9.09500,9.09600,9.09700,9.09800,9.09900,9.10000,9.10100,9.10200,9.10300,9.10400,9.10500,9.10600,9.10700,9.10800,9.10900,9.11000,9.11100,9.11200,9.11300,9.11400,9.11500,9.11600,9.11700,9.11800,9.11900,9.12000,9.12100,9.12200,9.12300,9.12400,9.12500,9.12600,9.12700,9.12800,9.12900,9.13000,9.13100,9.13200,9.13300,9.13400,9.13500,9.13600,9.13700,9.13800,9.13900,9.14000,9.14100,9.14200,9.14300,9.14400,9.14500,9.14600,9.14700,9.14800,9.14900,9.15000,9.15100,9.15200,9.15300,9.15400,9.15500,9.15600,9.15700,9.15800,9.15900,9.16000,9.16100,9.16200,9.16300,9.16400,9.16500,9.16600,9.16700,9.16800,9.16900,9.17000,9.17100,9.17200,9.17300,9.17400,9.17500,9.17600,9.17700,9.17800,9.17900,9.18000,9.18100,9.18200,9.18300,9.18400,9.18500,9.18600,9.18700,9.18800,9.18900,9.19000,9.19100,9.19200,9.19300,9.19400,9.19500,9.19600,9.19700,9.19800,9.19900,9.20000,9.20100,9.20200,9.20300,9.20400,9.20500,9.20600,9.20700,9.20800,9.20900,9.21000,9.21100,9.21200,9.21300,9.21400,9.21500,9.21600,9.21700,9.21800,9.21900,9.22000,9.22100,9.22200,9.22300,9.22400,9.22500,9.22600,9.22700,9.22800,9.22900,9.23000,9.23100,9.23200,9.23300,9.23400,9.23500,9.23600,9.23700,9.23800,9.23900,9.24000,9.24100,9.24200,9.24300,9.24400,9.24500,9.24600,9.24700,9.24800,9.24900,9.25000,9.25100,9.25200,9.25300,9.25400,9.25500,9.25600,9.25700,9.25800,9.25900,9.26000,9.26100,9.26200,9.26300,9.26400,9.26500,9.26600,9.26700,9.26800,9.26900,9.27000,9.27100,9.27200,9.27300,9.27400,9.27500,9.27600,9.27700,9.27800,9.27900,9.28000,9.28100,9.28200,9.28300,9.28400,9.28500,9.28600,9.28700,9.28800,9.28900,9.29000,9.29100,9.29200,9.29300,9.29400,9.29500,9.29600,9.29700,9.29800,9.29900,9.30000,9.30100,9.30200,9.30300,9.30400,9.30500,9.30600,9.30700,9.30800,9.30900,9.31000,9.31100,9.31200,9.31300,9.31400,9.31500,9.31600,9.31700,9.31800,9.31900,9.32000,9.32100,9.32200,9.32300,9.32400,9.32500,9.32600,9.32700,9.32800,9.32900,9.33000,9.33100,9.33200,9.33300,9.33400,9.33500,9.33600,9.33700,9.33800,9.33900,9.34000,9.34100,9.34200,9.34300,9.34400,9.34500,9.34600,9.34700,9.34800,9.34900,9.35000,9.35100,9.35200,9.35300,9.35400,9.35500,9.35600,9.35700,9.35800,9.35900,9.36000,9.36100,9.36200,9.36300,9.36400,9.36500,9.36600,9.36700,9.36800,9.36900,9.37000,9.37100,9.37200,9.37300,9.37400,9.37500,9.37600,9.37700,9.37800,9.37900,9.38000,9.38100,9.38200,9.38300,9.38400,9.38500,9.38600,9.38700,9.38800,9.38900,9.39000,9.39100,9.39200,9.39300,9.39400,9.39500,9.39600,9.39700,9.39800,9.39900,9.40000,9.40100,9.40200,9.40300,9.40400,9.40500,9.40600,9.40700,9.40800,9.40900,9.41000,9.41100,9.41200,9.41300,9.41400,9.41500,9.41600,9.41700,9.41800,9.41900,9.42000,9.42100,9.42200,9.42300,9.42400,9.42500,9.42600,9.42700,9.42800,9.42900,9.43000,9.43100,9.43200,9.43300,9.43400,9.43500,9.43600,9.43700,9.43800,9.43900,9.44000,9.44100,9.44200,9.44300,9.44400,9.44500,9.44600,9.44700,9.44800,9.44900,9.45000,9.45100,9.45200,9.45300,9.45400,9.45500,9.45600,9.45700,9.45800,9.45900,9.46000,9.46100,9.46200,9.46300,9.46400,9.46500,9.46600,9.46700,9.46800,9.46900,9.47000,9.47100,9.47200,9.47300,9.47400,9.47500,9.47600,9.47700,9.47800,9.47900,9.48000,9.48100,9.48200,9.48300,9.48400,9.48500,9.48600,9.48700,9.48800,9.48900,9.49000,9.49100,9.49200,9.49300,9.49400,9.49500,9.49600,9.49700,9.49800,9.49900,9.50000,9.50100,9.50200,9.50300,9.50400,9.50500,9.50600,9.50700,9.50800,9.50900,9.51000,9.51100,9.51200,9.51300,9.51400,9.51500,9.51600,9.51700,9.51800,9.51900,9.52000,9.52100,9.52200,9.52300,9.52400,9.52500,9.52600,9.52700,9.52800,9.52900,9.53000,9.53100,9.53200,9.53300,9.53400,9.53500,9.53600,9.53700,9.53800,9.53900,9.54000,9.54100,9.54200,9.54300,9.54400,9.54500,9.54600,9.54700,9.54800,9.54900,9.55000,9.55100,9.55200,9.55300,9.55400,9.55500,9.55600,9.55700,9.55800,9.55900,9.56000,9.56100,9.56200,9.56300,9.56400,9.56500,9.56600,9.56700,9.56800,9.56900,9.57000,9.57100,9.57200,9.57300,9.57400,9.57500,9.57600,9.57700,9.57800,9.57900,9.58000,9.58100,9.58200,9.58300,9.58400,9.58500,9.58600,9.58700,9.58800,9.58900,9.59000,9.59100,9.59200,9.59300,9.59400,9.59500,9.59600,9.59700,9.59800,9.59900,9.60000,9.60100,9.60200,9.60300,9.60400,9.60500,9.60600,9.60700,9.60800,9.60900,9.61000,9.61100,9.61200,9.61300,9.61400,9.61500,9.61600,9.61700,9.61800,9.61900,9.62000,9.62100,9.62200,9.62300,9.62400,9.62500,9.62600,9.62700,9.62800,9.62900,9.63000,9.63100,9.63200,9.63300,9.63400,9.63500,9.63600,9.63700,9.63800,9.63900,9.64000,9.64100,9.64200,9.64300,9.64400,9.64500,9.64600,9.64700,9.64800,9.64900,9.65000,9.65100,9.65200,9.65300,9.65400,9.65500,9.65600,9.65700,9.65800,9.65900,9.66000,9.66100,9.66200,9.66300,9.66400,9.66500,9.66600,9.66700,9.66800,9.66900,9.67000,9.67100,9.67200,9.67300,9.67400,9.67500,9.67600,9.67700,9.67800,9.67900,9.68000,9.68100,9.68200,9.68300,9.68400,9.68500,9.68600,9.68700,9.68800,9.68900,9.69000,9.69100,9.69200,9.69300,9.69400,9.69500,9.69600,9.69700,9.69800,9.69900,9.70000,9.70100,9.70200,9.70300,9.70400,9.70500,9.70600,9.70700,9.70800,9.70900,9.71000,9.71100,9.71200,9.71300,9.71400,9.71500,9.71600,9.71700,9.71800,9.71900,9.72000,9.72100,9.72200,9.72300,9.72400,9.72500,9.72600,9.72700,9.72800,9.72900,9.73000,9.73100,9.73200,9.73300,9.73400,9.73500,9.73600,9.73700,9.73800,9.73900,9.74000,9.74100,9.74200,9.74300,9.74400,9.74500,9.74600,9.74700,9.74800,9.74900,9.75000,9.75100,9.75200,9.75300,9.75400,9.75500,9.75600,9.75700,9.75800,9.75900,9.76000,9.76100,9.76200,9.76300,9.76400,9.76500,9.76600,9.76700,9.76800,9.76900,9.77000,9.77100,9.77200,9.77300,9.77400,9.77500,9.77600,9.77700,9.77800,9.77900,9.78000,9.78100,9.78200,9.78300,9.78400,9.78500,9.78600,9.78700,9.78800,9.78900,9.79000,9.79100,9.79200,9.79300,9.79400,9.79500,9.79600,9.79700,9.79800,9.79900,9.80000,9.80100,9.80200,9.80300,9.80400,9.80500,9.80600,9.80700,9.80800,9.80900,9.81000,9.81100,9.81200,9.81300,9.81400,9.81500,9.81600,9.81700,9.81800,9.81900,9.82000,9.82100,9.82200,9.82300,9.82400,9.82500,9.82600,9.82700,9.82800,9.82900,9.83000,9.83100,9.83200,9.83300,9.83400,9.83500,9.83600,9.83700,9.83800,9.83900,9.84000,9.84100,9.84200,9.84300,9.84400,9.84500,9.84600,9.84700,9.84800,9.84900,9.85000,9.85100,9.85200,9.85300,9.85400,9.85500,9.85600,9.85700,9.85800,9.85900,9.86000,9.86100,9.86200,9.86300,9.86400,9.86500,9.86600,9.86700,9.86800,9.86900,9.87000,9.87100,9.87200,9.87300,9.87400,9.87500,9.87600,9.87700,9.87800,9.87900,9.88000,9.88100,9.88200,9.88300,9.88400,9.88500,9.88600,9.88700,9.88800,9.88900,9.89000,9.89100,9.89200,9.89300,9.89400,9.89500,9.89600,9.89700,9.89800,9.89900,9.90000,9.90100,9.90200,9.90300,9.90400,9.90500,9.90600,9.90700,9.90800,9.90900,9.91000,9.91100,9.91200,9.91300,9.91400,9.91500,9.91600,9.91700,9.91800,9.91900,9.92000,9.92100,9.92200,9.92300,9.92400,9.92500,9.92600,9.92700,9.92800,9.92900,9.93000,9.93100,9.93200,9.93300,9.93400,9.93500,9.93600,9.93700,9.93800,9.93900,9.94000,9.94100,9.94200,9.94300,9.94400,9.94500,9.94600,9.94700,9.94800,9.94900,9.95000,9.95100,9.95200,9.95300,9.95400,9.95500,9.95600,9.95700,9.95800,9.95900,9.96000,9.96100,9.96200,9.96300,9.96400,9.96500,9.96600,9.96700,9.96800,9.96900,9.97000,9.97100,9.97200,9.97300,9.97400,9.97500,9.97600,9.97700,9.97800,9.97900,9.98000,9.98100,9.98200,9.98300,9.98400,9.98500,9.98600,9.98700,9.98800,9.98900,9.99000,9.99100,9.99200,9.99300,9.99400,9.99500,9.99600,9.99700,9.99800,9.99900,10.00000,10.00100,10.00200,10.00300,10.00400,10.00500,10.00600,10.00700,10.00800,10.00900,10.01000,10.01100,10.01200,10.01300,10.01400,10.01500,10.01600,10.01700,10.01800,10.01900,10.02000,10.02100,10.02200,10.02300,10.02400,10.02500,10.02600,10.02700,10.02800,10.02900,10.03000,10.03100,10.03200,10.03300,10.03400,10.03500,10.03600,10.03700,10.03800,10.03900,10.04000,10.04100,10.04200,10.04300,10.04400,10.04500,10.04600,10.04700,10.04800,10.04900,10.05000,10.05100,10.05200,10.05300,10.05400,10.05500,10.05600,10.05700,10.05800,10.05900,10.06000,10.06100,10.06200,10.06300,10.06400,10.06500,10.06600,10.06700,10.06800,10.06900,10.07000,10.07100,10.07200,10.07300,10.07400,10.07500,10.07600,10.07700,10.07800,10.07900,10.08000,10.08100,10.08200,10.08300,10.08400,10.08500,10.08600,10.08700,10.08800,10.08900,10.09000,10.09100,10.09200,10.09300,10.09400,10.09500,10.09600,10.09700,10.09800,10.09900,10.10000,10.10100,10.10200,10.10300,10.10400,10.10500,10.10600,10.10700,10.10800,10.10900,10.11000,10.11100,10.11200,10.11300,10.11400,10.11500,10.11600,10.11700,10.11800,10.11900,10.12000,10.12100,10.12200,10.12300,10.12400,10.12500,10.12600,10.12700,10.12800,10.12900,10.13000,10.13100,10.13200,10.13300,10.13400,10.13500,10.13600,10.13700,10.13800,10.13900,10.14000,10.14100,10.14200,10.14300,10.14400,10.14500,10.14600,10.14700,10.14800,10.14900,10.15000,10.15100,10.15200,10.15300,10.15400,10.15500,10.15600,10.15700,10.15800,10.15900,10.16000,10.16100,10.16200,10.16300,10.16400,10.16500,10.16600,10.16700,10.16800,10.16900,10.17000,10.17100,10.17200,10.17300,10.17400,10.17500,10.17600,10.17700,10.17800,10.17900,10.18000,10.18100,10.18200,10.18300,10.18400,10.18500,10.18600,10.18700,10.18800,10.18900,10.19000,10.19100,10.19200,10.19300,10.19400,10.19500,10.19600,10.19700,10.19800,10.19900,10.20000,10.20100,10.20200,10.20300,10.20400,10.20500,10.20600,10.20700,10.20800,10.20900,10.21000,10.21100,10.21200,10.21300,10.21400,10.21500,10.21600,10.21700,10.21800,10.21900,10.22000,10.22100,10.22200,10.22300,10.22400,10.22500,10.22600,10.22700,10.22800,10.22900,10.23000,10.23100,10.23200,10.23300,10.23400,10.23500,10.23600,10.23700,10.23800,10.23900,10.24000,10.24100,10.24200,10.24300,10.24400,10.24500,10.24600,10.24700,10.24800,10.24900,10.25000,10.25100,10.25200,10.25300,10.25400,10.25500,10.25600,10.25700,10.25800,10.25900,10.26000,10.26100,10.26200,10.26300,10.26400,10.26500,10.26600,10.26700,10.26800,10.26900,10.27000,10.27100,10.27200,10.27300,10.27400,10.27500,10.27600,10.27700,10.27800,10.27900,10.28000,10.28100,10.28200,10.28300,10.28400,10.28500,10.28600,10.28700,10.28800,10.28900,10.29000,10.29100,10.29200,10.29300,10.29400,10.29500,10.29600,10.29700,10.29800,10.29900,10.30000,10.30100,10.30200,10.30300,10.30400,10.30500,10.30600,10.30700,10.30800,10.30900,10.31000,10.31100,10.31200,10.31300,10.31400,10.31500,10.31600,10.31700,10.31800,10.31900,10.32000,10.32100,10.32200,10.32300,10.32400,10.32500,10.32600,10.32700,10.32800,10.32900,10.33000,10.33100,10.33200,10.33300,10.33400,10.33500,10.33600,10.33700,10.33800,10.33900,10.34000,10.34100,10.34200,10.34300,10.34400,10.34500,10.34600,10.34700,10.34800,10.34900,10.35000,10.35100,10.35200,10.35300,10.35400,10.35500,10.35600,10.35700,10.35800,10.35900,10.36000,10.36100,10.36200,10.36300,10.36400,10.36500,10.36600,10.36700,10.36800,10.36900,10.37000,10.37100,10.37200,10.37300,10.37400,10.37500,10.37600,10.37700,10.37800,10.37900,10.38000,10.38100,10.38200,10.38300,10.38400,10.38500,10.38600,10.38700,10.38800,10.38900,10.39000,10.39100,10.39200,10.39300,10.39400,10.39500,10.39600,10.39700,10.39800,10.39900,10.40000,10.40100,10.40200,10.40300,10.40400,10.40500,10.40600,10.40700,10.40800,10.40900,10.41000,10.41100,10.41200,10.41300,10.41400,10.41500,10.41600,10.41700,10.41800,10.41900,10.42000,10.42100,10.42200,10.42300,10.42400,10.42500,10.42600,10.42700,10.42800,10.42900,10.43000,10.43100,10.43200,10.43300,10.43400,10.43500,10.43600,10.43700,10.43800,10.43900,10.44000,10.44100,10.44200,10.44300,10.44400,10.44500,10.44600,10.44700,10.44800,10.44900,10.45000,10.45100,10.45200,10.45300,10.45400,10.45500,10.45600,10.45700,10.45800,10.45900,10.46000,10.46100,10.46200,10.46300,10.46400,10.46500,10.46600,10.46700,10.46800,10.46900,10.47000,10.47100,10.47200,10.47300,10.47400,10.47500,10.47600,10.47700,10.47800,10.47900,10.48000,10.48100,10.48200,10.48300,10.48400,10.48500,10.48600,10.48700,10.48800,10.48900,10.49000,10.49100,10.49200,10.49300,10.49400,10.49500,10.49600,10.49700,10.49800,10.49900,10.50000,10.50100,10.50200,10.50300,10.50400,10.50500,10.50600,10.50700,10.50800,10.50900,10.51000,10.51100,10.51200,10.51300,10.51400,10.51500,10.51600,10.51700,10.51800,10.51900,10.52000,10.52100,10.52200,10.52300,10.52400,10.52500,10.52600,10.52700,10.52800,10.52900,10.53000,10.53100,10.53200,10.53300,10.53400,10.53500,10.53600,10.53700,10.53800,10.53900,10.54000,10.54100,10.54200,10.54300,10.54400,10.54500,10.54600,10.54700,10.54800,10.54900,10.55000,10.55100,10.55200,10.55300,10.55400,10.55500,10.55600,10.55700,10.55800,10.55900,10.56000,10.56100,10.56200,10.56300,10.56400,10.56500,10.56600,10.56700,10.56800,10.56900,10.57000,10.57100,10.57200,10.57300,10.57400,10.57500,10.57600,10.57700,10.57800,10.57900,10.58000,10.58100,10.58200,10.58300,10.58400,10.58500,10.58600,10.58700,10.58800,10.58900,10.59000,10.59100,10.59200,10.59300,10.59400,10.59500,10.59600,10.59700,10.59800,10.59900,10.60000,10.60100,10.60200,10.60300,10.60400,10.60500,10.60600,10.60700,10.60800,10.60900,10.61000,10.61100,10.61200,10.61300,10.61400,10.61500,10.61600,10.61700,10.61800,10.61900,10.62000,10.62100,10.62200,10.62300,10.62400,10.62500,10.62600,10.62700,10.62800,10.62900,10.63000,10.63100,10.63200,10.63300,10.63400,10.63500,10.63600,10.63700,10.63800,10.63900,10.64000,10.64100,10.64200,10.64300,10.64400,10.64500,10.64600,10.64700,10.64800,10.64900,10.65000,10.65100,10.65200,10.65300,10.65400,10.65500,10.65600,10.65700,10.65800,10.65900,10.66000,10.66100,10.66200,10.66300,10.66400,10.66500,10.66600,10.66700,10.66800,10.66900,10.67000,10.67100,10.67200,10.67300,10.67400,10.67500,10.67600,10.67700,10.67800,10.67900,10.68000,10.68100,10.68200,10.68300,10.68400,10.68500,10.68600,10.68700,10.68800,10.68900,10.69000,10.69100,10.69200,10.69300,10.69400,10.69500,10.69600,10.69700,10.69800,10.69900,10.70000,10.70100,10.70200,10.70300,10.70400,10.70500,10.70600,10.70700,10.70800,10.70900,10.71000,10.71100,10.71200,10.71300,10.71400,10.71500,10.71600,10.71700,10.71800,10.71900,10.72000,10.72100,10.72200,10.72300,10.72400,10.72500,10.72600,10.72700,10.72800,10.72900,10.73000,10.73100,10.73200,10.73300,10.73400,10.73500,10.73600,10.73700,10.73800,10.73900,10.74000,10.74100,10.74200,10.74300,10.74400,10.74500,10.74600,10.74700,10.74800,10.74900,10.75000,10.75100,10.75200,10.75300,10.75400,10.75500,10.75600,10.75700,10.75800,10.75900,10.76000,10.76100,10.76200,10.76300,10.76400,10.76500,10.76600,10.76700,10.76800,10.76900,10.77000,10.77100,10.77200,10.77300,10.77400,10.77500,10.77600,10.77700,10.77800,10.77900,10.78000,10.78100,10.78200,10.78300,10.78400,10.78500,10.78600,10.78700,10.78800,10.78900,10.79000,10.79100,10.79200,10.79300,10.79400,10.79500,10.79600,10.79700,10.79800,10.79900,10.80000,10.80100,10.80200,10.80300,10.80400,10.80500,10.80600,10.80700,10.80800,10.80900,10.81000,10.81100,10.81200,10.81300,10.81400,10.81500,10.81600,10.81700,10.81800,10.81900,10.82000,10.82100,10.82200,10.82300,10.82400,10.82500,10.82600,10.82700,10.82800,10.82900,10.83000,10.83100,10.83200,10.83300,10.83400,10.83500,10.83600,10.83700,10.83800,10.83900,10.84000,10.84100,10.84200,10.84300,10.84400,10.84500,10.84600,10.84700,10.84800,10.84900,10.85000,10.85100,10.85200,10.85300,10.85400,10.85500,10.85600,10.85700,10.85800,10.85900,10.86000,10.86100,10.86200,10.86300,10.86400,10.86500,10.86600,10.86700,10.86800,10.86900,10.87000,10.87100,10.87200,10.87300,10.87400,10.87500,10.87600,10.87700,10.87800,10.87900,10.88000,10.88100,10.88200,10.88300,10.88400,10.88500,10.88600,10.88700,10.88800,10.88900,10.89000,10.89100,10.89200,10.89300,10.89400,10.89500,10.89600,10.89700,10.89800,10.89900,10.90000,10.90100,10.90200,10.90300,10.90400,10.90500,10.90600,10.90700,10.90800,10.90900,10.91000,10.91100,10.91200,10.91300,10.91400,10.91500,10.91600,10.91700,10.91800,10.91900,10.92000,10.92100,10.92200,10.92300,10.92400,10.92500,10.92600,10.92700,10.92800,10.92900,10.93000,10.93100,10.93200,10.93300,10.93400,10.93500,10.93600,10.93700,10.93800,10.93900,10.94000,10.94100,10.94200,10.94300,10.94400,10.94500,10.94600,10.94700,10.94800,10.94900,10.95000,10.95100,10.95200,10.95300,10.95400,10.95500,10.95600,10.95700,10.95800,10.95900,10.96000,10.96100,10.96200,10.96300,10.96400,10.96500,10.96600,10.96700,10.96800,10.96900,10.97000,10.97100,10.97200,10.97300,10.97400,10.97500,10.97600,10.97700,10.97800,10.97900,10.98000,10.98100,10.98200,10.98300,10.98400,10.98500,10.98600,10.98700,10.98800,10.98900,10.99000,10.99100,10.99200,10.99300,10.99400,10.99500,10.99600,10.99700,10.99800,10.99900,11.00000,11.00100,11.00200,11.00300,11.00400,11.00500,11.00600,11.00700,11.00800,11.00900,11.01000,11.01100,11.01200,11.01300,11.01400,11.01500,11.01600,11.01700,11.01800,11.01900,11.02000,11.02100,11.02200,11.02300,11.02400,11.02500,11.02600,11.02700,11.02800,11.02900,11.03000,11.03100,11.03200,11.03300,11.03400,11.03500,11.03600,11.03700,11.03800,11.03900,11.04000,11.04100,11.04200,11.04300,11.04400,11.04500,11.04600,11.04700,11.04800,11.04900,11.05000,11.05100,11.05200,11.05300,11.05400,11.05500,11.05600,11.05700,11.05800,11.05900,11.06000,11.06100,11.06200,11.06300,11.06400,11.06500,11.06600,11.06700,11.06800,11.06900,11.07000,11.07100,11.07200,11.07300,11.07400,11.07500,11.07600,11.07700,11.07800,11.07900,11.08000,11.08100,11.08200,11.08300,11.08400,11.08500,11.08600,11.08700,11.08800,11.08900,11.09000,11.09100,11.09200,11.09300,11.09400,11.09500,11.09600,11.09700,11.09800,11.09900,11.10000,11.10100,11.10200,11.10300,11.10400,11.10500,11.10600,11.10700,11.10800,11.10900,11.11000,11.11100,11.11200,11.11300,11.11400,11.11500,11.11600,11.11700,11.11800,11.11900,11.12000,11.12100,11.12200,11.12300,11.12400,11.12500,11.12600,11.12700,11.12800,11.12900,11.13000,11.13100,11.13200,11.13300,11.13400,11.13500,11.13600,11.13700,11.13800,11.13900,11.14000,11.14100,11.14200,11.14300,11.14400,11.14500,11.14600,11.14700,11.14800,11.14900,11.15000,11.15100,11.15200,11.15300,11.15400,11.15500,11.15600,11.15700,11.15800,11.15900,11.16000,11.16100,11.16200,11.16300,11.16400,11.16500,11.16600,11.16700,11.16800,11.16900,11.17000,11.17100,11.17200,11.17300,11.17400,11.17500,11.17600,11.17700,11.17800,11.17900,11.18000,11.18100,11.18200,11.18300,11.18400,11.18500,11.18600,11.18700,11.18800,11.18900,11.19000,11.19100,11.19200,11.19300,11.19400,11.19500,11.19600,11.19700,11.19800,11.19900,11.20000,11.20100,11.20200,11.20300,11.20400,11.20500,11.20600,11.20700,11.20800,11.20900,11.21000,11.21100,11.21200,11.21300,11.21400,11.21500,11.21600,11.21700,11.21800,11.21900,11.22000,11.22100,11.22200,11.22300,11.22400,11.22500,11.22600,11.22700,11.22800,11.22900,11.23000,11.23100,11.23200,11.23300,11.23400,11.23500,11.23600,11.23700,11.23800,11.23900,11.24000,11.24100,11.24200,11.24300,11.24400,11.24500,11.24600,11.24700,11.24800,11.24900,11.25000,11.25100,11.25200,11.25300,11.25400,11.25500,11.25600,11.25700,11.25800,11.25900,11.26000,11.26100,11.26200,11.26300,11.26400,11.26500,11.26600,11.26700,11.26800,11.26900,11.27000,11.27100,11.27200,11.27300,11.27400,11.27500,11.27600,11.27700,11.27800,11.27900,11.28000,11.28100,11.28200,11.28300,11.28400,11.28500,11.28600,11.28700,11.28800,11.28900,11.29000,11.29100,11.29200,11.29300,11.29400,11.29500,11.29600,11.29700,11.29800,11.29900,11.30000,11.30100,11.30200,11.30300,11.30400,11.30500,11.30600,11.30700,11.30800,11.30900,11.31000,11.31100,11.31200,11.31300,11.31400,11.31500,11.31600,11.31700,11.31800,11.31900,11.32000,11.32100,11.32200,11.32300,11.32400,11.32500,11.32600,11.32700,11.32800,11.32900,11.33000,11.33100,11.33200,11.33300,11.33400,11.33500,11.33600,11.33700,11.33800,11.33900,11.34000,11.34100,11.34200,11.34300,11.34400,11.34500,11.34600,11.34700,11.34800,11.34900,11.35000,11.35100,11.35200,11.35300,11.35400,11.35500,11.35600,11.35700,11.35800,11.35900,11.36000,11.36100,11.36200,11.36300,11.36400,11.36500,11.36600,11.36700,11.36800,11.36900,11.37000,11.37100,11.37200,11.37300,11.37400,11.37500,11.37600,11.37700,11.37800,11.37900,11.38000,11.38100,11.38200,11.38300,11.38400,11.38500,11.38600,11.38700,11.38800,11.38900,11.39000,11.39100,11.39200,11.39300,11.39400,11.39500,11.39600,11.39700,11.39800,11.39900,11.40000,11.40100,11.40200,11.40300,11.40400,11.40500,11.40600,11.40700,11.40800,11.40900,11.41000,11.41100,11.41200,11.41300,11.41400,11.41500,11.41600,11.41700,11.41800,11.41900,11.42000,11.42100,11.42200,11.42300,11.42400,11.42500,11.42600,11.42700,11.42800,11.42900,11.43000,11.43100,11.43200,11.43300,11.43400,11.43500,11.43600,11.43700,11.43800,11.43900,11.44000,11.44100,11.44200,11.44300,11.44400,11.44500,11.44600,11.44700,11.44800,11.44900,11.45000,11.45100,11.45200,11.45300,11.45400,11.45500,11.45600,11.45700,11.45800,11.45900,11.46000,11.46100,11.46200,11.46300,11.46400,11.46500,11.46600,11.46700,11.46800,11.46900,11.47000,11.47100,11.47200,11.47300,11.47400,11.47500,11.47600,11.47700,11.47800,11.47900,11.48000,11.48100,11.48200,11.48300,11.48400,11.48500,11.48600,11.48700,11.48800,11.48900,11.49000,11.49100,11.49200,11.49300,11.49400,11.49500,11.49600,11.49700,11.49800,11.49900,11.50000,11.50100,11.50200,11.50300,11.50400,11.50500,11.50600,11.50700,11.50800,11.50900,11.51000,11.51100,11.51200,11.51300,11.51400,11.51500,11.51600,11.51700,11.51800,11.51900,11.52000,11.52100,11.52200,11.52300,11.52400,11.52500,11.52600,11.52700,11.52800,11.52900,11.53000,11.53100,11.53200,11.53300,11.53400,11.53500,11.53600,11.53700,11.53800,11.53900,11.54000,11.54100,11.54200,11.54300,11.54400,11.54500,11.54600,11.54700,11.54800,11.54900,11.55000,11.55100,11.55200,11.55300,11.55400,11.55500,11.55600,11.55700,11.55800,11.55900,11.56000,11.56100,11.56200,11.56300,11.56400,11.56500,11.56600,11.56700,11.56800,11.56900,11.57000,11.57100,11.57200,11.57300,11.57400,11.57500,11.57600,11.57700,11.57800,11.57900,11.58000,11.58100,11.58200,11.58300,11.58400,11.58500,11.58600,11.58700,11.58800,11.58900,11.59000,11.59100,11.59200,11.59300,11.59400,11.59500,11.59600,11.59700,11.59800,11.59900,11.60000,11.60100,11.60200,11.60300,11.60400,11.60500,11.60600,11.60700,11.60800,11.60900,11.61000,11.61100,11.61200,11.61300,11.61400,11.61500,11.61600,11.61700,11.61800,11.61900,11.62000,11.62100,11.62200,11.62300,11.62400,11.62500,11.62600,11.62700,11.62800,11.62900,11.63000,11.63100,11.63200,11.63300,11.63400,11.63500,11.63600,11.63700,11.63800,11.63900,11.64000,11.64100,11.64200,11.64300,11.64400,11.64500,11.64600,11.64700,11.64800,11.64900,11.65000,11.65100,11.65200,11.65300,11.65400,11.65500,11.65600,11.65700,11.65800,11.65900,11.66000,11.66100,11.66200,11.66300,11.66400,11.66500,11.66600,11.66700,11.66800,11.66900,11.67000,11.67100,11.67200,11.67300,11.67400,11.67500,11.67600,11.67700,11.67800,11.67900,11.68000,11.68100,11.68200,11.68300,11.68400,11.68500,11.68600,11.68700,11.68800,11.68900,11.69000,11.69100,11.69200,11.69300,11.69400,11.69500,11.69600,11.69700,11.69800,11.69900,11.70000,11.70100,11.70200,11.70300,11.70400,11.70500,11.70600,11.70700,11.70800,11.70900,11.71000,11.71100,11.71200,11.71300,11.71400,11.71500,11.71600,11.71700,11.71800,11.71900,11.72000,11.72100,11.72200,11.72300,11.72400,11.72500,11.72600,11.72700,11.72800,11.72900,11.73000,11.73100,11.73200,11.73300,11.73400,11.73500,11.73600,11.73700,11.73800,11.73900,11.74000,11.74100,11.74200,11.74300,11.74400,11.74500,11.74600,11.74700,11.74800,11.74900,11.75000,11.75100,11.75200,11.75300,11.75400,11.75500,11.75600,11.75700,11.75800,11.75900,11.76000,11.76100,11.76200,11.76300,11.76400,11.76500,11.76600,11.76700,11.76800,11.76900,11.77000,11.77100,11.77200,11.77300,11.77400,11.77500,11.77600,11.77700,11.77800,11.77900,11.78000,11.78100,11.78200,11.78300,11.78400,11.78500,11.78600,11.78700,11.78800,11.78900,11.79000,11.79100,11.79200,11.79300,11.79400,11.79500,11.79600,11.79700,11.79800,11.79900,11.80000,11.80100,11.80200,11.80300,11.80400,11.80500,11.80600,11.80700,11.80800,11.80900,11.81000,11.81100,11.81200,11.81300,11.81400,11.81500,11.81600,11.81700,11.81800,11.81900,11.82000,11.82100,11.82200,11.82300,11.82400,11.82500,11.82600,11.82700,11.82800,11.82900,11.83000,11.83100,11.83200,11.83300,11.83400,11.83500,11.83600,11.83700,11.83800,11.83900,11.84000,11.84100,11.84200,11.84300,11.84400,11.84500,11.84600,11.84700,11.84800,11.84900,11.85000,11.85100,11.85200,11.85300,11.85400,11.85500,11.85600,11.85700,11.85800,11.85900,11.86000,11.86100,11.86200,11.86300,11.86400,11.86500,11.86600,11.86700,11.86800,11.86900,11.87000,11.87100,11.87200,11.87300,11.87400,11.87500,11.87600,11.87700,11.87800,11.87900,11.88000,11.88100,11.88200,11.88300,11.88400,11.88500,11.88600,11.88700,11.88800,11.88900,11.89000,11.89100,11.89200,11.89300,11.89400,11.89500,11.89600,11.89700,11.89800,11.89900,11.90000,11.90100,11.90200,11.90300,11.90400,11.90500,11.90600,11.90700,11.90800,11.90900,11.91000,11.91100,11.91200,11.91300,11.91400,11.91500,11.91600,11.91700,11.91800,11.91900,11.92000,11.92100,11.92200,11.92300,11.92400,11.92500,11.92600,11.92700,11.92800,11.92900,11.93000,11.93100,11.93200,11.93300,11.93400,11.93500,11.93600,11.93700,11.93800,11.93900,11.94000,11.94100,11.94200,11.94300,11.94400,11.94500,11.94600,11.94700,11.94800,11.94900,11.95000,11.95100,11.95200,11.95300,11.95400,11.95500,11.95600,11.95700,11.95800,11.95900,11.96000,11.96100,11.96200,11.96300,11.96400,11.96500,11.96600,11.96700,11.96800,11.96900,11.97000,11.97100,11.97200,11.97300,11.97400,11.97500,11.97600,11.97700,11.97800,11.97900,11.98000,11.98100,11.98200,11.98300,11.98400,11.98500,11.98600,11.98700,11.98800,11.98900,11.99000,11.99100,11.99200,11.99300,11.99400,11.99500,11.99600,11.99700,11.99800,11.99900,12.00000,12.00100,12.00200,12.00300,12.00400,12.00500,12.00600,12.00700,12.00800,12.00900,12.01000,12.01100,12.01200,12.01300,12.01400,12.01500,12.01600,12.01700,12.01800,12.01900,12.02000,12.02100,12.02200,12.02300,12.02400,12.02500,12.02600,12.02700,12.02800,12.02900,12.03000,12.03100,12.03200,12.03300,12.03400,12.03500,12.03600,12.03700,12.03800,12.03900,12.04000,12.04100,12.04200,12.04300,12.04400,12.04500,12.04600,12.04700,12.04800,12.04900,12.05000,12.05100,12.05200,12.05300,12.05400,12.05500,12.05600,12.05700,12.05800,12.05900,12.06000,12.06100,12.06200,12.06300,12.06400,12.06500,12.06600,12.06700,12.06800,12.06900,12.07000,12.07100,12.07200,12.07300,12.07400,12.07500,12.07600,12.07700,12.07800,12.07900,12.08000,12.08100,12.08200,12.08300,12.08400,12.08500,12.08600,12.08700,12.08800,12.08900,12.09000,12.09100,12.09200,12.09300,12.09400,12.09500,12.09600,12.09700,12.09800,12.09900,12.10000,12.10100,12.10200,12.10300,12.10400,12.10500,12.10600,12.10700,12.10800,12.10900,12.11000,12.11100,12.11200,12.11300,12.11400,12.11500,12.11600,12.11700,12.11800,12.11900,12.12000,12.12100,12.12200,12.12300,12.12400,12.12500,12.12600,12.12700,12.12800,12.12900,12.13000,12.13100,12.13200,12.13300,12.13400,12.13500,12.13600,12.13700,12.13800,12.13900,12.14000,12.14100,12.14200,12.14300,12.14400,12.14500,12.14600,12.14700,12.14800,12.14900,12.15000,12.15100,12.15200,12.15300,12.15400,12.15500,12.15600,12.15700,12.15800,12.15900,12.16000,12.16100,12.16200,12.16300,12.16400,12.16500,12.16600,12.16700,12.16800,12.16900,12.17000,12.17100,12.17200,12.17300,12.17400,12.17500,12.17600,12.17700,12.17800,12.17900,12.18000,12.18100,12.18200,12.18300,12.18400,12.18500,12.18600,12.18700,12.18800,12.18900,12.19000,12.19100,12.19200,12.19300,12.19400,12.19500,12.19600,12.19700,12.19800,12.19900,12.20000,12.20100,12.20200,12.20300,12.20400,12.20500,12.20600,12.20700,12.20800,12.20900,12.21000,12.21100,12.21200,12.21300,12.21400,12.21500,12.21600,12.21700,12.21800,12.21900,12.22000,12.22100,12.22200,12.22300,12.22400,12.22500,12.22600,12.22700,12.22800,12.22900,12.23000,12.23100,12.23200,12.23300,12.23400,12.23500,12.23600,12.23700,12.23800,12.23900,12.24000,12.24100,12.24200,12.24300,12.24400,12.24500,12.24600,12.24700,12.24800,12.24900,12.25000,12.25100,12.25200,12.25300,12.25400,12.25500,12.25600,12.25700,12.25800,12.25900,12.26000,12.26100,12.26200,12.26300,12.26400,12.26500,12.26600,12.26700,12.26800,12.26900,12.27000,12.27100,12.27200,12.27300,12.27400,12.27500,12.27600,12.27700,12.27800,12.27900,12.28000,12.28100,12.28200,12.28300,12.28400,12.28500,12.28600,12.28700,12.28800,12.28900,12.29000,12.29100,12.29200,12.29300,12.29400,12.29500,12.29600,12.29700,12.29800,12.29900,12.30000,12.30100,12.30200,12.30300,12.30400,12.30500,12.30600,12.30700,12.30800,12.30900,12.31000,12.31100,12.31200,12.31300,12.31400,12.31500,12.31600,12.31700,12.31800,12.31900,12.32000,12.32100,12.32200,12.32300,12.32400,12.32500,12.32600,12.32700,12.32800,12.32900,12.33000,12.33100,12.33200,12.33300,12.33400,12.33500,12.33600,12.33700,12.33800,12.33900,12.34000,12.34100,12.34200,12.34300,12.34400,12.34500,12.34600,12.34700,12.34800,12.34900,12.35000,12.35100,12.35200,12.35300,12.35400,12.35500,12.35600,12.35700,12.35800,12.35900,12.36000,12.36100,12.36200,12.36300,12.36400,12.36500,12.36600,12.36700,12.36800,12.36900,12.37000,12.37100,12.37200,12.37300,12.37400,12.37500,12.37600,12.37700,12.37800,12.37900,12.38000,12.38100,12.38200,12.38300,12.38400,12.38500,12.38600,12.38700,12.38800,12.38900,12.39000,12.39100,12.39200,12.39300,12.39400,12.39500,12.39600,12.39700,12.39800,12.39900,12.40000,12.40100,12.40200,12.40300,12.40400,12.40500,12.40600,12.40700,12.40800,12.40900,12.41000,12.41100,12.41200,12.41300,12.41400,12.41500,12.41600,12.41700,12.41800,12.41900,12.42000,12.42100,12.42200,12.42300,12.42400,12.42500,12.42600,12.42700,12.42800,12.42900,12.43000,12.43100,12.43200,12.43300,12.43400,12.43500,12.43600,12.43700,12.43800,12.43900,12.44000,12.44100,12.44200,12.44300,12.44400,12.44500,12.44600,12.44700,12.44800,12.44900,12.45000,12.45100,12.45200,12.45300,12.45400,12.45500,12.45600,12.45700,12.45800,12.45900,12.46000,12.46100,12.46200,12.46300,12.46400,12.46500,12.46600,12.46700,12.46800,12.46900,12.47000,12.47100,12.47200,12.47300,12.47400,12.47500,12.47600,12.47700,12.47800,12.47900,12.48000,12.48100,12.48200,12.48300,12.48400,12.48500,12.48600,12.48700,12.48800,12.48900,12.49000,12.49100,12.49200,12.49300,12.49400,12.49500,12.49600,12.49700,12.49800,12.49900,12.50000,12.50100,12.50200,12.50300,12.50400,12.50500,12.50600,12.50700,12.50800,12.50900,12.51000,12.51100,12.51200,12.51300,12.51400,12.51500,12.51600,12.51700,12.51800,12.51900,12.52000,12.52100,12.52200,12.52300,12.52400,12.52500,12.52600,12.52700,12.52800,12.52900,12.53000,12.53100,12.53200,12.53300,12.53400,12.53500,12.53600,12.53700,12.53800,12.53900,12.54000,12.54100,12.54200,12.54300,12.54400,12.54500,12.54600,12.54700,12.54800,12.54900,12.55000,12.55100,12.55200,12.55300,12.55400,12.55500,12.55600,12.55700,12.55800,12.55900,12.56000,12.56100,12.56200,12.56300,12.56400,12.56500,12.56600,12.56700,12.56800,12.56900,12.57000,12.57100,12.57200,12.57300,12.57400,12.57500,12.57600,12.57700,12.57800,12.57900,12.58000,12.58100,12.58200,12.58300,12.58400,12.58500,12.58600,12.58700,12.58800,12.58900,12.59000,12.59100,12.59200,12.59300,12.59400,12.59500,12.59600,12.59700,12.59800,12.59900,12.60000,12.60100,12.60200,12.60300,12.60400,12.60500,12.60600,12.60700,12.60800,12.60900,12.61000,12.61100,12.61200,12.61300,12.61400,12.61500,12.61600,12.61700,12.61800,12.61900,12.62000,12.62100,12.62200,12.62300,12.62400,12.62500,12.62600,12.62700,12.62800,12.62900,12.63000,12.63100,12.63200,12.63300,12.63400,12.63500,12.63600,12.63700,12.63800,12.63900,12.64000,12.64100,12.64200,12.64300,12.64400,12.64500,12.64600,12.64700,12.64800,12.64900,12.65000,12.65100,12.65200,12.65300,12.65400,12.65500,12.65600,12.65700,12.65800,12.65900,12.66000,12.66100,12.66200,12.66300,12.66400,12.66500,12.66600,12.66700,12.66800,12.66900,12.67000,12.67100,12.67200,12.67300,12.67400,12.67500,12.67600,12.67700,12.67800,12.67900,12.68000,12.68100,12.68200,12.68300,12.68400,12.68500,12.68600,12.68700,12.68800,12.68900,12.69000,12.69100,12.69200,12.69300,12.69400,12.69500,12.69600,12.69700,12.69800,12.69900,12.70000,12.70100,12.70200,12.70300,12.70400,12.70500,12.70600,12.70700,12.70800,12.70900,12.71000,12.71100,12.71200,12.71300,12.71400,12.71500,12.71600,12.71700,12.71800,12.71900,12.72000,12.72100,12.72200,12.72300,12.72400,12.72500,12.72600,12.72700,12.72800,12.72900,12.73000,12.73100,12.73200,12.73300,12.73400,12.73500,12.73600,12.73700,12.73800,12.73900,12.74000,12.74100,12.74200,12.74300,12.74400,12.74500,12.74600,12.74700,12.74800,12.74900,12.75000,12.75100,12.75200,12.75300,12.75400,12.75500,12.75600,12.75700,12.75800,12.75900,12.76000,12.76100,12.76200,12.76300,12.76400,12.76500,12.76600,12.76700,12.76800,12.76900,12.77000,12.77100,12.77200,12.77300,12.77400,12.77500,12.77600,12.77700,12.77800,12.77900,12.78000,12.78100,12.78200,12.78300,12.78400,12.78500,12.78600,12.78700,12.78800,12.78900,12.79000,12.79100,12.79200,12.79300,12.79400,12.79500,12.79600,12.79700,12.79800,12.79900,12.80000,12.80100,12.80200,12.80300,12.80400,12.80500,12.80600,12.80700,12.80800,12.80900,12.81000,12.81100,12.81200,12.81300,12.81400,12.81500,12.81600,12.81700,12.81800,12.81900,12.82000,12.82100,12.82200,12.82300,12.82400,12.82500,12.82600,12.82700,12.82800,12.82900,12.83000,12.83100,12.83200,12.83300,12.83400,12.83500,12.83600,12.83700,12.83800,12.83900,12.84000,12.84100,12.84200,12.84300,12.84400,12.84500,12.84600,12.84700,12.84800,12.84900,12.85000,12.85100,12.85200,12.85300,12.85400,12.85500,12.85600,12.85700,12.85800,12.85900,12.86000,12.86100,12.86200,12.86300,12.86400,12.86500,12.86600,12.86700,12.86800,12.86900,12.87000,12.87100,12.87200,12.87300,12.87400,12.87500,12.87600,12.87700,12.87800,12.87900,12.88000,12.88100,12.88200,12.88300,12.88400,12.88500,12.88600,12.88700,12.88800,12.88900,12.89000,12.89100,12.89200,12.89300,12.89400,12.89500,12.89600,12.89700,12.89800,12.89900,12.90000,12.90100,12.90200,12.90300,12.90400,12.90500,12.90600,12.90700,12.90800,12.90900,12.91000,12.91100,12.91200,12.91300,12.91400,12.91500,12.91600,12.91700,12.91800,12.91900,12.92000,12.92100,12.92200,12.92300,12.92400,12.92500,12.92600,12.92700,12.92800,12.92900,12.93000,12.93100,12.93200,12.93300,12.93400,12.93500,12.93600,12.93700,12.93800,12.93900,12.94000,12.94100,12.94200,12.94300,12.94400,12.94500,12.94600,12.94700,12.94800,12.94900,12.95000,12.95100,12.95200,12.95300,12.95400,12.95500,12.95600,12.95700,12.95800,12.95900,12.96000,12.96100,12.96200,12.96300,12.96400,12.96500,12.96600,12.96700,12.96800,12.96900,12.97000,12.97100,12.97200,12.97300,12.97400,12.97500,12.97600,12.97700,12.97800,12.97900,12.98000,12.98100,12.98200,12.98300,12.98400,12.98500,12.98600,12.98700,12.98800,12.98900,12.99000,12.99100,12.99200,12.99300,12.99400,12.99500,12.99600,12.99700,12.99800,12.99900,13.00000,13.00100,13.00200,13.00300,13.00400,13.00500,13.00600,13.00700,13.00800,13.00900,13.01000,13.01100,13.01200,13.01300,13.01400,13.01500,13.01600,13.01700,13.01800,13.01900,13.02000,13.02100,13.02200,13.02300,13.02400,13.02500,13.02600,13.02700,13.02800,13.02900,13.03000,13.03100,13.03200,13.03300,13.03400,13.03500,13.03600,13.03700,13.03800,13.03900,13.04000,13.04100,13.04200,13.04300,13.04400,13.04500,13.04600,13.04700,13.04800,13.04900,13.05000,13.05100,13.05200,13.05300,13.05400,13.05500,13.05600,13.05700,13.05800,13.05900,13.06000,13.06100,13.06200,13.06300,13.06400,13.06500,13.06600,13.06700,13.06800,13.06900,13.07000,13.07100,13.07200,13.07300,13.07400,13.07500,13.07600,13.07700,13.07800,13.07900,13.08000,13.08100,13.08200,13.08300,13.08400,13.08500,13.08600,13.08700,13.08800,13.08900,13.09000,13.09100,13.09200,13.09300,13.09400,13.09500,13.09600,13.09700,13.09800,13.09900,13.10000,13.10100,13.10200,13.10300,13.10400,13.10500,13.10600,13.10700,13.10800,13.10900,13.11000,13.11100,13.11200,13.11300,13.11400,13.11500,13.11600,13.11700,13.11800,13.11900,13.12000,13.12100,13.12200,13.12300,13.12400,13.12500,13.12600,13.12700,13.12800,13.12900,13.13000,13.13100,13.13200,13.13300,13.13400,13.13500,13.13600,13.13700,13.13800,13.13900,13.14000,13.14100,13.14200,13.14300,13.14400,13.14500,13.14600,13.14700,13.14800,13.14900,13.15000,13.15100,13.15200,13.15300,13.15400,13.15500,13.15600,13.15700,13.15800,13.15900,13.16000,13.16100,13.16200,13.16300,13.16400,13.16500,13.16600,13.16700,13.16800,13.16900,13.17000,13.17100,13.17200,13.17300,13.17400,13.17500,13.17600,13.17700,13.17800,13.17900,13.18000,13.18100,13.18200,13.18300,13.18400,13.18500,13.18600,13.18700,13.18800,13.18900,13.19000,13.19100,13.19200,13.19300,13.19400,13.19500,13.19600,13.19700,13.19800,13.19900,13.20000,13.20100,13.20200,13.20300,13.20400,13.20500,13.20600,13.20700,13.20800,13.20900,13.21000,13.21100,13.21200,13.21300,13.21400,13.21500,13.21600,13.21700,13.21800,13.21900,13.22000,13.22100,13.22200,13.22300,13.22400,13.22500,13.22600,13.22700,13.22800,13.22900,13.23000,13.23100,13.23200,13.23300,13.23400,13.23500,13.23600,13.23700,13.23800,13.23900,13.24000,13.24100,13.24200,13.24300,13.24400,13.24500,13.24600,13.24700,13.24800,13.24900,13.25000,13.25100,13.25200,13.25300,13.25400,13.25500,13.25600,13.25700,13.25800,13.25900,13.26000,13.26100,13.26200,13.26300,13.26400,13.26500,13.26600,13.26700,13.26800,13.26900,13.27000,13.27100,13.27200,13.27300,13.27400,13.27500,13.27600,13.27700,13.27800,13.27900,13.28000,13.28100,13.28200,13.28300,13.28400,13.28500,13.28600,13.28700,13.28800,13.28900,13.29000,13.29100,13.29200,13.29300,13.29400,13.29500,13.29600,13.29700,13.29800,13.29900,13.30000,13.30100,13.30200,13.30300,13.30400,13.30500,13.30600,13.30700,13.30800,13.30900,13.31000,13.31100,13.31200,13.31300,13.31400,13.31500,13.31600,13.31700,13.31800,13.31900,13.32000,13.32100,13.32200,13.32300,13.32400,13.32500,13.32600,13.32700,13.32800,13.32900,13.33000,13.33100,13.33200,13.33300,13.33400,13.33500,13.33600,13.33700,13.33800,13.33900,13.34000,13.34100,13.34200,13.34300,13.34400,13.34500,13.34600,13.34700,13.34800,13.34900,13.35000,13.35100,13.35200,13.35300,13.35400,13.35500,13.35600,13.35700,13.35800,13.35900,13.36000,13.36100,13.36200,13.36300,13.36400,13.36500,13.36600,13.36700,13.36800,13.36900,13.37000,13.37100,13.37200,13.37300,13.37400,13.37500,13.37600,13.37700,13.37800,13.37900,13.38000,13.38100,13.38200,13.38300,13.38400,13.38500,13.38600,13.38700,13.38800,13.38900,13.39000,13.39100,13.39200,13.39300,13.39400,13.39500,13.39600,13.39700,13.39800,13.39900,13.40000,13.40100,13.40200,13.40300,13.40400,13.40500,13.40600,13.40700,13.40800,13.40900,13.41000,13.41100,13.41200,13.41300,13.41400,13.41500,13.41600,13.41700,13.41800,13.41900,13.42000,13.42100,13.42200,13.42300,13.42400,13.42500,13.42600,13.42700,13.42800,13.42900,13.43000,13.43100,13.43200,13.43300,13.43400,13.43500,13.43600,13.43700,13.43800,13.43900,13.44000,13.44100,13.44200,13.44300,13.44400,13.44500,13.44600,13.44700,13.44800,13.44900,13.45000,13.45100,13.45200,13.45300,13.45400,13.45500,13.45600,13.45700,13.45800,13.45900,13.46000,13.46100,13.46200,13.46300,13.46400,13.46500,13.46600,13.46700,13.46800,13.46900,13.47000,13.47100,13.47200,13.47300,13.47400,13.47500,13.47600,13.47700,13.47800,13.47900,13.48000,13.48100,13.48200,13.48300,13.48400,13.48500,13.48600,13.48700,13.48800,13.48900,13.49000,13.49100,13.49200,13.49300,13.49400,13.49500,13.49600,13.49700,13.49800,13.49900,13.50000,13.50100,13.50200,13.50300,13.50400,13.50500,13.50600,13.50700,13.50800,13.50900,13.51000,13.51100,13.51200,13.51300,13.51400,13.51500,13.51600,13.51700,13.51800,13.51900,13.52000,13.52100,13.52200,13.52300,13.52400,13.52500,13.52600,13.52700,13.52800,13.52900,13.53000,13.53100,13.53200,13.53300,13.53400,13.53500,13.53600,13.53700,13.53800,13.53900,13.54000,13.54100,13.54200,13.54300,13.54400,13.54500,13.54600,13.54700,13.54800,13.54900,13.55000,13.55100,13.55200,13.55300,13.55400,13.55500,13.55600,13.55700,13.55800,13.55900,13.56000,13.56100,13.56200,13.56300,13.56400,13.56500,13.56600,13.56700,13.56800,13.56900,13.57000,13.57100,13.57200,13.57300,13.57400,13.57500,13.57600,13.57700,13.57800,13.57900,13.58000,13.58100,13.58200,13.58300,13.58400,13.58500,13.58600,13.58700,13.58800,13.58900,13.59000,13.59100,13.59200,13.59300,13.59400,13.59500,13.59600,13.59700,13.59800,13.59900,13.60000,13.60100,13.60200,13.60300,13.60400,13.60500,13.60600,13.60700,13.60800,13.60900,13.61000,13.61100,13.61200,13.61300,13.61400,13.61500,13.61600,13.61700,13.61800,13.61900,13.62000,13.62100,13.62200,13.62300,13.62400,13.62500,13.62600,13.62700,13.62800,13.62900,13.63000,13.63100,13.63200,13.63300,13.63400,13.63500,13.63600,13.63700,13.63800,13.63900,13.64000,13.64100,13.64200,13.64300,13.64400,13.64500,13.64600,13.64700,13.64800,13.64900,13.65000,13.65100,13.65200,13.65300,13.65400,13.65500,13.65600,13.65700,13.65800,13.65900,13.66000,13.66100,13.66200,13.66300,13.66400,13.66500,13.66600,13.66700,13.66800,13.66900,13.67000,13.67100,13.67200,13.67300,13.67400,13.67500,13.67600,13.67700,13.67800,13.67900,13.68000,13.68100,13.68200,13.68300,13.68400,13.68500,13.68600,13.68700,13.68800,13.68900,13.69000,13.69100,13.69200,13.69300,13.69400,13.69500,13.69600,13.69700,13.69800,13.69900,13.70000,13.70100,13.70200,13.70300,13.70400,13.70500,13.70600,13.70700,13.70800,13.70900,13.71000,13.71100,13.71200,13.71300,13.71400,13.71500,13.71600,13.71700,13.71800,13.71900,13.72000,13.72100,13.72200,13.72300,13.72400,13.72500,13.72600,13.72700,13.72800,13.72900,13.73000,13.73100,13.73200,13.73300,13.73400,13.73500,13.73600,13.73700,13.73800,13.73900,13.74000,13.74100,13.74200,13.74300,13.74400,13.74500,13.74600,13.74700,13.74800,13.74900,13.75000,13.75100,13.75200,13.75300,13.75400,13.75500,13.75600,13.75700,13.75800,13.75900,13.76000,13.76100,13.76200,13.76300,13.76400,13.76500,13.76600,13.76700,13.76800,13.76900,13.77000,13.77100,13.77200,13.77300,13.77400,13.77500,13.77600,13.77700,13.77800,13.77900,13.78000,13.78100,13.78200,13.78300,13.78400,13.78500,13.78600,13.78700,13.78800,13.78900,13.79000,13.79100,13.79200,13.79300,13.79400,13.79500,13.79600,13.79700,13.79800,13.79900,13.80000,13.80100,13.80200,13.80300,13.80400,13.80500,13.80600,13.80700,13.80800,13.80900,13.81000,13.81100,13.81200,13.81300,13.81400,13.81500,13.81600,13.81700,13.81800,13.81900,13.82000,13.82100,13.82200,13.82300,13.82400,13.82500,13.82600,13.82700,13.82800,13.82900,13.83000,13.83100,13.83200,13.83300,13.83400,13.83500,13.83600,13.83700,13.83800,13.83900,13.84000,13.84100,13.84200,13.84300,13.84400,13.84500,13.84600,13.84700,13.84800,13.84900,13.85000,13.85100,13.85200,13.85300,13.85400,13.85500,13.85600,13.85700,13.85800,13.85900,13.86000,13.86100,13.86200,13.86300,13.86400,13.86500,13.86600,13.86700,13.86800,13.86900,13.87000,13.87100,13.87200,13.87300,13.87400,13.87500,13.87600,13.87700,13.87800,13.87900,13.88000,13.88100,13.88200,13.88300,13.88400,13.88500,13.88600,13.88700,13.88800,13.88900,13.89000,13.89100,13.89200,13.89300,13.89400,13.89500,13.89600,13.89700,13.89800,13.89900,13.90000,13.90100,13.90200,13.90300,13.90400,13.90500,13.90600,13.90700,13.90800,13.90900,13.91000,13.91100,13.91200,13.91300,13.91400,13.91500,13.91600,13.91700,13.91800,13.91900,13.92000,13.92100,13.92200,13.92300,13.92400,13.92500,13.92600,13.92700,13.92800,13.92900,13.93000,13.93100,13.93200,13.93300,13.93400,13.93500,13.93600,13.93700,13.93800,13.93900,13.94000,13.94100,13.94200,13.94300,13.94400,13.94500,13.94600,13.94700,13.94800,13.94900,13.95000,13.95100,13.95200,13.95300,13.95400,13.95500,13.95600,13.95700,13.95800,13.95900,13.96000,13.96100,13.96200,13.96300,13.96400,13.96500,13.96600,13.96700,13.96800,13.96900,13.97000,13.97100,13.97200,13.97300,13.97400,13.97500,13.97600,13.97700,13.97800,13.97900,13.98000,13.98100,13.98200,13.98300,13.98400,13.98500,13.98600,13.98700,13.98800,13.98900,13.99000,13.99100,13.99200,13.99300,13.99400,13.99500,13.99600,13.99700,13.99800,13.99900,14.00000,14.00100,14.00200,14.00300,14.00400,14.00500,14.00600,14.00700,14.00800,14.00900,14.01000,14.01100,14.01200,14.01300,14.01400,14.01500,14.01600,14.01700,14.01800,14.01900,14.02000,14.02100,14.02200,14.02300,14.02400,14.02500,14.02600,14.02700,14.02800,14.02900,14.03000,14.03100,14.03200,14.03300,14.03400,14.03500,14.03600,14.03700,14.03800,14.03900,14.04000,14.04100,14.04200,14.04300,14.04400,14.04500,14.04600,14.04700,14.04800,14.04900,14.05000,14.05100,14.05200,14.05300,14.05400,14.05500,14.05600,14.05700,14.05800,14.05900,14.06000,14.06100,14.06200,14.06300,14.06400,14.06500,14.06600,14.06700,14.06800,14.06900,14.07000,14.07100,14.07200,14.07300,14.07400,14.07500,14.07600,14.07700,14.07800,14.07900,14.08000,14.08100,14.08200,14.08300,14.08400,14.08500,14.08600,14.08700,14.08800,14.08900,14.09000,14.09100,14.09200,14.09300,14.09400,14.09500,14.09600,14.09700,14.09800,14.09900,14.10000,14.10100,14.10200,14.10300,14.10400,14.10500,14.10600,14.10700,14.10800,14.10900,14.11000,14.11100,14.11200,14.11300,14.11400,14.11500,14.11600,14.11700,14.11800,14.11900,14.12000,14.12100,14.12200,14.12300,14.12400,14.12500,14.12600,14.12700,14.12800,14.12900,14.13000,14.13100,14.13200,14.13300,14.13400,14.13500,14.13600,14.13700,14.13800,14.13900,14.14000,14.14100,14.14200,14.14300,14.14400,14.14500,14.14600,14.14700,14.14800,14.14900,14.15000,14.15100,14.15200,14.15300,14.15400,14.15500,14.15600,14.15700,14.15800,14.15900,14.16000,14.16100,14.16200,14.16300,14.16400,14.16500,14.16600,14.16700,14.16800,14.16900,14.17000,14.17100,14.17200,14.17300,14.17400,14.17500,14.17600,14.17700,14.17800,14.17900,14.18000,14.18100,14.18200,14.18300,14.18400,14.18500,14.18600,14.18700,14.18800,14.18900,14.19000,14.19100,14.19200,14.19300,14.19400,14.19500,14.19600,14.19700,14.19800,14.19900,14.20000,14.20100,14.20200,14.20300,14.20400,14.20500,14.20600,14.20700,14.20800,14.20900,14.21000,14.21100,14.21200,14.21300,14.21400,14.21500,14.21600,14.21700,14.21800,14.21900,14.22000,14.22100,14.22200,14.22300,14.22400,14.22500,14.22600,14.22700,14.22800,14.22900,14.23000,14.23100,14.23200,14.23300,14.23400,14.23500,14.23600,14.23700,14.23800,14.23900,14.24000,14.24100,14.24200,14.24300,14.24400,14.24500,14.24600,14.24700,14.24800,14.24900,14.25000,14.25100,14.25200,14.25300,14.25400,14.25500,14.25600,14.25700,14.25800,14.25900,14.26000,14.26100,14.26200,14.26300,14.26400,14.26500,14.26600,14.26700,14.26800,14.26900,14.27000,14.27100,14.27200,14.27300,14.27400,14.27500,14.27600,14.27700,14.27800,14.27900,14.28000,14.28100,14.28200,14.28300,14.28400,14.28500,14.28600,14.28700,14.28800,14.28900,14.29000,14.29100,14.29200,14.29300,14.29400,14.29500,14.29600,14.29700,14.29800,14.29900,14.30000,14.30100,14.30200,14.30300,14.30400,14.30500,14.30600,14.30700,14.30800,14.30900,14.31000,14.31100,14.31200,14.31300,14.31400,14.31500,14.31600,14.31700,14.31800,14.31900,14.32000,14.32100,14.32200,14.32300,14.32400,14.32500,14.32600,14.32700,14.32800,14.32900,14.33000,14.33100,14.33200,14.33300,14.33400,14.33500,14.33600,14.33700,14.33800,14.33900,14.34000,14.34100,14.34200,14.34300,14.34400,14.34500,14.34600,14.34700,14.34800,14.34900,14.35000,14.35100,14.35200,14.35300,14.35400,14.35500,14.35600,14.35700,14.35800,14.35900,14.36000,14.36100,14.36200,14.36300,14.36400,14.36500,14.36600,14.36700,14.36800,14.36900,14.37000,14.37100,14.37200,14.37300,14.37400,14.37500,14.37600,14.37700,14.37800,14.37900,14.38000,14.38100,14.38200,14.38300,14.38400,14.38500,14.38600,14.38700,14.38800,14.38900,14.39000,14.39100,14.39200,14.39300,14.39400,14.39500,14.39600,14.39700,14.39800,14.39900,14.40000,14.40100,14.40200,14.40300,14.40400,14.40500,14.40600,14.40700,14.40800,14.40900,14.41000,14.41100,14.41200,14.41300,14.41400,14.41500,14.41600,14.41700,14.41800,14.41900,14.42000,14.42100,14.42200,14.42300,14.42400,14.42500,14.42600,14.42700,14.42800,14.42900,14.43000,14.43100,14.43200,14.43300,14.43400,14.43500,14.43600,14.43700,14.43800,14.43900,14.44000,14.44100,14.44200,14.44300,14.44400,14.44500,14.44600,14.44700,14.44800,14.44900,14.45000,14.45100,14.45200,14.45300,14.45400,14.45500,14.45600,14.45700,14.45800,14.45900,14.46000,14.46100,14.46200,14.46300,14.46400,14.46500,14.46600,14.46700,14.46800,14.46900,14.47000,14.47100,14.47200,14.47300,14.47400,14.47500,14.47600,14.47700,14.47800,14.47900,14.48000,14.48100,14.48200,14.48300,14.48400,14.48500,14.48600,14.48700,14.48800,14.48900,14.49000,14.49100,14.49200,14.49300,14.49400,14.49500,14.49600,14.49700,14.49800,14.49900,14.50000,14.50100,14.50200,14.50300,14.50400,14.50500,14.50600,14.50700,14.50800,14.50900,14.51000,14.51100,14.51200,14.51300,14.51400,14.51500,14.51600,14.51700,14.51800,14.51900,14.52000,14.52100,14.52200,14.52300,14.52400,14.52500,14.52600,14.52700,14.52800,14.52900,14.53000,14.53100,14.53200,14.53300,14.53400,14.53500,14.53600,14.53700,14.53800,14.53900,14.54000,14.54100,14.54200,14.54300,14.54400,14.54500,14.54600,14.54700,14.54800,14.54900,14.55000,14.55100,14.55200,14.55300,14.55400,14.55500,14.55600,14.55700,14.55800,14.55900,14.56000,14.56100,14.56200,14.56300,14.56400,14.56500,14.56600,14.56700,14.56800,14.56900,14.57000,14.57100,14.57200,14.57300,14.57400,14.57500,14.57600,14.57700,14.57800,14.57900,14.58000,14.58100,14.58200,14.58300,14.58400,14.58500,14.58600,14.58700,14.58800,14.58900,14.59000,14.59100,14.59200,14.59300,14.59400,14.59500,14.59600,14.59700,14.59800,14.59900,14.60000,14.60100,14.60200,14.60300,14.60400,14.60500,14.60600,14.60700,14.60800,14.60900,14.61000,14.61100,14.61200,14.61300,14.61400,14.61500,14.61600,14.61700,14.61800,14.61900,14.62000,14.62100,14.62200,14.62300,14.62400,14.62500,14.62600,14.62700,14.62800,14.62900,14.63000,14.63100,14.63200,14.63300,14.63400,14.63500,14.63600,14.63700,14.63800,14.63900,14.64000,14.64100,14.64200,14.64300,14.64400,14.64500,14.64600,14.64700,14.64800,14.64900,14.65000,14.65100,14.65200,14.65300,14.65400,14.65500,14.65600,14.65700,14.65800,14.65900,14.66000,14.66100,14.66200,14.66300,14.66400,14.66500,14.66600,14.66700,14.66800,14.66900,14.67000,14.67100,14.67200,14.67300,14.67400,14.67500,14.67600,14.67700,14.67800,14.67900,14.68000,14.68100,14.68200,14.68300,14.68400,14.68500,14.68600,14.68700,14.68800,14.68900,14.69000,14.69100,14.69200,14.69300,14.69400,14.69500,14.69600,14.69700,14.69800,14.69900,14.70000,14.70100,14.70200,14.70300,14.70400,14.70500,14.70600,14.70700,14.70800,14.70900,14.71000,14.71100,14.71200,14.71300,14.71400,14.71500,14.71600,14.71700,14.71800,14.71900,14.72000,14.72100,14.72200,14.72300,14.72400,14.72500,14.72600,14.72700,14.72800,14.72900,14.73000,14.73100,14.73200,14.73300,14.73400,14.73500,14.73600,14.73700,14.73800,14.73900,14.74000,14.74100,14.74200,14.74300,14.74400,14.74500,14.74600,14.74700,14.74800,14.74900,14.75000,14.75100,14.75200,14.75300,14.75400,14.75500,14.75600,14.75700,14.75800,14.75900,14.76000,14.76100,14.76200,14.76300,14.76400,14.76500,14.76600,14.76700,14.76800,14.76900,14.77000,14.77100,14.77200,14.77300,14.77400,14.77500,14.77600,14.77700,14.77800,14.77900,14.78000,14.78100,14.78200,14.78300,14.78400,14.78500,14.78600,14.78700,14.78800,14.78900,14.79000,14.79100,14.79200,14.79300,14.79400,14.79500,14.79600,14.79700,14.79800,14.79900,14.80000,14.80100,14.80200,14.80300,14.80400,14.80500,14.80600,14.80700,14.80800,14.80900,14.81000,14.81100,14.81200,14.81300,14.81400,14.81500,14.81600,14.81700,14.81800,14.81900,14.82000,14.82100,14.82200,14.82300,14.82400,14.82500,14.82600,14.82700,14.82800,14.82900,14.83000,14.83100,14.83200,14.83300,14.83400,14.83500,14.83600,14.83700,14.83800,14.83900,14.84000,14.84100,14.84200,14.84300,14.84400,14.84500,14.84600,14.84700,14.84800,14.84900,14.85000,14.85100,14.85200,14.85300,14.85400,14.85500,14.85600,14.85700,14.85800,14.85900,14.86000,14.86100,14.86200,14.86300,14.86400,14.86500,14.86600,14.86700,14.86800,14.86900,14.87000,14.87100,14.87200,14.87300,14.87400,14.87500,14.87600,14.87700,14.87800,14.87900,14.88000,14.88100,14.88200,14.88300,14.88400,14.88500,14.88600,14.88700,14.88800,14.88900,14.89000,14.89100,14.89200,14.89300,14.89400,14.89500,14.89600,14.89700,14.89800,14.89900,14.90000,14.90100,14.90200,14.90300,14.90400,14.90500,14.90600,14.90700,14.90800,14.90900,14.91000,14.91100,14.91200,14.91300,14.91400,14.91500,14.91600,14.91700,14.91800,14.91900,14.92000,14.92100,14.92200,14.92300,14.92400,14.92500,14.92600,14.92700,14.92800,14.92900,14.93000,14.93100,14.93200,14.93300,14.93400,14.93500,14.93600,14.93700,14.93800,14.93900,14.94000,14.94100,14.94200,14.94300,14.94400,14.94500,14.94600,14.94700,14.94800,14.94900,14.95000,14.95100,14.95200,14.95300,14.95400,14.95500,14.95600,14.95700,14.95800,14.95900,14.96000,14.96100,14.96200,14.96300,14.96400,14.96500,14.96600,14.96700,14.96800,14.96900,14.97000,14.97100,14.97200,14.97300,14.97400,14.97500,14.97600,14.97700,14.97800,14.97900,14.98000,14.98100,14.98200,14.98300,14.98400,14.98500,14.98600,14.98700,14.98800,14.98900,14.99000,14.99100,14.99200,14.99300,14.99400,14.99500,14.99600,14.99700,14.99800,14.99900,15.00000,15.00100,15.00200,15.00300,15.00400,15.00500,15.00600,15.00700,15.00800,15.00900,15.01000,15.01100,15.01200,15.01300,15.01400,15.01500,15.01600,15.01700,15.01800,15.01900,15.02000,15.02100,15.02200,15.02300,15.02400,15.02500,15.02600,15.02700,15.02800,15.02900,15.03000,15.03100,15.03200,15.03300,15.03400,15.03500,15.03600,15.03700,15.03800,15.03900,15.04000,15.04100,15.04200,15.04300,15.04400,15.04500,15.04600,15.04700,15.04800,15.04900,15.05000,15.05100,15.05200,15.05300,15.05400,15.05500,15.05600,15.05700,15.05800,15.05900,15.06000,15.06100,15.06200,15.06300,15.06400,15.06500,15.06600,15.06700,15.06800,15.06900,15.07000,15.07100,15.07200,15.07300,15.07400,15.07500,15.07600,15.07700,15.07800,15.07900,15.08000,15.08100,15.08200,15.08300,15.08400,15.08500,15.08600,15.08700,15.08800,15.08900,15.09000,15.09100,15.09200,15.09300,15.09400,15.09500,15.09600,15.09700,15.09800,15.09900,15.10000,15.10100,15.10200,15.10300,15.10400,15.10500,15.10600,15.10700,15.10800,15.10900,15.11000,15.11100,15.11200,15.11300,15.11400,15.11500,15.11600,15.11700,15.11800,15.11900,15.12000,15.12100,15.12200,15.12300,15.12400,15.12500,15.12600,15.12700,15.12800,15.12900,15.13000,15.13100,15.13200,15.13300,15.13400,15.13500,15.13600,15.13700,15.13800,15.13900,15.14000,15.14100,15.14200,15.14300,15.14400,15.14500,15.14600,15.14700,15.14800,15.14900,15.15000,15.15100,15.15200,15.15300,15.15400,15.15500,15.15600,15.15700,15.15800,15.15900,15.16000,15.16100,15.16200,15.16300,15.16400,15.16500,15.16600,15.16700,15.16800,15.16900,15.17000,15.17100,15.17200,15.17300,15.17400,15.17500,15.17600,15.17700,15.17800,15.17900,15.18000,15.18100,15.18200,15.18300,15.18400,15.18500,15.18600,15.18700,15.18800,15.18900,15.19000,15.19100,15.19200,15.19300,15.19400,15.19500,15.19600,15.19700,15.19800,15.19900,15.20000,15.20100,15.20200,15.20300,15.20400,15.20500,15.20600,15.20700,15.20800,15.20900,15.21000,15.21100,15.21200,15.21300,15.21400,15.21500,15.21600,15.21700,15.21800,15.21900,15.22000,15.22100,15.22200,15.22300,15.22400,15.22500,15.22600,15.22700,15.22800,15.22900,15.23000,15.23100,15.23200,15.23300,15.23400,15.23500,15.23600,15.23700,15.23800,15.23900,15.24000,15.24100,15.24200,15.24300,15.24400,15.24500,15.24600,15.24700,15.24800,15.24900,15.25000,15.25100,15.25200,15.25300,15.25400,15.25500,15.25600,15.25700,15.25800,15.25900,15.26000,15.26100,15.26200,15.26300,15.26400,15.26500,15.26600,15.26700,15.26800,15.26900,15.27000,15.27100,15.27200,15.27300,15.27400,15.27500,15.27600,15.27700,15.27800,15.27900,15.28000,15.28100,15.28200,15.28300,15.28400,15.28500,15.28600,15.28700,15.28800,15.28900,15.29000,15.29100,15.29200,15.29300,15.29400,15.29500,15.29600,15.29700,15.29800,15.29900,15.30000,15.30100,15.30200,15.30300,15.30400,15.30500,15.30600,15.30700,15.30800,15.30900,15.31000,15.31100,15.31200,15.31300,15.31400,15.31500,15.31600,15.31700,15.31800,15.31900,15.32000,15.32100,15.32200,15.32300,15.32400,15.32500,15.32600,15.32700,15.32800,15.32900,15.33000,15.33100,15.33200,15.33300,15.33400,15.33500,15.33600,15.33700,15.33800,15.33900,15.34000,15.34100,15.34200,15.34300,15.34400,15.34500,15.34600,15.34700,15.34800,15.34900,15.35000,15.35100,15.35200,15.35300,15.35400,15.35500,15.35600,15.35700,15.35800,15.35900,15.36000,15.36100,15.36200,15.36300,15.36400,15.36500,15.36600,15.36700,15.36800,15.36900,15.37000,15.37100,15.37200,15.37300,15.37400,15.37500,15.37600,15.37700,15.37800,15.37900,15.38000,15.38100,15.38200,15.38300,15.38400,15.38500,15.38600,15.38700,15.38800,15.38900,15.39000,15.39100,15.39200,15.39300,15.39400,15.39500,15.39600,15.39700,15.39800,15.39900,15.40000,15.40100,15.40200,15.40300,15.40400,15.40500,15.40600,15.40700,15.40800,15.40900,15.41000,15.41100,15.41200,15.41300,15.41400,15.41500,15.41600,15.41700,15.41800,15.41900,15.42000,15.42100,15.42200,15.42300,15.42400,15.42500,15.42600,15.42700,15.42800,15.42900,15.43000,15.43100,15.43200,15.43300,15.43400,15.43500,15.43600,15.43700,15.43800,15.43900,15.44000,15.44100,15.44200,15.44300,15.44400,15.44500,15.44600,15.44700,15.44800,15.44900,15.45000,15.45100,15.45200,15.45300,15.45400,15.45500,15.45600,15.45700,15.45800,15.45900,15.46000,15.46100,15.46200,15.46300,15.46400,15.46500,15.46600,15.46700,15.46800,15.46900,15.47000,15.47100,15.47200,15.47300,15.47400,15.47500,15.47600,15.47700,15.47800,15.47900,15.48000,15.48100,15.48200,15.48300,15.48400,15.48500,15.48600,15.48700,15.48800,15.48900,15.49000,15.49100,15.49200,15.49300,15.49400,15.49500,15.49600,15.49700,15.49800,15.49900,15.50000,15.50100,15.50200,15.50300,15.50400,15.50500,15.50600,15.50700,15.50800,15.50900,15.51000,15.51100,15.51200,15.51300,15.51400,15.51500,15.51600,15.51700,15.51800,15.51900,15.52000,15.52100,15.52200,15.52300,15.52400,15.52500,15.52600,15.52700,15.52800,15.52900,15.53000,15.53100,15.53200,15.53300,15.53400,15.53500,15.53600,15.53700,15.53800,15.53900,15.54000,15.54100,15.54200,15.54300,15.54400,15.54500,15.54600,15.54700,15.54800,15.54900,15.55000,15.55100,15.55200,15.55300,15.55400,15.55500,15.55600,15.55700,15.55800,15.55900,15.56000,15.56100,15.56200,15.56300,15.56400,15.56500,15.56600,15.56700,15.56800,15.56900,15.57000,15.57100,15.57200,15.57300,15.57400,15.57500,15.57600,15.57700,15.57800,15.57900,15.58000,15.58100,15.58200,15.58300,15.58400,15.58500,15.58600,15.58700,15.58800,15.58900,15.59000,15.59100,15.59200,15.59300,15.59400,15.59500,15.59600,15.59700,15.59800,15.59900,15.60000,15.60100,15.60200,15.60300,15.60400,15.60500,15.60600,15.60700,15.60800,15.60900,15.61000,15.61100,15.61200,15.61300,15.61400,15.61500,15.61600,15.61700,15.61800,15.61900,15.62000,15.62100,15.62200,15.62300,15.62400,15.62500,15.62600,15.62700,15.62800,15.62900,15.63000,15.63100,15.63200,15.63300,15.63400,15.63500,15.63600,15.63700,15.63800,15.63900,15.64000,15.64100,15.64200,15.64300,15.64400,15.64500,15.64600,15.64700,15.64800,15.64900,15.65000,15.65100,15.65200,15.65300,15.65400,15.65500,15.65600,15.65700,15.65800,15.65900,15.66000,15.66100,15.66200,15.66300,15.66400,15.66500,15.66600,15.66700,15.66800,15.66900,15.67000,15.67100,15.67200,15.67300,15.67400,15.67500,15.67600,15.67700,15.67800,15.67900,15.68000,15.68100,15.68200,15.68300,15.68400,15.68500,15.68600,15.68700,15.68800,15.68900,15.69000,15.69100,15.69200,15.69300,15.69400,15.69500,15.69600,15.69700,15.69800,15.69900,15.70000,15.70100,15.70200,15.70300,15.70400,15.70500,15.70600,15.70700,15.70800,15.70900,15.71000,15.71100,15.71200,15.71300,15.71400,15.71500,15.71600,15.71700,15.71800,15.71900,15.72000,15.72100,15.72200,15.72300,15.72400,15.72500,15.72600,15.72700,15.72800,15.72900,15.73000,15.73100,15.73200,15.73300,15.73400,15.73500,15.73600,15.73700,15.73800,15.73900,15.74000,15.74100,15.74200,15.74300,15.74400,15.74500,15.74600,15.74700,15.74800,15.74900,15.75000,15.75100,15.75200,15.75300,15.75400,15.75500,15.75600,15.75700,15.75800,15.75900,15.76000,15.76100,15.76200,15.76300,15.76400,15.76500,15.76600,15.76700,15.76800,15.76900,15.77000,15.77100,15.77200,15.77300,15.77400,15.77500,15.77600,15.77700,15.77800,15.77900,15.78000,15.78100,15.78200,15.78300,15.78400,15.78500,15.78600,15.78700,15.78800,15.78900,15.79000,15.79100,15.79200,15.79300,15.79400,15.79500,15.79600,15.79700,15.79800,15.79900,15.80000,15.80100,15.80200,15.80300,15.80400,15.80500,15.80600,15.80700,15.80800,15.80900,15.81000,15.81100,15.81200,15.81300,15.81400,15.81500,15.81600,15.81700,15.81800,15.81900,15.82000,15.82100,15.82200,15.82300,15.82400,15.82500,15.82600,15.82700,15.82800,15.82900,15.83000,15.83100,15.83200,15.83300,15.83400,15.83500,15.83600,15.83700,15.83800,15.83900,15.84000,15.84100,15.84200,15.84300,15.84400,15.84500,15.84600,15.84700,15.84800,15.84900,15.85000,15.85100,15.85200,15.85300,15.85400,15.85500,15.85600,15.85700,15.85800,15.85900,15.86000,15.86100,15.86200,15.86300,15.86400,15.86500,15.86600,15.86700,15.86800,15.86900,15.87000,15.87100,15.87200,15.87300,15.87400,15.87500,15.87600,15.87700,15.87800,15.87900,15.88000,15.88100,15.88200,15.88300,15.88400,15.88500,15.88600,15.88700,15.88800,15.88900,15.89000,15.89100,15.89200,15.89300,15.89400,15.89500,15.89600,15.89700,15.89800,15.89900,15.90000,15.90100,15.90200,15.90300,15.90400,15.90500,15.90600,15.90700,15.90800,15.90900,15.91000,15.91100,15.91200,15.91300,15.91400,15.91500,15.91600,15.91700,15.91800,15.91900,15.92000,15.92100,15.92200,15.92300,15.92400,15.92500,15.92600,15.92700,15.92800,15.92900,15.93000,15.93100,15.93200,15.93300,15.93400,15.93500,15.93600,15.93700,15.93800,15.93900,15.94000,15.94100,15.94200,15.94300,15.94400,15.94500,15.94600,15.94700,15.94800,15.94900,15.95000,15.95100,15.95200,15.95300,15.95400,15.95500,15.95600,15.95700,15.95800,15.95900,15.96000,15.96100,15.96200,15.96300,15.96400,15.96500,15.96600,15.96700,15.96800,15.96900,15.97000,15.97100,15.97200,15.97300,15.97400,15.97500,15.97600,15.97700,15.97800,15.97900,15.98000,15.98100,15.98200,15.98300,15.98400,15.98500,15.98600,15.98700,15.98800,15.98900,15.99000,15.99100,15.99200,15.99300,15.99400,15.99500,15.99600,15.99700,15.99800,15.99900,16.00000,16.00100,16.00200,16.00300,16.00400,16.00500,16.00600,16.00700,16.00800,16.00900,16.01000,16.01100,16.01200,16.01300,16.01400,16.01500,16.01600,16.01700,16.01800,16.01900,16.02000,16.02100,16.02200,16.02300,16.02400,16.02500,16.02600,16.02700,16.02800,16.02900,16.03000,16.03100,16.03200,16.03300,16.03400,16.03500,16.03600,16.03700,16.03800,16.03900,16.04000,16.04100,16.04200,16.04300,16.04400,16.04500,16.04600,16.04700,16.04800,16.04900,16.05000,16.05100,16.05200,16.05300,16.05400,16.05500,16.05600,16.05700,16.05800,16.05900,16.06000,16.06100,16.06200,16.06300,16.06400,16.06500,16.06600,16.06700,16.06800,16.06900,16.07000,16.07100,16.07200,16.07300,16.07400,16.07500,16.07600,16.07700,16.07800,16.07900,16.08000,16.08100,16.08200,16.08300,16.08400,16.08500,16.08600,16.08700,16.08800,16.08900,16.09000,16.09100,16.09200,16.09300,16.09400,16.09500,16.09600,16.09700,16.09800,16.09900,16.10000,16.10100,16.10200,16.10300,16.10400,16.10500,16.10600,16.10700,16.10800,16.10900,16.11000,16.11100,16.11200,16.11300,16.11400,16.11500,16.11600,16.11700,16.11800,16.11900,16.12000,16.12100,16.12200,16.12300,16.12400,16.12500,16.12600,16.12700,16.12800,16.12900,16.13000,16.13100,16.13200,16.13300,16.13400,16.13500,16.13600,16.13700,16.13800,16.13900,16.14000,16.14100,16.14200,16.14300,16.14400,16.14500,16.14600,16.14700,16.14800,16.14900,16.15000,16.15100,16.15200,16.15300,16.15400,16.15500,16.15600,16.15700,16.15800,16.15900,16.16000,16.16100,16.16200,16.16300,16.16400,16.16500,16.16600,16.16700,16.16800,16.16900,16.17000,16.17100,16.17200,16.17300,16.17400,16.17500,16.17600,16.17700,16.17800,16.17900,16.18000,16.18100,16.18200,16.18300,16.18400,16.18500,16.18600,16.18700,16.18800,16.18900,16.19000,16.19100,16.19200,16.19300,16.19400,16.19500,16.19600,16.19700,16.19800,16.19900,16.20000,16.20100,16.20200,16.20300,16.20400,16.20500,16.20600,16.20700,16.20800,16.20900,16.21000,16.21100,16.21200,16.21300,16.21400,16.21500,16.21600,16.21700,16.21800,16.21900,16.22000,16.22100,16.22200,16.22300,16.22400,16.22500,16.22600,16.22700,16.22800,16.22900,16.23000,16.23100,16.23200,16.23300,16.23400,16.23500,16.23600,16.23700,16.23800,16.23900,16.24000,16.24100,16.24200,16.24300,16.24400,16.24500,16.24600,16.24700,16.24800,16.24900,16.25000,16.25100,16.25200,16.25300,16.25400,16.25500,16.25600,16.25700,16.25800,16.25900,16.26000,16.26100,16.26200,16.26300,16.26400,16.26500,16.26600,16.26700,16.26800,16.26900,16.27000,16.27100,16.27200,16.27300,16.27400,16.27500,16.27600,16.27700,16.27800,16.27900,16.28000,16.28100,16.28200,16.28300,16.28400,16.28500,16.28600,16.28700,16.28800,16.28900,16.29000,16.29100,16.29200,16.29300,16.29400,16.29500,16.29600,16.29700,16.29800,16.29900,16.30000,16.30100,16.30200,16.30300,16.30400,16.30500,16.30600,16.30700,16.30800,16.30900,16.31000,16.31100,16.31200,16.31300,16.31400,16.31500,16.31600,16.31700,16.31800,16.31900,16.32000,16.32100,16.32200,16.32300,16.32400,16.32500,16.32600,16.32700,16.32800,16.32900,16.33000,16.33100,16.33200,16.33300,16.33400,16.33500,16.33600,16.33700,16.33800,16.33900,16.34000,16.34100,16.34200,16.34300,16.34400,16.34500,16.34600,16.34700,16.34800,16.34900,16.35000,16.35100,16.35200,16.35300,16.35400,16.35500,16.35600,16.35700,16.35800,16.35900,16.36000,16.36100,16.36200,16.36300,16.36400,16.36500,16.36600,16.36700,16.36800,16.36900,16.37000,16.37100,16.37200,16.37300,16.37400,16.37500,16.37600,16.37700,16.37800,16.37900,16.38000,16.38100,16.38200,16.38300,16.38400,16.38500,16.38600,16.38700,16.38800,16.38900,16.39000,16.39100,16.39200,16.39300,16.39400,16.39500,16.39600,16.39700,16.39800,16.39900,16.40000,16.40100,16.40200,16.40300,16.40400,16.40500,16.40600,16.40700,16.40800,16.40900,16.41000,16.41100,16.41200,16.41300,16.41400,16.41500,16.41600,16.41700,16.41800,16.41900,16.42000,16.42100,16.42200,16.42300,16.42400,16.42500,16.42600,16.42700,16.42800,16.42900,16.43000,16.43100,16.43200,16.43300,16.43400,16.43500,16.43600,16.43700,16.43800,16.43900,16.44000,16.44100,16.44200,16.44300,16.44400,16.44500,16.44600,16.44700,16.44800,16.44900,16.45000,16.45100,16.45200,16.45300,16.45400,16.45500,16.45600,16.45700,16.45800,16.45900,16.46000,16.46100,16.46200,16.46300,16.46400,16.46500,16.46600,16.46700,16.46800,16.46900,16.47000,16.47100,16.47200,16.47300,16.47400,16.47500,16.47600,16.47700,16.47800,16.47900,16.48000,16.48100,16.48200,16.48300,16.48400,16.48500,16.48600,16.48700,16.48800,16.48900,16.49000,16.49100,16.49200,16.49300,16.49400,16.49500,16.49600,16.49700,16.49800,16.49900,16.50000,16.50100,16.50200,16.50300,16.50400,16.50500,16.50600,16.50700,16.50800,16.50900,16.51000,16.51100,16.51200,16.51300,16.51400,16.51500,16.51600,16.51700,16.51800,16.51900,16.52000,16.52100,16.52200,16.52300,16.52400,16.52500,16.52600,16.52700,16.52800,16.52900,16.53000,16.53100,16.53200,16.53300,16.53400,16.53500,16.53600,16.53700,16.53800,16.53900,16.54000,16.54100,16.54200,16.54300,16.54400,16.54500,16.54600,16.54700,16.54800,16.54900,16.55000,16.55100,16.55200,16.55300,16.55400,16.55500,16.55600,16.55700,16.55800,16.55900,16.56000,16.56100,16.56200,16.56300,16.56400,16.56500,16.56600,16.56700,16.56800,16.56900,16.57000,16.57100,16.57200,16.57300,16.57400,16.57500,16.57600,16.57700,16.57800,16.57900,16.58000,16.58100,16.58200,16.58300,16.58400,16.58500,16.58600,16.58700,16.58800,16.58900,16.59000,16.59100,16.59200,16.59300,16.59400,16.59500,16.59600,16.59700,16.59800,16.59900,16.60000,16.60100,16.60200,16.60300,16.60400,16.60500,16.60600,16.60700,16.60800,16.60900,16.61000,16.61100,16.61200,16.61300,16.61400,16.61500,16.61600,16.61700,16.61800,16.61900,16.62000,16.62100,16.62200,16.62300,16.62400,16.62500,16.62600,16.62700,16.62800,16.62900,16.63000,16.63100,16.63200,16.63300,16.63400,16.63500,16.63600,16.63700,16.63800,16.63900,16.64000,16.64100,16.64200,16.64300,16.64400,16.64500,16.64600,16.64700,16.64800,16.64900,16.65000,16.65100,16.65200,16.65300,16.65400,16.65500,16.65600,16.65700,16.65800,16.65900,16.66000,16.66100,16.66200,16.66300,16.66400,16.66500,16.66600,16.66700,16.66800,16.66900,16.67000,16.67100,16.67200,16.67300,16.67400,16.67500,16.67600,16.67700,16.67800,16.67900,16.68000,16.68100,16.68200,16.68300,16.68400,16.68500,16.68600,16.68700,16.68800,16.68900,16.69000,16.69100,16.69200,16.69300,16.69400,16.69500,16.69600,16.69700,16.69800,16.69900,16.70000,16.70100,16.70200,16.70300,16.70400,16.70500,16.70600,16.70700,16.70800,16.70900,16.71000,16.71100,16.71200,16.71300,16.71400,16.71500,16.71600,16.71700,16.71800,16.71900,16.72000,16.72100,16.72200,16.72300,16.72400,16.72500,16.72600,16.72700,16.72800,16.72900,16.73000,16.73100,16.73200,16.73300,16.73400,16.73500,16.73600,16.73700,16.73800,16.73900,16.74000,16.74100,16.74200,16.74300,16.74400,16.74500,16.74600,16.74700,16.74800,16.74900,16.75000,16.75100,16.75200,16.75300,16.75400,16.75500,16.75600,16.75700,16.75800,16.75900,16.76000,16.76100,16.76200,16.76300,16.76400,16.76500,16.76600,16.76700,16.76800,16.76900,16.77000,16.77100,16.77200,16.77300,16.77400,16.77500,16.77600,16.77700,16.77800,16.77900,16.78000,16.78100,16.78200,16.78300,16.78400,16.78500,16.78600,16.78700,16.78800,16.78900,16.79000,16.79100,16.79200,16.79300,16.79400,16.79500,16.79600,16.79700,16.79800,16.79900,16.80000,16.80100,16.80200,16.80300,16.80400,16.80500,16.80600,16.80700,16.80800,16.80900,16.81000,16.81100,16.81200,16.81300,16.81400,16.81500,16.81600,16.81700,16.81800,16.81900,16.82000,16.82100,16.82200,16.82300,16.82400,16.82500,16.82600,16.82700,16.82800,16.82900,16.83000,16.83100,16.83200,16.83300,16.83400,16.83500,16.83600,16.83700,16.83800,16.83900,16.84000,16.84100,16.84200,16.84300,16.84400,16.84500,16.84600,16.84700,16.84800,16.84900,16.85000,16.85100,16.85200,16.85300,16.85400,16.85500,16.85600,16.85700,16.85800,16.85900,16.86000,16.86100,16.86200,16.86300,16.86400,16.86500,16.86600,16.86700,16.86800,16.86900,16.87000,16.87100,16.87200,16.87300,16.87400,16.87500,16.87600,16.87700,16.87800,16.87900,16.88000,16.88100,16.88200,16.88300,16.88400,16.88500,16.88600,16.88700,16.88800,16.88900,16.89000,16.89100,16.89200,16.89300,16.89400,16.89500,16.89600,16.89700,16.89800,16.89900,16.90000,16.90100,16.90200,16.90300,16.90400,16.90500,16.90600,16.90700,16.90800,16.90900,16.91000,16.91100,16.91200,16.91300,16.91400,16.91500,16.91600,16.91700,16.91800,16.91900,16.92000,16.92100,16.92200,16.92300,16.92400,16.92500,16.92600,16.92700,16.92800,16.92900,16.93000,16.93100,16.93200,16.93300,16.93400,16.93500,16.93600,16.93700,16.93800,16.93900,16.94000,16.94100,16.94200,16.94300,16.94400,16.94500,16.94600,16.94700,16.94800,16.94900,16.95000,16.95100,16.95200,16.95300,16.95400,16.95500,16.95600,16.95700,16.95800,16.95900,16.96000,16.96100,16.96200,16.96300,16.96400,16.96500,16.96600,16.96700,16.96800,16.96900,16.97000,16.97100,16.97200,16.97300,16.97400,16.97500,16.97600,16.97700,16.97800,16.97900,16.98000,16.98100,16.98200,16.98300,16.98400,16.98500,16.98600,16.98700,16.98800,16.98900,16.99000,16.99100,16.99200,16.99300,16.99400,16.99500,16.99600,16.99700,16.99800,16.99900,17.00000,17.00100,17.00200,17.00300,17.00400,17.00500,17.00600,17.00700,17.00800,17.00900,17.01000,17.01100,17.01200,17.01300,17.01400,17.01500,17.01600,17.01700,17.01800,17.01900,17.02000,17.02100,17.02200,17.02300,17.02400,17.02500,17.02600,17.02700,17.02800,17.02900,17.03000,17.03100,17.03200,17.03300,17.03400,17.03500,17.03600,17.03700,17.03800,17.03900,17.04000,17.04100,17.04200,17.04300,17.04400,17.04500,17.04600,17.04700,17.04800,17.04900,17.05000,17.05100,17.05200,17.05300,17.05400,17.05500,17.05600,17.05700,17.05800,17.05900,17.06000,17.06100,17.06200,17.06300,17.06400,17.06500,17.06600,17.06700,17.06800,17.06900,17.07000,17.07100,17.07200,17.07300,17.07400,17.07500,17.07600,17.07700,17.07800,17.07900,17.08000,17.08100,17.08200,17.08300,17.08400,17.08500,17.08600,17.08700,17.08800,17.08900,17.09000,17.09100,17.09200,17.09300,17.09400,17.09500,17.09600,17.09700,17.09800,17.09900,17.10000,17.10100,17.10200,17.10300,17.10400,17.10500,17.10600,17.10700,17.10800,17.10900,17.11000,17.11100,17.11200,17.11300,17.11400,17.11500,17.11600,17.11700,17.11800,17.11900,17.12000,17.12100,17.12200,17.12300,17.12400,17.12500,17.12600,17.12700,17.12800,17.12900,17.13000,17.13100,17.13200,17.13300,17.13400,17.13500,17.13600,17.13700,17.13800,17.13900,17.14000,17.14100,17.14200,17.14300,17.14400,17.14500,17.14600,17.14700,17.14800,17.14900,17.15000,17.15100,17.15200,17.15300,17.15400,17.15500,17.15600,17.15700,17.15800,17.15900,17.16000,17.16100,17.16200,17.16300,17.16400,17.16500,17.16600,17.16700,17.16800,17.16900,17.17000,17.17100,17.17200,17.17300,17.17400,17.17500,17.17600,17.17700,17.17800,17.17900,17.18000,17.18100,17.18200,17.18300,17.18400,17.18500,17.18600,17.18700,17.18800,17.18900,17.19000,17.19100,17.19200,17.19300,17.19400,17.19500,17.19600,17.19700,17.19800,17.19900,17.20000,17.20100,17.20200,17.20300,17.20400,17.20500,17.20600,17.20700,17.20800,17.20900,17.21000,17.21100,17.21200,17.21300,17.21400,17.21500,17.21600,17.21700,17.21800,17.21900,17.22000,17.22100,17.22200,17.22300,17.22400,17.22500,17.22600,17.22700,17.22800,17.22900,17.23000,17.23100,17.23200,17.23300,17.23400,17.23500,17.23600,17.23700,17.23800,17.23900,17.24000,17.24100,17.24200,17.24300,17.24400,17.24500,17.24600,17.24700,17.24800,17.24900,17.25000,17.25100,17.25200,17.25300,17.25400,17.25500,17.25600,17.25700,17.25800,17.25900,17.26000,17.26100,17.26200,17.26300,17.26400,17.26500,17.26600,17.26700,17.26800,17.26900,17.27000,17.27100,17.27200,17.27300,17.27400,17.27500,17.27600,17.27700,17.27800,17.27900,17.28000,17.28100,17.28200,17.28300,17.28400,17.28500,17.28600,17.28700,17.28800,17.28900,17.29000,17.29100,17.29200,17.29300,17.29400,17.29500,17.29600,17.29700,17.29800,17.29900,17.30000,17.30100,17.30200,17.30300,17.30400,17.30500,17.30600,17.30700,17.30800,17.30900,17.31000,17.31100,17.31200,17.31300,17.31400,17.31500,17.31600,17.31700,17.31800,17.31900,17.32000,17.32100,17.32200,17.32300,17.32400,17.32500,17.32600,17.32700,17.32800,17.32900,17.33000,17.33100,17.33200,17.33300,17.33400,17.33500,17.33600,17.33700,17.33800,17.33900,17.34000,17.34100,17.34200,17.34300,17.34400,17.34500,17.34600,17.34700,17.34800,17.34900,17.35000,17.35100,17.35200,17.35300,17.35400,17.35500,17.35600,17.35700,17.35800,17.35900,17.36000,17.36100,17.36200,17.36300,17.36400,17.36500,17.36600,17.36700,17.36800,17.36900,17.37000,17.37100,17.37200,17.37300,17.37400,17.37500,17.37600,17.37700,17.37800,17.37900,17.38000,17.38100,17.38200,17.38300,17.38400,17.38500,17.38600,17.38700,17.38800,17.38900,17.39000,17.39100,17.39200,17.39300,17.39400,17.39500,17.39600,17.39700,17.39800,17.39900,17.40000,17.40100,17.40200,17.40300,17.40400,17.40500,17.40600,17.40700,17.40800,17.40900,17.41000,17.41100,17.41200,17.41300,17.41400,17.41500,17.41600,17.41700,17.41800,17.41900,17.42000,17.42100,17.42200,17.42300,17.42400,17.42500,17.42600,17.42700,17.42800,17.42900,17.43000,17.43100,17.43200,17.43300,17.43400,17.43500,17.43600,17.43700,17.43800,17.43900,17.44000,17.44100,17.44200,17.44300,17.44400,17.44500,17.44600,17.44700,17.44800,17.44900,17.45000,17.45100,17.45200,17.45300,17.45400,17.45500,17.45600,17.45700,17.45800,17.45900,17.46000,17.46100,17.46200,17.46300,17.46400,17.46500,17.46600,17.46700,17.46800,17.46900,17.47000,17.47100,17.47200,17.47300,17.47400,17.47500,17.47600,17.47700,17.47800,17.47900,17.48000,17.48100,17.48200,17.48300,17.48400,17.48500,17.48600,17.48700,17.48800,17.48900,17.49000,17.49100,17.49200,17.49300,17.49400,17.49500,17.49600,17.49700,17.49800,17.49900,17.50000,17.50100,17.50200,17.50300,17.50400,17.50500,17.50600,17.50700,17.50800,17.50900,17.51000,17.51100,17.51200,17.51300,17.51400,17.51500,17.51600,17.51700,17.51800,17.51900,17.52000,17.52100,17.52200,17.52300,17.52400,17.52500,17.52600,17.52700,17.52800,17.52900,17.53000,17.53100,17.53200,17.53300,17.53400,17.53500,17.53600,17.53700,17.53800,17.53900,17.54000,17.54100,17.54200,17.54300,17.54400,17.54500,17.54600,17.54700,17.54800,17.54900,17.55000,17.55100,17.55200,17.55300,17.55400,17.55500,17.55600,17.55700,17.55800,17.55900,17.56000,17.56100,17.56200,17.56300,17.56400,17.56500,17.56600,17.56700,17.56800,17.56900,17.57000,17.57100,17.57200,17.57300,17.57400,17.57500,17.57600,17.57700,17.57800,17.57900,17.58000,17.58100,17.58200,17.58300,17.58400,17.58500,17.58600,17.58700,17.58800,17.58900,17.59000,17.59100,17.59200,17.59300,17.59400,17.59500,17.59600,17.59700,17.59800,17.59900,17.60000,17.60100,17.60200,17.60300,17.60400,17.60500,17.60600,17.60700,17.60800,17.60900,17.61000,17.61100,17.61200,17.61300,17.61400,17.61500,17.61600,17.61700,17.61800,17.61900,17.62000,17.62100,17.62200,17.62300,17.62400,17.62500,17.62600,17.62700,17.62800,17.62900,17.63000,17.63100,17.63200,17.63300,17.63400,17.63500,17.63600,17.63700,17.63800,17.63900,17.64000,17.64100,17.64200,17.64300,17.64400,17.64500,17.64600,17.64700,17.64800,17.64900,17.65000,17.65100,17.65200,17.65300,17.65400,17.65500,17.65600,17.65700,17.65800,17.65900,17.66000,17.66100,17.66200,17.66300,17.66400,17.66500,17.66600,17.66700,17.66800,17.66900,17.67000,17.67100,17.67200,17.67300,17.67400,17.67500,17.67600,17.67700,17.67800,17.67900,17.68000,17.68100,17.68200,17.68300,17.68400,17.68500,17.68600,17.68700,17.68800,17.68900,17.69000,17.69100,17.69200,17.69300,17.69400,17.69500,17.69600,17.69700,17.69800,17.69900,17.70000,17.70100,17.70200,17.70300,17.70400,17.70500,17.70600,17.70700,17.70800,17.70900,17.71000,17.71100,17.71200,17.71300,17.71400,17.71500,17.71600,17.71700,17.71800,17.71900,17.72000,17.72100,17.72200,17.72300,17.72400,17.72500,17.72600,17.72700,17.72800,17.72900,17.73000,17.73100,17.73200,17.73300,17.73400,17.73500,17.73600,17.73700,17.73800,17.73900,17.74000,17.74100,17.74200,17.74300,17.74400,17.74500,17.74600,17.74700,17.74800,17.74900,17.75000,17.75100,17.75200,17.75300,17.75400,17.75500,17.75600,17.75700,17.75800,17.75900,17.76000,17.76100,17.76200,17.76300,17.76400,17.76500,17.76600,17.76700,17.76800,17.76900,17.77000,17.77100,17.77200,17.77300,17.77400,17.77500,17.77600,17.77700,17.77800,17.77900,17.78000,17.78100,17.78200,17.78300,17.78400,17.78500,17.78600,17.78700,17.78800,17.78900,17.79000,17.79100,17.79200,17.79300,17.79400,17.79500,17.79600,17.79700,17.79800,17.79900,17.80000,17.80100,17.80200,17.80300,17.80400,17.80500,17.80600,17.80700,17.80800,17.80900,17.81000,17.81100,17.81200,17.81300,17.81400,17.81500,17.81600,17.81700,17.81800,17.81900,17.82000,17.82100,17.82200,17.82300,17.82400,17.82500,17.82600,17.82700,17.82800,17.82900,17.83000,17.83100,17.83200,17.83300,17.83400,17.83500,17.83600,17.83700,17.83800,17.83900,17.84000,17.84100,17.84200,17.84300,17.84400,17.84500,17.84600,17.84700,17.84800,17.84900,17.85000,17.85100,17.85200,17.85300,17.85400,17.85500,17.85600,17.85700,17.85800,17.85900,17.86000,17.86100,17.86200,17.86300,17.86400,17.86500,17.86600,17.86700,17.86800,17.86900,17.87000,17.87100,17.87200,17.87300,17.87400,17.87500,17.87600,17.87700,17.87800,17.87900,17.88000,17.88100,17.88200,17.88300,17.88400,17.88500,17.88600,17.88700,17.88800,17.88900,17.89000,17.89100,17.89200,17.89300,17.89400,17.89500,17.89600,17.89700,17.89800,17.89900,17.90000,17.90100,17.90200,17.90300,17.90400,17.90500,17.90600,17.90700,17.90800,17.90900,17.91000,17.91100,17.91200,17.91300,17.91400,17.91500,17.91600,17.91700,17.91800,17.91900,17.92000,17.92100,17.92200,17.92300,17.92400,17.92500,17.92600,17.92700,17.92800,17.92900,17.93000,17.93100,17.93200,17.93300,17.93400,17.93500,17.93600,17.93700,17.93800,17.93900,17.94000,17.94100,17.94200,17.94300,17.94400,17.94500,17.94600,17.94700,17.94800,17.94900,17.95000,17.95100,17.95200,17.95300,17.95400,17.95500,17.95600,17.95700,17.95800,17.95900,17.96000,17.96100,17.96200,17.96300,17.96400,17.96500,17.96600,17.96700,17.96800,17.96900,17.97000,17.97100,17.97200,17.97300,17.97400,17.97500,17.97600,17.97700,17.97800,17.97900,17.98000,17.98100,17.98200,17.98300,17.98400,17.98500,17.98600,17.98700,17.98800,17.98900,17.99000,17.99100,17.99200,17.99300,17.99400,17.99500,17.99600,17.99700,17.99800,17.99900,18.00000,18.00100,18.00200,18.00300,18.00400,18.00500,18.00600,18.00700,18.00800,18.00900,18.01000,18.01100,18.01200,18.01300,18.01400,18.01500,18.01600,18.01700,18.01800,18.01900,18.02000,18.02100,18.02200,18.02300,18.02400,18.02500,18.02600,18.02700,18.02800,18.02900,18.03000,18.03100,18.03200,18.03300,18.03400,18.03500,18.03600,18.03700,18.03800,18.03900,18.04000,18.04100,18.04200,18.04300,18.04400,18.04500,18.04600,18.04700,18.04800,18.04900,18.05000,18.05100,18.05200,18.05300,18.05400,18.05500,18.05600,18.05700,18.05800,18.05900,18.06000,18.06100,18.06200,18.06300,18.06400,18.06500,18.06600,18.06700,18.06800,18.06900,18.07000,18.07100,18.07200,18.07300,18.07400,18.07500,18.07600,18.07700,18.07800,18.07900,18.08000,18.08100,18.08200,18.08300,18.08400,18.08500,18.08600,18.08700,18.08800,18.08900,18.09000,18.09100,18.09200,18.09300,18.09400,18.09500,18.09600,18.09700,18.09800,18.09900,18.10000,18.10100,18.10200,18.10300,18.10400,18.10500,18.10600,18.10700,18.10800,18.10900,18.11000,18.11100,18.11200,18.11300,18.11400,18.11500,18.11600,18.11700,18.11800,18.11900,18.12000,18.12100,18.12200,18.12300,18.12400,18.12500,18.12600,18.12700,18.12800,18.12900,18.13000,18.13100,18.13200,18.13300,18.13400,18.13500,18.13600,18.13700,18.13800,18.13900,18.14000,18.14100,18.14200,18.14300,18.14400,18.14500,18.14600,18.14700,18.14800,18.14900,18.15000,18.15100,18.15200,18.15300,18.15400,18.15500,18.15600,18.15700,18.15800,18.15900,18.16000,18.16100,18.16200,18.16300,18.16400,18.16500,18.16600,18.16700,18.16800,18.16900,18.17000,18.17100,18.17200,18.17300,18.17400,18.17500,18.17600,18.17700,18.17800,18.17900,18.18000,18.18100,18.18200,18.18300,18.18400,18.18500,18.18600,18.18700,18.18800,18.18900,18.19000,18.19100,18.19200,18.19300,18.19400,18.19500,18.19600,18.19700,18.19800,18.19900,18.20000,18.20100,18.20200,18.20300,18.20400,18.20500,18.20600,18.20700,18.20800,18.20900,18.21000,18.21100,18.21200,18.21300,18.21400,18.21500,18.21600,18.21700,18.21800,18.21900,18.22000,18.22100,18.22200,18.22300,18.22400,18.22500,18.22600,18.22700,18.22800,18.22900,18.23000,18.23100,18.23200,18.23300,18.23400,18.23500,18.23600,18.23700,18.23800,18.23900,18.24000,18.24100,18.24200,18.24300,18.24400,18.24500,18.24600,18.24700,18.24800,18.24900,18.25000,18.25100,18.25200,18.25300,18.25400,18.25500,18.25600,18.25700,18.25800,18.25900,18.26000,18.26100,18.26200,18.26300,18.26400,18.26500,18.26600,18.26700,18.26800,18.26900,18.27000,18.27100,18.27200,18.27300,18.27400,18.27500,18.27600,18.27700,18.27800,18.27900,18.28000,18.28100,18.28200,18.28300,18.28400,18.28500,18.28600,18.28700,18.28800,18.28900,18.29000,18.29100,18.29200,18.29300,18.29400,18.29500,18.29600,18.29700,18.29800,18.29900,18.30000,18.30100,18.30200,18.30300,18.30400,18.30500,18.30600,18.30700,18.30800,18.30900,18.31000,18.31100,18.31200,18.31300,18.31400,18.31500,18.31600,18.31700,18.31800,18.31900,18.32000,18.32100,18.32200,18.32300,18.32400,18.32500,18.32600,18.32700,18.32800,18.32900,18.33000,18.33100,18.33200,18.33300,18.33400,18.33500,18.33600,18.33700,18.33800,18.33900,18.34000,18.34100,18.34200,18.34300,18.34400,18.34500,18.34600,18.34700,18.34800,18.34900,18.35000,18.35100,18.35200,18.35300,18.35400,18.35500,18.35600,18.35700,18.35800,18.35900,18.36000,18.36100,18.36200,18.36300,18.36400,18.36500,18.36600,18.36700,18.36800,18.36900,18.37000,18.37100,18.37200,18.37300,18.37400,18.37500,18.37600,18.37700,18.37800,18.37900,18.38000,18.38100,18.38200,18.38300,18.38400,18.38500,18.38600,18.38700,18.38800,18.38900,18.39000,18.39100,18.39200,18.39300,18.39400,18.39500,18.39600,18.39700,18.39800,18.39900,18.40000,18.40100,18.40200,18.40300,18.40400,18.40500,18.40600,18.40700,18.40800,18.40900,18.41000,18.41100,18.41200,18.41300,18.41400,18.41500,18.41600,18.41700,18.41800,18.41900,18.42000,18.42100,18.42200,18.42300,18.42400,18.42500,18.42600,18.42700,18.42800,18.42900,18.43000,18.43100,18.43200,18.43300,18.43400,18.43500,18.43600,18.43700,18.43800,18.43900,18.44000,18.44100,18.44200,18.44300,18.44400,18.44500,18.44600,18.44700,18.44800,18.44900,18.45000,18.45100,18.45200,18.45300,18.45400,18.45500,18.45600,18.45700,18.45800,18.45900,18.46000,18.46100,18.46200,18.46300,18.46400,18.46500,18.46600,18.46700,18.46800,18.46900,18.47000,18.47100,18.47200,18.47300,18.47400,18.47500,18.47600,18.47700,18.47800,18.47900,18.48000,18.48100,18.48200,18.48300,18.48400,18.48500,18.48600,18.48700,18.48800,18.48900,18.49000,18.49100,18.49200,18.49300,18.49400,18.49500,18.49600,18.49700,18.49800,18.49900,18.50000,18.50100,18.50200,18.50300,18.50400,18.50500,18.50600,18.50700,18.50800,18.50900,18.51000,18.51100,18.51200,18.51300,18.51400,18.51500,18.51600,18.51700,18.51800,18.51900,18.52000,18.52100,18.52200,18.52300,18.52400,18.52500,18.52600,18.52700,18.52800,18.52900,18.53000,18.53100,18.53200,18.53300,18.53400,18.53500,18.53600,18.53700,18.53800,18.53900,18.54000,18.54100,18.54200,18.54300,18.54400,18.54500,18.54600,18.54700,18.54800,18.54900,18.55000,18.55100,18.55200,18.55300,18.55400,18.55500,18.55600,18.55700,18.55800,18.55900,18.56000,18.56100,18.56200,18.56300,18.56400,18.56500,18.56600,18.56700,18.56800,18.56900,18.57000,18.57100,18.57200,18.57300,18.57400,18.57500,18.57600,18.57700,18.57800,18.57900,18.58000,18.58100,18.58200,18.58300,18.58400,18.58500,18.58600,18.58700,18.58800,18.58900,18.59000,18.59100,18.59200,18.59300,18.59400,18.59500,18.59600,18.59700,18.59800,18.59900,18.60000,18.60100,18.60200,18.60300,18.60400,18.60500,18.60600,18.60700,18.60800,18.60900,18.61000,18.61100,18.61200,18.61300,18.61400,18.61500,18.61600,18.61700,18.61800,18.61900,18.62000,18.62100,18.62200,18.62300,18.62400,18.62500,18.62600,18.62700,18.62800,18.62900,18.63000,18.63100,18.63200,18.63300,18.63400,18.63500,18.63600,18.63700,18.63800,18.63900,18.64000,18.64100,18.64200,18.64300,18.64400,18.64500,18.64600,18.64700,18.64800,18.64900,18.65000,18.65100,18.65200,18.65300,18.65400,18.65500,18.65600,18.65700,18.65800,18.65900,18.66000,18.66100,18.66200,18.66300,18.66400,18.66500,18.66600,18.66700,18.66800,18.66900,18.67000,18.67100,18.67200,18.67300,18.67400,18.67500,18.67600,18.67700,18.67800,18.67900,18.68000,18.68100,18.68200,18.68300,18.68400,18.68500,18.68600,18.68700,18.68800,18.68900,18.69000,18.69100,18.69200,18.69300,18.69400,18.69500,18.69600,18.69700,18.69800,18.69900,18.70000,18.70100,18.70200,18.70300,18.70400,18.70500,18.70600,18.70700,18.70800,18.70900,18.71000,18.71100,18.71200,18.71300,18.71400,18.71500,18.71600,18.71700,18.71800,18.71900,18.72000,18.72100,18.72200,18.72300,18.72400,18.72500,18.72600,18.72700,18.72800,18.72900,18.73000,18.73100,18.73200,18.73300,18.73400,18.73500,18.73600,18.73700,18.73800,18.73900,18.74000,18.74100,18.74200,18.74300,18.74400,18.74500,18.74600,18.74700,18.74800,18.74900,18.75000,18.75100,18.75200,18.75300,18.75400,18.75500,18.75600,18.75700,18.75800,18.75900,18.76000,18.76100,18.76200,18.76300,18.76400,18.76500,18.76600,18.76700,18.76800,18.76900,18.77000,18.77100,18.77200,18.77300,18.77400,18.77500,18.77600,18.77700,18.77800,18.77900,18.78000,18.78100,18.78200,18.78300,18.78400,18.78500,18.78600,18.78700,18.78800,18.78900,18.79000,18.79100,18.79200,18.79300,18.79400,18.79500,18.79600,18.79700,18.79800,18.79900,18.80000,18.80100,18.80200,18.80300,18.80400,18.80500,18.80600,18.80700,18.80800,18.80900,18.81000,18.81100,18.81200,18.81300,18.81400,18.81500,18.81600,18.81700,18.81800,18.81900,18.82000,18.82100,18.82200,18.82300,18.82400,18.82500,18.82600,18.82700,18.82800,18.82900,18.83000,18.83100,18.83200,18.83300,18.83400,18.83500,18.83600,18.83700,18.83800,18.83900,18.84000,18.84100,18.84200,18.84300,18.84400,18.84500,18.84600,18.84700,18.84800,18.84900,18.85000,18.85100,18.85200,18.85300,18.85400,18.85500,18.85600,18.85700,18.85800,18.85900,18.86000,18.86100,18.86200,18.86300,18.86400,18.86500,18.86600,18.86700,18.86800,18.86900,18.87000,18.87100,18.87200,18.87300,18.87400,18.87500,18.87600,18.87700,18.87800,18.87900,18.88000,18.88100,18.88200,18.88300,18.88400,18.88500,18.88600,18.88700,18.88800,18.88900,18.89000,18.89100,18.89200,18.89300,18.89400,18.89500,18.89600,18.89700,18.89800,18.89900,18.90000,18.90100,18.90200,18.90300,18.90400,18.90500,18.90600,18.90700,18.90800,18.90900,18.91000,18.91100,18.91200,18.91300,18.91400,18.91500,18.91600,18.91700,18.91800,18.91900,18.92000,18.92100,18.92200,18.92300,18.92400,18.92500,18.92600,18.92700,18.92800,18.92900,18.93000,18.93100,18.93200,18.93300,18.93400,18.93500,18.93600,18.93700,18.93800,18.93900,18.94000,18.94100,18.94200,18.94300,18.94400,18.94500,18.94600,18.94700,18.94800,18.94900,18.95000,18.95100,18.95200,18.95300,18.95400,18.95500,18.95600,18.95700,18.95800,18.95900,18.96000,18.96100,18.96200,18.96300,18.96400,18.96500,18.96600,18.96700,18.96800,18.96900,18.97000,18.97100,18.97200,18.97300,18.97400,18.97500,18.97600,18.97700,18.97800,18.97900,18.98000,18.98100,18.98200,18.98300,18.98400,18.98500,18.98600,18.98700,18.98800,18.98900,18.99000,18.99100,18.99200,18.99300,18.99400,18.99500,18.99600,18.99700,18.99800,18.99900,19.00000,19.00100,19.00200,19.00300,19.00400,19.00500,19.00600,19.00700,19.00800,19.00900,19.01000,19.01100,19.01200,19.01300,19.01400,19.01500,19.01600,19.01700,19.01800,19.01900,19.02000,19.02100,19.02200,19.02300,19.02400,19.02500,19.02600,19.02700,19.02800,19.02900,19.03000,19.03100,19.03200,19.03300,19.03400,19.03500,19.03600,19.03700,19.03800,19.03900,19.04000,19.04100,19.04200,19.04300,19.04400,19.04500,19.04600,19.04700,19.04800,19.04900,19.05000,19.05100,19.05200,19.05300,19.05400,19.05500,19.05600,19.05700,19.05800,19.05900,19.06000,19.06100,19.06200,19.06300,19.06400,19.06500,19.06600,19.06700,19.06800,19.06900,19.07000,19.07100,19.07200,19.07300,19.07400,19.07500,19.07600,19.07700,19.07800,19.07900,19.08000,19.08100,19.08200,19.08300,19.08400,19.08500,19.08600,19.08700,19.08800,19.08900,19.09000,19.09100,19.09200,19.09300,19.09400,19.09500,19.09600,19.09700,19.09800,19.09900,19.10000,19.10100,19.10200,19.10300,19.10400,19.10500,19.10600,19.10700,19.10800,19.10900,19.11000,19.11100,19.11200,19.11300,19.11400,19.11500,19.11600,19.11700,19.11800,19.11900,19.12000,19.12100,19.12200,19.12300,19.12400,19.12500,19.12600,19.12700,19.12800,19.12900,19.13000,19.13100,19.13200,19.13300,19.13400,19.13500,19.13600,19.13700,19.13800,19.13900,19.14000,19.14100,19.14200,19.14300,19.14400,19.14500,19.14600,19.14700,19.14800,19.14900,19.15000,19.15100,19.15200,19.15300,19.15400,19.15500,19.15600,19.15700,19.15800,19.15900,19.16000,19.16100,19.16200,19.16300,19.16400,19.16500,19.16600,19.16700,19.16800,19.16900,19.17000,19.17100,19.17200,19.17300,19.17400,19.17500,19.17600,19.17700,19.17800,19.17900,19.18000,19.18100,19.18200,19.18300,19.18400,19.18500,19.18600,19.18700,19.18800,19.18900,19.19000,19.19100,19.19200,19.19300,19.19400,19.19500,19.19600,19.19700,19.19800,19.19900,19.20000,19.20100,19.20200,19.20300,19.20400,19.20500,19.20600,19.20700,19.20800,19.20900,19.21000,19.21100,19.21200,19.21300,19.21400,19.21500,19.21600,19.21700,19.21800,19.21900,19.22000,19.22100,19.22200,19.22300,19.22400,19.22500,19.22600,19.22700,19.22800,19.22900,19.23000,19.23100,19.23200,19.23300,19.23400,19.23500,19.23600,19.23700,19.23800,19.23900,19.24000,19.24100,19.24200,19.24300,19.24400,19.24500,19.24600,19.24700,19.24800,19.24900,19.25000,19.25100,19.25200,19.25300,19.25400,19.25500,19.25600,19.25700,19.25800,19.25900,19.26000,19.26100,19.26200,19.26300,19.26400,19.26500,19.26600,19.26700,19.26800,19.26900,19.27000,19.27100,19.27200,19.27300,19.27400,19.27500,19.27600,19.27700,19.27800,19.27900,19.28000,19.28100,19.28200,19.28300,19.28400,19.28500,19.28600,19.28700,19.28800,19.28900,19.29000,19.29100,19.29200,19.29300,19.29400,19.29500,19.29600,19.29700,19.29800,19.29900,19.30000,19.30100,19.30200,19.30300,19.30400,19.30500,19.30600,19.30700,19.30800,19.30900,19.31000,19.31100,19.31200,19.31300,19.31400,19.31500,19.31600,19.31700,19.31800,19.31900,19.32000,19.32100,19.32200,19.32300,19.32400,19.32500,19.32600,19.32700,19.32800,19.32900,19.33000,19.33100,19.33200,19.33300,19.33400,19.33500,19.33600,19.33700,19.33800,19.33900,19.34000,19.34100,19.34200,19.34300,19.34400,19.34500,19.34600,19.34700,19.34800,19.34900,19.35000,19.35100,19.35200,19.35300,19.35400,19.35500,19.35600,19.35700,19.35800,19.35900,19.36000,19.36100,19.36200,19.36300,19.36400,19.36500,19.36600,19.36700,19.36800,19.36900,19.37000,19.37100,19.37200,19.37300,19.37400,19.37500,19.37600,19.37700,19.37800,19.37900,19.38000,19.38100,19.38200,19.38300,19.38400,19.38500,19.38600,19.38700,19.38800,19.38900,19.39000,19.39100,19.39200,19.39300,19.39400,19.39500,19.39600,19.39700,19.39800,19.39900,19.40000,19.40100,19.40200,19.40300,19.40400,19.40500,19.40600,19.40700,19.40800,19.40900,19.41000,19.41100,19.41200,19.41300,19.41400,19.41500,19.41600,19.41700,19.41800,19.41900,19.42000,19.42100,19.42200,19.42300,19.42400,19.42500,19.42600,19.42700,19.42800,19.42900,19.43000,19.43100,19.43200,19.43300,19.43400,19.43500,19.43600,19.43700,19.43800,19.43900,19.44000,19.44100,19.44200,19.44300,19.44400,19.44500,19.44600,19.44700,19.44800,19.44900,19.45000,19.45100,19.45200,19.45300,19.45400,19.45500,19.45600,19.45700,19.45800,19.45900,19.46000,19.46100,19.46200,19.46300,19.46400,19.46500,19.46600,19.46700,19.46800,19.46900,19.47000,19.47100,19.47200,19.47300,19.47400,19.47500,19.47600,19.47700,19.47800,19.47900,19.48000,19.48100,19.48200,19.48300,19.48400,19.48500,19.48600,19.48700,19.48800,19.48900,19.49000,19.49100,19.49200,19.49300,19.49400,19.49500,19.49600,19.49700,19.49800,19.49900,19.50000,19.50100,19.50200,19.50300,19.50400,19.50500,19.50600,19.50700,19.50800,19.50900,19.51000,19.51100,19.51200,19.51300,19.51400,19.51500,19.51600,19.51700,19.51800,19.51900,19.52000,19.52100,19.52200,19.52300,19.52400,19.52500,19.52600,19.52700,19.52800,19.52900,19.53000,19.53100,19.53200,19.53300,19.53400,19.53500,19.53600,19.53700,19.53800,19.53900,19.54000,19.54100,19.54200,19.54300,19.54400,19.54500,19.54600,19.54700,19.54800,19.54900,19.55000,19.55100,19.55200,19.55300,19.55400,19.55500,19.55600,19.55700,19.55800,19.55900,19.56000,19.56100,19.56200,19.56300,19.56400,19.56500,19.56600,19.56700,19.56800,19.56900,19.57000,19.57100,19.57200,19.57300,19.57400,19.57500,19.57600,19.57700,19.57800,19.57900,19.58000,19.58100,19.58200,19.58300,19.58400,19.58500,19.58600,19.58700,19.58800,19.58900,19.59000,19.59100,19.59200,19.59300,19.59400,19.59500,19.59600,19.59700,19.59800,19.59900,19.60000,19.60100,19.60200,19.60300,19.60400,19.60500,19.60600,19.60700,19.60800,19.60900,19.61000,19.61100,19.61200,19.61300,19.61400,19.61500,19.61600,19.61700,19.61800,19.61900,19.62000,19.62100,19.62200,19.62300,19.62400,19.62500,19.62600,19.62700,19.62800,19.62900,19.63000,19.63100,19.63200,19.63300,19.63400,19.63500,19.63600,19.63700,19.63800,19.63900,19.64000,19.64100,19.64200,19.64300,19.64400,19.64500,19.64600,19.64700,19.64800,19.64900,19.65000,19.65100,19.65200,19.65300,19.65400,19.65500,19.65600,19.65700,19.65800,19.65900,19.66000,19.66100,19.66200,19.66300,19.66400,19.66500,19.66600,19.66700,19.66800,19.66900,19.67000,19.67100,19.67200,19.67300,19.67400,19.67500,19.67600,19.67700,19.67800,19.67900,19.68000,19.68100,19.68200,19.68300,19.68400,19.68500,19.68600,19.68700,19.68800,19.68900,19.69000,19.69100,19.69200,19.69300,19.69400,19.69500,19.69600,19.69700,19.69800,19.69900,19.70000,19.70100,19.70200,19.70300,19.70400,19.70500,19.70600,19.70700,19.70800,19.70900,19.71000,19.71100,19.71200,19.71300,19.71400,19.71500,19.71600,19.71700,19.71800,19.71900,19.72000,19.72100,19.72200,19.72300,19.72400,19.72500,19.72600,19.72700,19.72800,19.72900,19.73000,19.73100,19.73200,19.73300,19.73400,19.73500,19.73600,19.73700,19.73800,19.73900,19.74000,19.74100,19.74200,19.74300,19.74400,19.74500,19.74600,19.74700,19.74800,19.74900,19.75000,19.75100,19.75200,19.75300,19.75400,19.75500,19.75600,19.75700,19.75800,19.75900,19.76000,19.76100,19.76200,19.76300,19.76400,19.76500,19.76600,19.76700,19.76800,19.76900,19.77000,19.77100,19.77200,19.77300,19.77400,19.77500,19.77600,19.77700,19.77800,19.77900,19.78000,19.78100,19.78200,19.78300,19.78400,19.78500,19.78600,19.78700,19.78800,19.78900,19.79000,19.79100,19.79200,19.79300,19.79400,19.79500,19.79600,19.79700,19.79800,19.79900,19.80000,19.80100,19.80200,19.80300,19.80400,19.80500,19.80600,19.80700,19.80800,19.80900,19.81000,19.81100,19.81200,19.81300,19.81400,19.81500,19.81600,19.81700,19.81800,19.81900,19.82000,19.82100,19.82200,19.82300,19.82400,19.82500,19.82600,19.82700,19.82800,19.82900,19.83000,19.83100,19.83200,19.83300,19.83400,19.83500,19.83600,19.83700,19.83800,19.83900,19.84000,19.84100,19.84200,19.84300,19.84400,19.84500,19.84600,19.84700,19.84800,19.84900,19.85000,19.85100,19.85200,19.85300,19.85400,19.85500,19.85600,19.85700,19.85800,19.85900,19.86000,19.86100,19.86200,19.86300,19.86400,19.86500,19.86600,19.86700,19.86800,19.86900,19.87000,19.87100,19.87200,19.87300,19.87400,19.87500,19.87600,19.87700,19.87800,19.87900,19.88000,19.88100,19.88200,19.88300,19.88400,19.88500,19.88600,19.88700,19.88800,19.88900,19.89000,19.89100,19.89200,19.89300,19.89400,19.89500,19.89600,19.89700,19.89800,19.89900,19.90000,19.90100,19.90200,19.90300,19.90400,19.90500,19.90600,19.90700,19.90800,19.90900,19.91000,19.91100,19.91200,19.91300,19.91400,19.91500,19.91600,19.91700,19.91800,19.91900,19.92000,19.92100,19.92200,19.92300,19.92400,19.92500,19.92600,19.92700,19.92800,19.92900,19.93000,19.93100,19.93200,19.93300,19.93400,19.93500,19.93600,19.93700,19.93800,19.93900,19.94000,19.94100,19.94200,19.94300,19.94400,19.94500,19.94600,19.94700,19.94800,19.94900,19.95000,19.95100,19.95200,19.95300,19.95400,19.95500,19.95600,19.95700,19.95800,19.95900,19.96000,19.96100,19.96200,19.96300,19.96400,19.96500,19.96600,19.96700,19.96800,19.96900,19.97000,19.97100,19.97200,19.97300,19.97400,19.97500,19.97600,19.97700,19.97800,19.97900,19.98000,19.98100,19.98200,19.98300,19.98400,19.98500,19.98600,19.98700,19.98800,19.98900,19.99000,19.99100,19.99200,19.99300,19.99400,19.99500,19.99600,19.99700,19.99800,19.99900,20.00000,20.00100,20.00200,20.00300,20.00400,20.00500,20.00600,20.00700,20.00800,20.00900,20.01000,20.01100,20.01200,20.01300,20.01400,20.01500,20.01600,20.01700,20.01800,20.01900,20.02000,20.02100,20.02200,20.02300,20.02400,20.02500,20.02600,20.02700,20.02800,20.02900,20.03000,20.03100,20.03200,20.03300,20.03400,20.03500,20.03600,20.03700,20.03800,20.03900,20.04000,20.04100,20.04200,20.04300,20.04400,20.04500,20.04600,20.04700,20.04800,20.04900,20.05000,20.05100,20.05200,20.05300,20.05400,20.05500,20.05600,20.05700,20.05800,20.05900,20.06000,20.06100,20.06200,20.06300,20.06400,20.06500,20.06600,20.06700,20.06800,20.06900,20.07000,20.07100,20.07200,20.07300,20.07400,20.07500,20.07600,20.07700,20.07800,20.07900,20.08000,20.08100,20.08200,20.08300,20.08400,20.08500,20.08600,20.08700,20.08800,20.08900,20.09000,20.09100,20.09200,20.09300,20.09400,20.09500,20.09600,20.09700,20.09800,20.09900,20.10000,20.10100,20.10200,20.10300,20.10400,20.10500,20.10600,20.10700,20.10800,20.10900,20.11000,20.11100,20.11200,20.11300,20.11400,20.11500,20.11600,20.11700,20.11800,20.11900,20.12000,20.12100,20.12200,20.12300,20.12400,20.12500,20.12600,20.12700,20.12800,20.12900,20.13000,20.13100,20.13200,20.13300,20.13400,20.13500,20.13600,20.13700,20.13800,20.13900,20.14000,20.14100,20.14200,20.14300,20.14400,20.14500,20.14600,20.14700,20.14800,20.14900,20.15000,20.15100,20.15200,20.15300,20.15400,20.15500,20.15600,20.15700,20.15800,20.15900,20.16000,20.16100,20.16200,20.16300,20.16400,20.16500,20.16600,20.16700,20.16800,20.16900,20.17000,20.17100,20.17200,20.17300,20.17400,20.17500,20.17600,20.17700,20.17800,20.17900,20.18000,20.18100,20.18200,20.18300,20.18400,20.18500,20.18600,20.18700,20.18800,20.18900,20.19000,20.19100,20.19200,20.19300,20.19400,20.19500,20.19600,20.19700,20.19800,20.19900,20.20000,20.20100,20.20200,20.20300,20.20400,20.20500,20.20600,20.20700,20.20800,20.20900,20.21000,20.21100,20.21200,20.21300,20.21400,20.21500,20.21600,20.21700,20.21800,20.21900,20.22000,20.22100,20.22200,20.22300,20.22400,20.22500,20.22600,20.22700,20.22800,20.22900,20.23000,20.23100,20.23200,20.23300,20.23400,20.23500,20.23600,20.23700,20.23800,20.23900,20.24000,20.24100,20.24200,20.24300,20.24400,20.24500,20.24600,20.24700,20.24800,20.24900,20.25000,20.25100,20.25200,20.25300,20.25400,20.25500,20.25600,20.25700,20.25800,20.25900,20.26000,20.26100,20.26200,20.26300,20.26400,20.26500,20.26600,20.26700,20.26800,20.26900,20.27000,20.27100,20.27200,20.27300,20.27400,20.27500,20.27600,20.27700,20.27800,20.27900,20.28000,20.28100,20.28200,20.28300,20.28400,20.28500,20.28600,20.28700,20.28800,20.28900,20.29000,20.29100,20.29200,20.29300,20.29400,20.29500,20.29600,20.29700,20.29800,20.29900,20.30000,20.30100,20.30200,20.30300,20.30400,20.30500,20.30600,20.30700,20.30800,20.30900,20.31000,20.31100,20.31200,20.31300,20.31400,20.31500,20.31600,20.31700,20.31800,20.31900,20.32000,20.32100,20.32200,20.32300,20.32400,20.32500,20.32600,20.32700,20.32800,20.32900,20.33000,20.33100,20.33200,20.33300,20.33400,20.33500,20.33600,20.33700,20.33800,20.33900,20.34000,20.34100,20.34200,20.34300,20.34400,20.34500,20.34600,20.34700,20.34800,20.34900,20.35000,20.35100,20.35200,20.35300,20.35400,20.35500,20.35600,20.35700,20.35800,20.35900,20.36000,20.36100,20.36200,20.36300,20.36400,20.36500,20.36600,20.36700,20.36800,20.36900,20.37000,20.37100,20.37200,20.37300,20.37400,20.37500,20.37600,20.37700,20.37800,20.37900,20.38000,20.38100,20.38200,20.38300,20.38400,20.38500,20.38600,20.38700,20.38800,20.38900,20.39000,20.39100,20.39200,20.39300,20.39400,20.39500,20.39600,20.39700,20.39800,20.39900,20.40000,20.40100,20.40200,20.40300,20.40400,20.40500,20.40600,20.40700,20.40800,20.40900,20.41000,20.41100,20.41200,20.41300,20.41400,20.41500,20.41600,20.41700,20.41800,20.41900,20.42000,20.42100,20.42200,20.42300,20.42400,20.42500,20.42600,20.42700,20.42800,20.42900,20.43000,20.43100,20.43200,20.43300,20.43400,20.43500,20.43600,20.43700,20.43800,20.43900,20.44000,20.44100,20.44200,20.44300,20.44400,20.44500,20.44600,20.44700,20.44800,20.44900,20.45000,20.45100,20.45200,20.45300,20.45400,20.45500,20.45600,20.45700,20.45800,20.45900,20.46000,20.46100,20.46200,20.46300,20.46400,20.46500,20.46600,20.46700,20.46800,20.46900,20.47000,20.47100,20.47200,20.47300,20.47400,20.47500,20.47600,20.47700,20.47800,20.47900,20.48000,20.48100,20.48200,20.48300,20.48400,20.48500,20.48600,20.48700,20.48800,20.48900,20.49000,20.49100,20.49200,20.49300,20.49400,20.49500,20.49600,20.49700,20.49800,20.49900,20.50000,20.50100,20.50200,20.50300,20.50400,20.50500,20.50600,20.50700,20.50800,20.50900,20.51000,20.51100,20.51200,20.51300,20.51400,20.51500,20.51600,20.51700,20.51800,20.51900,20.52000,20.52100,20.52200,20.52300,20.52400,20.52500,20.52600,20.52700,20.52800,20.52900,20.53000,20.53100,20.53200,20.53300,20.53400,20.53500,20.53600,20.53700,20.53800,20.53900,20.54000,20.54100,20.54200,20.54300,20.54400,20.54500,20.54600,20.54700,20.54800,20.54900,20.55000,20.55100,20.55200,20.55300,20.55400,20.55500,20.55600,20.55700,20.55800,20.55900,20.56000,20.56100,20.56200,20.56300,20.56400,20.56500,20.56600,20.56700,20.56800,20.56900,20.57000,20.57100,20.57200,20.57300,20.57400,20.57500,20.57600,20.57700,20.57800,20.57900,20.58000,20.58100,20.58200,20.58300,20.58400,20.58500,20.58600,20.58700,20.58800,20.58900,20.59000,20.59100,20.59200,20.59300,20.59400,20.59500,20.59600,20.59700,20.59800,20.59900,20.60000,20.60100,20.60200,20.60300,20.60400,20.60500,20.60600,20.60700,20.60800,20.60900,20.61000,20.61100,20.61200,20.61300,20.61400,20.61500,20.61600,20.61700,20.61800,20.61900,20.62000,20.62100,20.62200,20.62300,20.62400,20.62500,20.62600,20.62700,20.62800,20.62900,20.63000,20.63100,20.63200,20.63300,20.63400,20.63500,20.63600,20.63700,20.63800,20.63900,20.64000,20.64100,20.64200,20.64300,20.64400,20.64500,20.64600,20.64700,20.64800,20.64900,20.65000,20.65100,20.65200,20.65300,20.65400,20.65500,20.65600,20.65700,20.65800,20.65900,20.66000,20.66100,20.66200,20.66300,20.66400,20.66500,20.66600,20.66700,20.66800,20.66900,20.67000,20.67100,20.67200,20.67300,20.67400,20.67500,20.67600,20.67700,20.67800,20.67900,20.68000,20.68100,20.68200,20.68300,20.68400,20.68500,20.68600,20.68700,20.68800,20.68900,20.69000,20.69100,20.69200,20.69300,20.69400,20.69500,20.69600,20.69700,20.69800,20.69900,20.70000,20.70100,20.70200,20.70300,20.70400,20.70500,20.70600,20.70700,20.70800,20.70900,20.71000,20.71100,20.71200,20.71300,20.71400,20.71500,20.71600,20.71700,20.71800,20.71900,20.72000,20.72100,20.72200,20.72300,20.72400,20.72500,20.72600,20.72700,20.72800,20.72900,20.73000,20.73100,20.73200,20.73300,20.73400,20.73500,20.73600,20.73700,20.73800,20.73900,20.74000,20.74100,20.74200,20.74300,20.74400,20.74500,20.74600,20.74700,20.74800,20.74900,20.75000,20.75100,20.75200,20.75300,20.75400,20.75500,20.75600,20.75700,20.75800,20.75900,20.76000,20.76100,20.76200,20.76300,20.76400,20.76500,20.76600,20.76700,20.76800,20.76900,20.77000,20.77100,20.77200,20.77300,20.77400,20.77500,20.77600,20.77700,20.77800,20.77900,20.78000,20.78100,20.78200,20.78300,20.78400,20.78500,20.78600,20.78700,20.78800,20.78900,20.79000,20.79100,20.79200,20.79300,20.79400,20.79500,20.79600,20.79700,20.79800,20.79900,20.80000,20.80100,20.80200,20.80300,20.80400,20.80500,20.80600,20.80700,20.80800,20.80900,20.81000,20.81100,20.81200,20.81300,20.81400,20.81500,20.81600,20.81700,20.81800,20.81900,20.82000,20.82100,20.82200,20.82300,20.82400,20.82500,20.82600,20.82700,20.82800,20.82900,20.83000,20.83100,20.83200,20.83300,20.83400,20.83500,20.83600,20.83700,20.83800,20.83900,20.84000,20.84100,20.84200,20.84300,20.84400,20.84500,20.84600,20.84700,20.84800,20.84900,20.85000,20.85100,20.85200,20.85300,20.85400,20.85500,20.85600,20.85700,20.85800,20.85900,20.86000,20.86100,20.86200,20.86300,20.86400,20.86500,20.86600,20.86700,20.86800,20.86900,20.87000,20.87100,20.87200,20.87300,20.87400,20.87500,20.87600,20.87700,20.87800,20.87900,20.88000,20.88100,20.88200,20.88300,20.88400,20.88500,20.88600,20.88700,20.88800,20.88900,20.89000,20.89100,20.89200,20.89300,20.89400,20.89500,20.89600,20.89700,20.89800,20.89900,20.90000,20.90100,20.90200,20.90300,20.90400,20.90500,20.90600,20.90700,20.90800,20.90900,20.91000,20.91100,20.91200,20.91300,20.91400,20.91500,20.91600,20.91700,20.91800,20.91900,20.92000,20.92100,20.92200,20.92300,20.92400,20.92500,20.92600,20.92700,20.92800,20.92900,20.93000,20.93100,20.93200,20.93300,20.93400,20.93500,20.93600,20.93700,20.93800,20.93900,20.94000,20.94100,20.94200,20.94300,20.94400,20.94500,20.94600,20.94700,20.94800,20.94900,20.95000,20.95100,20.95200,20.95300,20.95400,20.95500,20.95600,20.95700,20.95800,20.95900,20.96000,20.96100,20.96200,20.96300,20.96400,20.96500,20.96600,20.96700,20.96800,20.96900,20.97000,20.97100,20.97200,20.97300,20.97400,20.97500,20.97600,20.97700,20.97800,20.97900,20.98000,20.98100,20.98200,20.98300,20.98400,20.98500,20.98600,20.98700,20.98800,20.98900,20.99000,20.99100,20.99200,20.99300,20.99400,20.99500,20.99600,20.99700,20.99800,20.99900,21.00000,21.00100,21.00200,21.00300,21.00400,21.00500,21.00600,21.00700,21.00800,21.00900,21.01000,21.01100,21.01200,21.01300,21.01400,21.01500,21.01600,21.01700,21.01800,21.01900,21.02000,21.02100,21.02200,21.02300,21.02400,21.02500,21.02600,21.02700,21.02800,21.02900,21.03000,21.03100,21.03200,21.03300,21.03400,21.03500,21.03600,21.03700,21.03800,21.03900,21.04000,21.04100,21.04200,21.04300,21.04400,21.04500,21.04600,21.04700,21.04800,21.04900,21.05000,21.05100,21.05200,21.05300,21.05400,21.05500,21.05600,21.05700,21.05800,21.05900,21.06000,21.06100,21.06200,21.06300,21.06400,21.06500,21.06600,21.06700,21.06800,21.06900,21.07000,21.07100,21.07200,21.07300,21.07400,21.07500,21.07600,21.07700,21.07800,21.07900,21.08000,21.08100,21.08200,21.08300,21.08400,21.08500,21.08600,21.08700,21.08800,21.08900,21.09000,21.09100,21.09200,21.09300,21.09400,21.09500,21.09600,21.09700,21.09800,21.09900,21.10000,21.10100,21.10200,21.10300,21.10400,21.10500,21.10600,21.10700,21.10800,21.10900,21.11000,21.11100,21.11200,21.11300,21.11400,21.11500,21.11600,21.11700,21.11800,21.11900,21.12000,21.12100,21.12200,21.12300,21.12400,21.12500,21.12600,21.12700,21.12800,21.12900,21.13000,21.13100,21.13200,21.13300,21.13400,21.13500,21.13600,21.13700,21.13800,21.13900,21.14000,21.14100,21.14200,21.14300,21.14400,21.14500,21.14600,21.14700,21.14800,21.14900,21.15000,21.15100,21.15200,21.15300,21.15400,21.15500,21.15600,21.15700,21.15800,21.15900,21.16000,21.16100,21.16200,21.16300,21.16400,21.16500,21.16600,21.16700,21.16800,21.16900,21.17000,21.17100,21.17200,21.17300,21.17400,21.17500,21.17600,21.17700,21.17800,21.17900,21.18000,21.18100,21.18200,21.18300,21.18400,21.18500,21.18600,21.18700,21.18800,21.18900,21.19000,21.19100,21.19200,21.19300,21.19400,21.19500,21.19600,21.19700,21.19800,21.19900,21.20000,21.20100,21.20200,21.20300,21.20400,21.20500,21.20600,21.20700,21.20800,21.20900,21.21000,21.21100,21.21200,21.21300,21.21400,21.21500,21.21600,21.21700,21.21800,21.21900,21.22000,21.22100,21.22200,21.22300,21.22400,21.22500,21.22600,21.22700,21.22800,21.22900,21.23000,21.23100,21.23200,21.23300,21.23400,21.23500,21.23600,21.23700,21.23800,21.23900,21.24000,21.24100,21.24200,21.24300,21.24400,21.24500,21.24600,21.24700,21.24800,21.24900,21.25000,21.25100,21.25200,21.25300,21.25400,21.25500,21.25600,21.25700,21.25800,21.25900,21.26000,21.26100,21.26200,21.26300,21.26400,21.26500,21.26600,21.26700,21.26800,21.26900,21.27000,21.27100,21.27200,21.27300,21.27400,21.27500,21.27600,21.27700,21.27800,21.27900,21.28000,21.28100,21.28200,21.28300,21.28400,21.28500,21.28600,21.28700,21.28800,21.28900,21.29000,21.29100,21.29200,21.29300,21.29400,21.29500,21.29600,21.29700,21.29800,21.29900,21.30000,21.30100,21.30200,21.30300,21.30400,21.30500,21.30600,21.30700,21.30800,21.30900,21.31000,21.31100,21.31200,21.31300,21.31400,21.31500,21.31600,21.31700,21.31800,21.31900,21.32000,21.32100,21.32200,21.32300,21.32400,21.32500,21.32600,21.32700,21.32800,21.32900,21.33000,21.33100,21.33200,21.33300,21.33400,21.33500,21.33600,21.33700,21.33800,21.33900,21.34000,21.34100,21.34200,21.34300,21.34400,21.34500,21.34600,21.34700,21.34800,21.34900,21.35000,21.35100,21.35200,21.35300,21.35400,21.35500,21.35600,21.35700,21.35800,21.35900,21.36000,21.36100,21.36200,21.36300,21.36400,21.36500,21.36600,21.36700,21.36800,21.36900,21.37000,21.37100,21.37200,21.37300,21.37400,21.37500,21.37600,21.37700,21.37800,21.37900,21.38000,21.38100,21.38200,21.38300,21.38400,21.38500,21.38600,21.38700,21.38800,21.38900,21.39000,21.39100,21.39200,21.39300,21.39400,21.39500,21.39600,21.39700,21.39800,21.39900,21.40000,21.40100,21.40200,21.40300,21.40400,21.40500,21.40600,21.40700,21.40800,21.40900,21.41000,21.41100,21.41200,21.41300,21.41400,21.41500,21.41600,21.41700,21.41800,21.41900,21.42000,21.42100,21.42200,21.42300,21.42400,21.42500,21.42600,21.42700,21.42800,21.42900,21.43000,21.43100,21.43200,21.43300,21.43400,21.43500,21.43600,21.43700,21.43800,21.43900,21.44000,21.44100,21.44200,21.44300,21.44400,21.44500,21.44600,21.44700,21.44800,21.44900,21.45000,21.45100,21.45200,21.45300,21.45400,21.45500,21.45600,21.45700,21.45800,21.45900,21.46000,21.46100,21.46200,21.46300,21.46400,21.46500,21.46600,21.46700,21.46800,21.46900,21.47000,21.47100,21.47200,21.47300,21.47400,21.47500,21.47600,21.47700,21.47800,21.47900,21.48000,21.48100,21.48200,21.48300,21.48400,21.48500,21.48600,21.48700,21.48800,21.48900,21.49000,21.49100,21.49200,21.49300,21.49400,21.49500,21.49600,21.49700,21.49800,21.49900,21.50000,21.50100,21.50200,21.50300,21.50400,21.50500,21.50600,21.50700,21.50800,21.50900,21.51000,21.51100,21.51200,21.51300,21.51400,21.51500,21.51600,21.51700,21.51800,21.51900,21.52000,21.52100,21.52200,21.52300,21.52400,21.52500,21.52600,21.52700,21.52800,21.52900,21.53000,21.53100,21.53200,21.53300,21.53400,21.53500,21.53600,21.53700,21.53800,21.53900,21.54000,21.54100,21.54200,21.54300,21.54400,21.54500,21.54600,21.54700,21.54800,21.54900,21.55000,21.55100,21.55200,21.55300,21.55400,21.55500,21.55600,21.55700,21.55800,21.55900,21.56000,21.56100,21.56200,21.56300,21.56400,21.56500,21.56600,21.56700,21.56800,21.56900,21.57000,21.57100,21.57200,21.57300,21.57400,21.57500,21.57600,21.57700,21.57800,21.57900,21.58000,21.58100,21.58200,21.58300,21.58400,21.58500,21.58600,21.58700,21.58800,21.58900,21.59000,21.59100,21.59200,21.59300,21.59400,21.59500,21.59600,21.59700,21.59800,21.59900,21.60000,21.60100,21.60200,21.60300,21.60400,21.60500,21.60600,21.60700,21.60800,21.60900,21.61000,21.61100,21.61200,21.61300,21.61400,21.61500,21.61600,21.61700,21.61800,21.61900,21.62000,21.62100,21.62200,21.62300,21.62400,21.62500,21.62600,21.62700,21.62800,21.62900,21.63000,21.63100,21.63200,21.63300,21.63400,21.63500,21.63600,21.63700,21.63800,21.63900,21.64000,21.64100,21.64200,21.64300,21.64400,21.64500,21.64600,21.64700,21.64800,21.64900,21.65000,21.65100,21.65200,21.65300,21.65400,21.65500,21.65600,21.65700,21.65800,21.65900,21.66000,21.66100,21.66200,21.66300,21.66400,21.66500,21.66600,21.66700,21.66800,21.66900,21.67000,21.67100,21.67200,21.67300,21.67400,21.67500,21.67600,21.67700,21.67800,21.67900,21.68000,21.68100,21.68200,21.68300,21.68400,21.68500,21.68600,21.68700,21.68800,21.68900,21.69000,21.69100,21.69200,21.69300,21.69400,21.69500,21.69600,21.69700,21.69800,21.69900,21.70000,21.70100,21.70200,21.70300,21.70400,21.70500,21.70600,21.70700,21.70800,21.70900,21.71000,21.71100,21.71200,21.71300,21.71400,21.71500,21.71600,21.71700,21.71800,21.71900,21.72000,21.72100,21.72200,21.72300,21.72400,21.72500,21.72600,21.72700,21.72800,21.72900,21.73000,21.73100,21.73200,21.73300,21.73400,21.73500,21.73600,21.73700,21.73800,21.73900,21.74000,21.74100,21.74200,21.74300,21.74400,21.74500,21.74600,21.74700,21.74800,21.74900,21.75000,21.75100,21.75200,21.75300,21.75400,21.75500,21.75600,21.75700,21.75800,21.75900,21.76000,21.76100,21.76200,21.76300,21.76400,21.76500,21.76600,21.76700,21.76800,21.76900,21.77000,21.77100,21.77200,21.77300,21.77400,21.77500,21.77600,21.77700,21.77800,21.77900,21.78000,21.78100,21.78200,21.78300,21.78400,21.78500,21.78600,21.78700,21.78800,21.78900,21.79000,21.79100,21.79200,21.79300,21.79400,21.79500,21.79600,21.79700,21.79800,21.79900,21.80000,21.80100,21.80200,21.80300,21.80400,21.80500,21.80600,21.80700,21.80800,21.80900,21.81000,21.81100,21.81200,21.81300,21.81400,21.81500,21.81600,21.81700,21.81800,21.81900,21.82000,21.82100,21.82200,21.82300,21.82400,21.82500,21.82600,21.82700,21.82800,21.82900,21.83000,21.83100,21.83200,21.83300,21.83400,21.83500,21.83600,21.83700,21.83800,21.83900,21.84000,21.84100,21.84200,21.84300,21.84400,21.84500,21.84600,21.84700,21.84800,21.84900,21.85000,21.85100,21.85200,21.85300,21.85400,21.85500,21.85600,21.85700,21.85800,21.85900,21.86000,21.86100,21.86200,21.86300,21.86400,21.86500,21.86600,21.86700,21.86800,21.86900,21.87000,21.87100,21.87200,21.87300,21.87400,21.87500,21.87600,21.87700,21.87800,21.87900,21.88000,21.88100,21.88200,21.88300,21.88400,21.88500,21.88600,21.88700,21.88800,21.88900,21.89000,21.89100,21.89200,21.89300,21.89400,21.89500,21.89600,21.89700,21.89800,21.89900,21.90000,21.90100,21.90200,21.90300,21.90400,21.90500,21.90600,21.90700,21.90800,21.90900,21.91000,21.91100,21.91200,21.91300,21.91400,21.91500,21.91600,21.91700,21.91800,21.91900,21.92000,21.92100,21.92200,21.92300,21.92400,21.92500,21.92600,21.92700,21.92800,21.92900,21.93000,21.93100,21.93200,21.93300,21.93400,21.93500,21.93600,21.93700,21.93800,21.93900,21.94000,21.94100,21.94200,21.94300,21.94400,21.94500,21.94600,21.94700,21.94800,21.94900,21.95000,21.95100,21.95200,21.95300,21.95400,21.95500,21.95600,21.95700,21.95800,21.95900,21.96000,21.96100,21.96200,21.96300,21.96400,21.96500,21.96600,21.96700,21.96800,21.96900,21.97000,21.97100,21.97200,21.97300,21.97400,21.97500,21.97600,21.97700,21.97800,21.97900,21.98000,21.98100,21.98200,21.98300,21.98400,21.98500,21.98600,21.98700,21.98800,21.98900,21.99000,21.99100,21.99200,21.99300,21.99400,21.99500,21.99600,21.99700,21.99800,21.99900,22.00000,22.00100,22.00200,22.00300,22.00400,22.00500,22.00600,22.00700,22.00800,22.00900,22.01000,22.01100,22.01200,22.01300,22.01400,22.01500,22.01600,22.01700,22.01800,22.01900,22.02000,22.02100,22.02200,22.02300,22.02400,22.02500,22.02600,22.02700,22.02800,22.02900,22.03000,22.03100,22.03200,22.03300,22.03400,22.03500,22.03600,22.03700,22.03800,22.03900,22.04000,22.04100,22.04200,22.04300,22.04400,22.04500,22.04600,22.04700,22.04800,22.04900,22.05000,22.05100,22.05200,22.05300,22.05400,22.05500,22.05600,22.05700,22.05800,22.05900,22.06000,22.06100,22.06200,22.06300,22.06400,22.06500,22.06600,22.06700,22.06800,22.06900,22.07000,22.07100,22.07200,22.07300,22.07400,22.07500,22.07600,22.07700,22.07800,22.07900,22.08000,22.08100,22.08200,22.08300,22.08400,22.08500,22.08600,22.08700,22.08800,22.08900,22.09000,22.09100,22.09200,22.09300,22.09400,22.09500,22.09600,22.09700,22.09800,22.09900,22.10000,22.10100,22.10200,22.10300,22.10400,22.10500,22.10600,22.10700,22.10800,22.10900,22.11000,22.11100,22.11200,22.11300,22.11400,22.11500,22.11600,22.11700,22.11800,22.11900,22.12000,22.12100,22.12200,22.12300,22.12400,22.12500,22.12600,22.12700,22.12800,22.12900,22.13000,22.13100,22.13200,22.13300,22.13400,22.13500,22.13600,22.13700,22.13800,22.13900,22.14000,22.14100,22.14200,22.14300,22.14400,22.14500,22.14600,22.14700,22.14800,22.14900,22.15000,22.15100,22.15200,22.15300,22.15400,22.15500,22.15600,22.15700,22.15800,22.15900,22.16000,22.16100,22.16200,22.16300,22.16400,22.16500,22.16600,22.16700,22.16800,22.16900,22.17000,22.17100,22.17200,22.17300,22.17400,22.17500,22.17600,22.17700,22.17800,22.17900,22.18000,22.18100,22.18200,22.18300,22.18400,22.18500,22.18600,22.18700,22.18800,22.18900,22.19000,22.19100,22.19200,22.19300,22.19400,22.19500,22.19600,22.19700,22.19800,22.19900,22.20000,22.20100,22.20200,22.20300,22.20400,22.20500,22.20600,22.20700,22.20800,22.20900,22.21000,22.21100,22.21200,22.21300,22.21400,22.21500,22.21600,22.21700,22.21800,22.21900,22.22000,22.22100,22.22200,22.22300,22.22400,22.22500,22.22600,22.22700,22.22800,22.22900,22.23000,22.23100,22.23200,22.23300,22.23400,22.23500,22.23600,22.23700,22.23800,22.23900,22.24000,22.24100,22.24200,22.24300,22.24400,22.24500,22.24600,22.24700,22.24800,22.24900,22.25000,22.25100,22.25200,22.25300,22.25400,22.25500,22.25600,22.25700,22.25800,22.25900,22.26000,22.26100,22.26200,22.26300,22.26400,22.26500,22.26600,22.26700,22.26800,22.26900,22.27000,22.27100,22.27200,22.27300,22.27400,22.27500,22.27600,22.27700,22.27800,22.27900,22.28000,22.28100,22.28200,22.28300,22.28400,22.28500,22.28600,22.28700,22.28800,22.28900,22.29000,22.29100,22.29200,22.29300,22.29400,22.29500,22.29600,22.29700,22.29800,22.29900,22.30000,22.30100,22.30200,22.30300,22.30400,22.30500,22.30600,22.30700,22.30800,22.30900,22.31000,22.31100,22.31200,22.31300,22.31400,22.31500,22.31600,22.31700,22.31800,22.31900,22.32000,22.32100,22.32200,22.32300,22.32400,22.32500,22.32600,22.32700,22.32800,22.32900,22.33000,22.33100,22.33200,22.33300,22.33400,22.33500,22.33600,22.33700,22.33800,22.33900,22.34000,22.34100,22.34200,22.34300,22.34400,22.34500,22.34600,22.34700,22.34800,22.34900,22.35000,22.35100,22.35200,22.35300,22.35400,22.35500,22.35600,22.35700,22.35800,22.35900,22.36000,22.36100,22.36200,22.36300,22.36400,22.36500,22.36600,22.36700,22.36800,22.36900,22.37000,22.37100,22.37200,22.37300,22.37400,22.37500,22.37600,22.37700,22.37800,22.37900,22.38000,22.38100,22.38200,22.38300,22.38400,22.38500,22.38600,22.38700,22.38800,22.38900,22.39000,22.39100,22.39200,22.39300,22.39400,22.39500,22.39600,22.39700,22.39800,22.39900,22.40000,22.40100,22.40200,22.40300,22.40400,22.40500,22.40600,22.40700,22.40800,22.40900,22.41000,22.41100,22.41200,22.41300,22.41400,22.41500,22.41600,22.41700,22.41800,22.41900,22.42000,22.42100,22.42200,22.42300,22.42400,22.42500,22.42600,22.42700,22.42800,22.42900,22.43000,22.43100,22.43200,22.43300,22.43400,22.43500,22.43600,22.43700,22.43800,22.43900,22.44000,22.44100,22.44200,22.44300,22.44400,22.44500,22.44600,22.44700,22.44800,22.44900,22.45000,22.45100,22.45200,22.45300,22.45400,22.45500,22.45600,22.45700,22.45800,22.45900,22.46000,22.46100,22.46200,22.46300,22.46400,22.46500,22.46600,22.46700,22.46800,22.46900,22.47000,22.47100,22.47200,22.47300,22.47400,22.47500,22.47600,22.47700,22.47800,22.47900,22.48000,22.48100,22.48200,22.48300,22.48400,22.48500,22.48600,22.48700,22.48800,22.48900,22.49000,22.49100,22.49200,22.49300,22.49400,22.49500,22.49600,22.49700,22.49800,22.49900,22.50000,22.50100,22.50200,22.50300,22.50400,22.50500,22.50600,22.50700,22.50800,22.50900,22.51000,22.51100,22.51200,22.51300,22.51400,22.51500,22.51600,22.51700,22.51800,22.51900,22.52000,22.52100,22.52200,22.52300,22.52400,22.52500,22.52600,22.52700,22.52800,22.52900,22.53000,22.53100,22.53200,22.53300,22.53400,22.53500,22.53600,22.53700,22.53800,22.53900,22.54000,22.54100,22.54200,22.54300,22.54400,22.54500,22.54600,22.54700,22.54800,22.54900,22.55000,22.55100,22.55200,22.55300,22.55400,22.55500,22.55600,22.55700,22.55800,22.55900,22.56000,22.56100,22.56200,22.56300,22.56400,22.56500,22.56600,22.56700,22.56800,22.56900,22.57000,22.57100,22.57200,22.57300,22.57400,22.57500,22.57600,22.57700,22.57800,22.57900,22.58000,22.58100,22.58200,22.58300,22.58400,22.58500,22.58600,22.58700,22.58800,22.58900,22.59000,22.59100,22.59200,22.59300,22.59400,22.59500,22.59600,22.59700,22.59800,22.59900,22.60000,22.60100,22.60200,22.60300,22.60400,22.60500,22.60600,22.60700,22.60800,22.60900,22.61000,22.61100,22.61200,22.61300,22.61400,22.61500,22.61600,22.61700,22.61800,22.61900,22.62000,22.62100,22.62200,22.62300,22.62400,22.62500,22.62600,22.62700,22.62800,22.62900,22.63000,22.63100,22.63200,22.63300,22.63400,22.63500,22.63600,22.63700,22.63800,22.63900,22.64000,22.64100,22.64200,22.64300,22.64400,22.64500,22.64600,22.64700,22.64800,22.64900,22.65000,22.65100,22.65200,22.65300,22.65400,22.65500,22.65600,22.65700,22.65800,22.65900,22.66000,22.66100,22.66200,22.66300,22.66400,22.66500,22.66600,22.66700,22.66800,22.66900,22.67000,22.67100,22.67200,22.67300,22.67400,22.67500,22.67600,22.67700,22.67800,22.67900,22.68000,22.68100,22.68200,22.68300,22.68400,22.68500,22.68600,22.68700,22.68800,22.68900,22.69000,22.69100,22.69200,22.69300,22.69400,22.69500,22.69600,22.69700,22.69800,22.69900,22.70000,22.70100,22.70200,22.70300,22.70400,22.70500,22.70600,22.70700,22.70800,22.70900,22.71000,22.71100,22.71200,22.71300,22.71400,22.71500,22.71600,22.71700,22.71800,22.71900,22.72000,22.72100,22.72200,22.72300,22.72400,22.72500,22.72600,22.72700,22.72800,22.72900,22.73000,22.73100,22.73200,22.73300,22.73400,22.73500,22.73600,22.73700,22.73800,22.73900,22.74000,22.74100,22.74200,22.74300,22.74400,22.74500,22.74600,22.74700,22.74800,22.74900,22.75000,22.75100,22.75200,22.75300,22.75400,22.75500,22.75600,22.75700,22.75800,22.75900,22.76000,22.76100,22.76200,22.76300,22.76400,22.76500,22.76600,22.76700,22.76800,22.76900,22.77000,22.77100,22.77200,22.77300,22.77400,22.77500,22.77600,22.77700,22.77800,22.77900,22.78000,22.78100,22.78200,22.78300,22.78400,22.78500,22.78600,22.78700,22.78800,22.78900,22.79000,22.79100,22.79200,22.79300,22.79400,22.79500,22.79600,22.79700,22.79800,22.79900,22.80000,22.80100,22.80200,22.80300,22.80400,22.80500,22.80600,22.80700,22.80800,22.80900,22.81000,22.81100,22.81200,22.81300,22.81400,22.81500,22.81600,22.81700,22.81800,22.81900,22.82000,22.82100,22.82200,22.82300,22.82400,22.82500,22.82600,22.82700,22.82800,22.82900,22.83000,22.83100,22.83200,22.83300,22.83400,22.83500,22.83600,22.83700,22.83800,22.83900,22.84000,22.84100,22.84200,22.84300,22.84400,22.84500,22.84600,22.84700,22.84800,22.84900,22.85000,22.85100,22.85200,22.85300,22.85400,22.85500,22.85600,22.85700,22.85800,22.85900,22.86000,22.86100,22.86200,22.86300,22.86400,22.86500,22.86600,22.86700,22.86800,22.86900,22.87000,22.87100,22.87200,22.87300,22.87400,22.87500,22.87600,22.87700,22.87800,22.87900,22.88000,22.88100,22.88200,22.88300,22.88400,22.88500,22.88600,22.88700,22.88800,22.88900,22.89000,22.89100,22.89200,22.89300,22.89400,22.89500,22.89600,22.89700,22.89800,22.89900,22.90000,22.90100,22.90200,22.90300,22.90400,22.90500,22.90600,22.90700,22.90800,22.90900,22.91000,22.91100,22.91200,22.91300,22.91400,22.91500,22.91600,22.91700,22.91800,22.91900,22.92000,22.92100,22.92200,22.92300,22.92400,22.92500,22.92600,22.92700,22.92800,22.92900,22.93000,22.93100,22.93200,22.93300,22.93400,22.93500,22.93600,22.93700,22.93800,22.93900,22.94000,22.94100,22.94200,22.94300,22.94400,22.94500,22.94600,22.94700,22.94800,22.94900,22.95000,22.95100,22.95200,22.95300,22.95400,22.95500,22.95600,22.95700,22.95800,22.95900,22.96000,22.96100,22.96200,22.96300,22.96400,22.96500,22.96600,22.96700,22.96800,22.96900,22.97000,22.97100,22.97200,22.97300,22.97400,22.97500,22.97600,22.97700,22.97800,22.97900,22.98000,22.98100,22.98200,22.98300,22.98400,22.98500,22.98600,22.98700,22.98800,22.98900,22.99000,22.99100,22.99200,22.99300,22.99400,22.99500,22.99600,22.99700,22.99800,22.99900,23.00000,23.00100,23.00200,23.00300,23.00400,23.00500,23.00600,23.00700,23.00800,23.00900,23.01000,23.01100,23.01200,23.01300,23.01400,23.01500,23.01600,23.01700,23.01800,23.01900,23.02000,23.02100,23.02200,23.02300,23.02400,23.02500,23.02600,23.02700,23.02800,23.02900,23.03000,23.03100,23.03200,23.03300,23.03400,23.03500,23.03600,23.03700,23.03800,23.03900,23.04000,23.04100,23.04200,23.04300,23.04400,23.04500,23.04600,23.04700,23.04800,23.04900,23.05000,23.05100,23.05200,23.05300,23.05400,23.05500,23.05600,23.05700,23.05800,23.05900,23.06000,23.06100,23.06200,23.06300,23.06400,23.06500,23.06600,23.06700,23.06800,23.06900,23.07000,23.07100,23.07200,23.07300,23.07400,23.07500,23.07600,23.07700,23.07800,23.07900,23.08000,23.08100,23.08200,23.08300,23.08400,23.08500,23.08600,23.08700,23.08800,23.08900,23.09000,23.09100,23.09200,23.09300,23.09400,23.09500,23.09600,23.09700,23.09800,23.09900,23.10000,23.10100,23.10200,23.10300,23.10400,23.10500,23.10600,23.10700,23.10800,23.10900,23.11000,23.11100,23.11200,23.11300,23.11400,23.11500,23.11600,23.11700,23.11800,23.11900,23.12000,23.12100,23.12200,23.12300,23.12400,23.12500,23.12600,23.12700,23.12800,23.12900,23.13000,23.13100,23.13200,23.13300,23.13400,23.13500,23.13600,23.13700,23.13800,23.13900,23.14000,23.14100,23.14200,23.14300,23.14400,23.14500,23.14600,23.14700,23.14800,23.14900,23.15000,23.15100,23.15200,23.15300,23.15400,23.15500,23.15600,23.15700,23.15800,23.15900,23.16000,23.16100,23.16200,23.16300,23.16400,23.16500,23.16600,23.16700,23.16800,23.16900,23.17000,23.17100,23.17200,23.17300,23.17400,23.17500,23.17600,23.17700,23.17800,23.17900,23.18000,23.18100,23.18200,23.18300,23.18400,23.18500,23.18600,23.18700,23.18800,23.18900,23.19000,23.19100,23.19200,23.19300,23.19400,23.19500,23.19600,23.19700,23.19800,23.19900,23.20000,23.20100,23.20200,23.20300,23.20400,23.20500,23.20600,23.20700,23.20800,23.20900,23.21000,23.21100,23.21200,23.21300,23.21400,23.21500,23.21600,23.21700,23.21800,23.21900,23.22000,23.22100,23.22200,23.22300,23.22400,23.22500,23.22600,23.22700,23.22800,23.22900,23.23000,23.23100,23.23200,23.23300,23.23400,23.23500,23.23600,23.23700,23.23800,23.23900,23.24000,23.24100,23.24200,23.24300,23.24400,23.24500,23.24600,23.24700,23.24800,23.24900,23.25000,23.25100,23.25200,23.25300,23.25400,23.25500,23.25600,23.25700,23.25800,23.25900,23.26000,23.26100,23.26200,23.26300,23.26400,23.26500,23.26600,23.26700,23.26800,23.26900,23.27000,23.27100,23.27200,23.27300,23.27400,23.27500,23.27600,23.27700,23.27800,23.27900,23.28000,23.28100,23.28200,23.28300,23.28400,23.28500,23.28600,23.28700,23.28800,23.28900,23.29000,23.29100,23.29200,23.29300,23.29400,23.29500,23.29600,23.29700,23.29800,23.29900,23.30000,23.30100,23.30200,23.30300,23.30400,23.30500,23.30600,23.30700,23.30800,23.30900,23.31000,23.31100,23.31200,23.31300,23.31400,23.31500,23.31600,23.31700,23.31800,23.31900,23.32000,23.32100,23.32200,23.32300,23.32400,23.32500,23.32600,23.32700,23.32800,23.32900,23.33000,23.33100,23.33200,23.33300,23.33400,23.33500,23.33600,23.33700,23.33800,23.33900,23.34000,23.34100,23.34200,23.34300,23.34400,23.34500,23.34600,23.34700,23.34800,23.34900,23.35000,23.35100,23.35200,23.35300,23.35400,23.35500,23.35600,23.35700,23.35800,23.35900,23.36000,23.36100,23.36200,23.36300,23.36400,23.36500,23.36600,23.36700,23.36800,23.36900,23.37000,23.37100,23.37200,23.37300,23.37400,23.37500,23.37600,23.37700,23.37800,23.37900,23.38000,23.38100,23.38200,23.38300,23.38400,23.38500,23.38600,23.38700,23.38800,23.38900,23.39000,23.39100,23.39200,23.39300,23.39400,23.39500,23.39600,23.39700,23.39800,23.39900,23.40000,23.40100,23.40200,23.40300,23.40400,23.40500,23.40600,23.40700,23.40800,23.40900,23.41000,23.41100,23.41200,23.41300,23.41400,23.41500,23.41600,23.41700,23.41800,23.41900,23.42000,23.42100,23.42200,23.42300,23.42400,23.42500,23.42600,23.42700,23.42800,23.42900,23.43000,23.43100,23.43200,23.43300,23.43400,23.43500,23.43600,23.43700,23.43800,23.43900,23.44000,23.44100,23.44200,23.44300,23.44400,23.44500,23.44600,23.44700,23.44800,23.44900,23.45000,23.45100,23.45200,23.45300,23.45400,23.45500,23.45600,23.45700,23.45800,23.45900,23.46000,23.46100,23.46200,23.46300,23.46400,23.46500,23.46600,23.46700,23.46800,23.46900,23.47000,23.47100,23.47200,23.47300,23.47400,23.47500,23.47600,23.47700,23.47800,23.47900,23.48000,23.48100,23.48200,23.48300,23.48400,23.48500,23.48600,23.48700,23.48800,23.48900,23.49000,23.49100,23.49200,23.49300,23.49400,23.49500,23.49600,23.49700,23.49800,23.49900,23.50000,23.50100,23.50200,23.50300,23.50400,23.50500,23.50600,23.50700,23.50800,23.50900,23.51000,23.51100,23.51200,23.51300,23.51400,23.51500,23.51600,23.51700,23.51800,23.51900,23.52000,23.52100,23.52200,23.52300,23.52400,23.52500,23.52600,23.52700,23.52800,23.52900,23.53000,23.53100,23.53200,23.53300,23.53400,23.53500,23.53600,23.53700,23.53800,23.53900,23.54000,23.54100,23.54200,23.54300,23.54400,23.54500,23.54600,23.54700,23.54800,23.54900,23.55000,23.55100,23.55200,23.55300,23.55400,23.55500,23.55600,23.55700,23.55800,23.55900,23.56000,23.56100,23.56200,23.56300,23.56400,23.56500,23.56600,23.56700,23.56800,23.56900,23.57000,23.57100,23.57200,23.57300,23.57400,23.57500,23.57600,23.57700,23.57800,23.57900,23.58000,23.58100,23.58200,23.58300,23.58400,23.58500,23.58600,23.58700,23.58800,23.58900,23.59000,23.59100,23.59200,23.59300,23.59400,23.59500,23.59600,23.59700,23.59800,23.59900,23.60000,23.60100,23.60200,23.60300,23.60400,23.60500,23.60600,23.60700,23.60800,23.60900,23.61000,23.61100,23.61200,23.61300,23.61400,23.61500,23.61600,23.61700,23.61800,23.61900,23.62000,23.62100,23.62200,23.62300,23.62400,23.62500,23.62600,23.62700,23.62800,23.62900,23.63000,23.63100,23.63200,23.63300,23.63400,23.63500,23.63600,23.63700,23.63800,23.63900,23.64000,23.64100,23.64200,23.64300,23.64400,23.64500,23.64600,23.64700,23.64800,23.64900,23.65000,23.65100,23.65200,23.65300,23.65400,23.65500,23.65600,23.65700,23.65800,23.65900,23.66000,23.66100,23.66200,23.66300,23.66400,23.66500,23.66600,23.66700,23.66800,23.66900,23.67000,23.67100,23.67200,23.67300,23.67400,23.67500,23.67600,23.67700,23.67800,23.67900,23.68000,23.68100,23.68200,23.68300,23.68400,23.68500,23.68600,23.68700,23.68800,23.68900,23.69000,23.69100,23.69200,23.69300,23.69400,23.69500,23.69600,23.69700,23.69800,23.69900,23.70000,23.70100,23.70200,23.70300,23.70400,23.70500,23.70600,23.70700,23.70800,23.70900,23.71000,23.71100,23.71200,23.71300,23.71400,23.71500,23.71600,23.71700,23.71800,23.71900,23.72000,23.72100,23.72200,23.72300,23.72400,23.72500,23.72600,23.72700,23.72800,23.72900,23.73000,23.73100,23.73200,23.73300,23.73400,23.73500,23.73600,23.73700,23.73800,23.73900,23.74000,23.74100,23.74200,23.74300,23.74400,23.74500,23.74600,23.74700,23.74800,23.74900,23.75000,23.75100,23.75200,23.75300,23.75400,23.75500,23.75600,23.75700,23.75800,23.75900,23.76000,23.76100,23.76200,23.76300,23.76400,23.76500,23.76600,23.76700,23.76800,23.76900,23.77000,23.77100,23.77200,23.77300,23.77400,23.77500,23.77600,23.77700,23.77800,23.77900,23.78000,23.78100,23.78200,23.78300,23.78400,23.78500,23.78600,23.78700,23.78800,23.78900,23.79000,23.79100,23.79200,23.79300,23.79400,23.79500,23.79600,23.79700,23.79800,23.79900,23.80000,23.80100,23.80200,23.80300,23.80400,23.80500,23.80600,23.80700,23.80800,23.80900,23.81000,23.81100,23.81200,23.81300,23.81400,23.81500,23.81600,23.81700,23.81800,23.81900,23.82000,23.82100,23.82200,23.82300,23.82400,23.82500,23.82600,23.82700,23.82800,23.82900,23.83000,23.83100,23.83200,23.83300,23.83400,23.83500,23.83600,23.83700,23.83800,23.83900,23.84000,23.84100,23.84200,23.84300,23.84400,23.84500,23.84600,23.84700,23.84800,23.84900,23.85000,23.85100,23.85200,23.85300,23.85400,23.85500,23.85600,23.85700,23.85800,23.85900,23.86000,23.86100,23.86200,23.86300,23.86400,23.86500,23.86600,23.86700,23.86800,23.86900,23.87000,23.87100,23.87200,23.87300,23.87400,23.87500,23.87600,23.87700,23.87800,23.87900,23.88000,23.88100,23.88200,23.88300,23.88400,23.88500,23.88600,23.88700,23.88800,23.88900,23.89000,23.89100,23.89200,23.89300,23.89400,23.89500,23.89600,23.89700,23.89800,23.89900,23.90000,23.90100,23.90200,23.90300,23.90400,23.90500,23.90600,23.90700,23.90800,23.90900,23.91000,23.91100,23.91200,23.91300,23.91400,23.91500,23.91600,23.91700,23.91800,23.91900,23.92000,23.92100,23.92200,23.92300,23.92400,23.92500,23.92600,23.92700,23.92800,23.92900,23.93000,23.93100,23.93200,23.93300,23.93400,23.93500,23.93600,23.93700,23.93800,23.93900,23.94000,23.94100,23.94200,23.94300,23.94400,23.94500,23.94600,23.94700,23.94800,23.94900,23.95000,23.95100,23.95200,23.95300,23.95400,23.95500,23.95600,23.95700,23.95800,23.95900,23.96000,23.96100,23.96200,23.96300,23.96400,23.96500,23.96600,23.96700,23.96800,23.96900,23.97000,23.97100,23.97200,23.97300,23.97400,23.97500,23.97600,23.97700,23.97800,23.97900,23.98000,23.98100,23.98200,23.98300,23.98400,23.98500,23.98600,23.98700,23.98800,23.98900,23.99000,23.99100,23.99200,23.99300,23.99400,23.99500,23.99600,23.99700,23.99800,23.99900,24.00000,24.00100,24.00200,24.00300,24.00400,24.00500,24.00600,24.00700,24.00800,24.00900,24.01000,24.01100,24.01200,24.01300,24.01400,24.01500,24.01600,24.01700,24.01800,24.01900,24.02000,24.02100,24.02200,24.02300,24.02400,24.02500,24.02600,24.02700,24.02800,24.02900,24.03000,24.03100,24.03200,24.03300,24.03400,24.03500,24.03600,24.03700,24.03800,24.03900,24.04000,24.04100,24.04200,24.04300,24.04400,24.04500,24.04600,24.04700,24.04800,24.04900,24.05000,24.05100,24.05200,24.05300,24.05400,24.05500,24.05600,24.05700,24.05800,24.05900,24.06000,24.06100,24.06200,24.06300,24.06400,24.06500,24.06600,24.06700,24.06800,24.06900,24.07000,24.07100,24.07200,24.07300,24.07400,24.07500,24.07600,24.07700,24.07800,24.07900,24.08000,24.08100,24.08200,24.08300,24.08400,24.08500,24.08600,24.08700,24.08800,24.08900,24.09000,24.09100,24.09200,24.09300,24.09400,24.09500,24.09600,24.09700,24.09800,24.09900,24.10000,24.10100,24.10200,24.10300,24.10400,24.10500,24.10600,24.10700,24.10800,24.10900,24.11000,24.11100,24.11200,24.11300,24.11400,24.11500,24.11600,24.11700,24.11800,24.11900,24.12000,24.12100,24.12200,24.12300,24.12400,24.12500,24.12600,24.12700,24.12800,24.12900,24.13000,24.13100,24.13200,24.13300,24.13400,24.13500,24.13600,24.13700,24.13800,24.13900,24.14000,24.14100,24.14200,24.14300,24.14400,24.14500,24.14600,24.14700,24.14800,24.14900,24.15000,24.15100,24.15200,24.15300,24.15400,24.15500,24.15600,24.15700,24.15800,24.15900,24.16000,24.16100,24.16200,24.16300,24.16400,24.16500,24.16600,24.16700,24.16800,24.16900,24.17000,24.17100,24.17200,24.17300,24.17400,24.17500,24.17600,24.17700,24.17800,24.17900,24.18000,24.18100,24.18200,24.18300,24.18400,24.18500,24.18600,24.18700,24.18800,24.18900,24.19000,24.19100,24.19200,24.19300,24.19400,24.19500,24.19600,24.19700,24.19800,24.19900,24.20000,24.20100,24.20200,24.20300,24.20400,24.20500,24.20600,24.20700,24.20800,24.20900,24.21000,24.21100,24.21200,24.21300,24.21400,24.21500,24.21600,24.21700,24.21800,24.21900,24.22000,24.22100,24.22200,24.22300,24.22400,24.22500,24.22600,24.22700,24.22800,24.22900,24.23000,24.23100,24.23200,24.23300,24.23400,24.23500,24.23600,24.23700,24.23800,24.23900,24.24000,24.24100,24.24200,24.24300,24.24400,24.24500,24.24600,24.24700,24.24800,24.24900,24.25000,24.25100,24.25200,24.25300,24.25400,24.25500,24.25600,24.25700,24.25800,24.25900,24.26000,24.26100,24.26200,24.26300,24.26400,24.26500,24.26600,24.26700,24.26800,24.26900,24.27000,24.27100,24.27200,24.27300,24.27400,24.27500,24.27600,24.27700,24.27800,24.27900,24.28000,24.28100,24.28200,24.28300,24.28400,24.28500,24.28600,24.28700,24.28800,24.28900,24.29000,24.29100,24.29200,24.29300,24.29400,24.29500,24.29600,24.29700,24.29800,24.29900,24.30000,24.30100,24.30200,24.30300,24.30400,24.30500,24.30600,24.30700,24.30800,24.30900,24.31000,24.31100,24.31200,24.31300,24.31400,24.31500,24.31600,24.31700,24.31800,24.31900,24.32000,24.32100,24.32200,24.32300,24.32400,24.32500,24.32600,24.32700,24.32800,24.32900,24.33000,24.33100,24.33200,24.33300,24.33400,24.33500,24.33600,24.33700,24.33800,24.33900,24.34000,24.34100,24.34200,24.34300,24.34400,24.34500,24.34600,24.34700,24.34800,24.34900,24.35000,24.35100,24.35200,24.35300,24.35400,24.35500,24.35600,24.35700,24.35800,24.35900,24.36000,24.36100,24.36200,24.36300,24.36400,24.36500,24.36600,24.36700,24.36800,24.36900,24.37000,24.37100,24.37200,24.37300,24.37400,24.37500,24.37600,24.37700,24.37800,24.37900,24.38000,24.38100,24.38200,24.38300,24.38400,24.38500,24.38600,24.38700,24.38800,24.38900,24.39000,24.39100,24.39200,24.39300,24.39400,24.39500,24.39600,24.39700,24.39800,24.39900,24.40000,24.40100,24.40200,24.40300,24.40400,24.40500,24.40600,24.40700,24.40800,24.40900,24.41000,24.41100,24.41200,24.41300,24.41400,24.41500,24.41600,24.41700,24.41800,24.41900,24.42000,24.42100,24.42200,24.42300,24.42400,24.42500,24.42600,24.42700,24.42800,24.42900,24.43000,24.43100,24.43200,24.43300,24.43400,24.43500,24.43600,24.43700,24.43800,24.43900,24.44000,24.44100,24.44200,24.44300,24.44400,24.44500,24.44600,24.44700,24.44800,24.44900,24.45000,24.45100,24.45200,24.45300,24.45400,24.45500,24.45600,24.45700,24.45800,24.45900,24.46000,24.46100,24.46200,24.46300,24.46400,24.46500,24.46600,24.46700,24.46800,24.46900,24.47000,24.47100,24.47200,24.47300,24.47400,24.47500,24.47600,24.47700,24.47800,24.47900,24.48000,24.48100,24.48200,24.48300,24.48400,24.48500,24.48600,24.48700,24.48800,24.48900,24.49000,24.49100,24.49200,24.49300,24.49400,24.49500,24.49600,24.49700,24.49800,24.49900,24.50000,24.50100,24.50200,24.50300,24.50400,24.50500,24.50600,24.50700,24.50800,24.50900,24.51000,24.51100,24.51200,24.51300,24.51400,24.51500,24.51600,24.51700,24.51800,24.51900,24.52000,24.52100,24.52200,24.52300,24.52400,24.52500,24.52600,24.52700,24.52800,24.52900,24.53000,24.53100,24.53200,24.53300,24.53400,24.53500,24.53600,24.53700,24.53800,24.53900,24.54000,24.54100,24.54200,24.54300,24.54400,24.54500,24.54600,24.54700,24.54800,24.54900,24.55000,24.55100,24.55200,24.55300,24.55400,24.55500,24.55600,24.55700,24.55800,24.55900,24.56000,24.56100,24.56200,24.56300,24.56400,24.56500,24.56600,24.56700,24.56800,24.56900,24.57000,24.57100,24.57200,24.57300,24.57400,24.57500,24.57600,24.57700,24.57800,24.57900,24.58000,24.58100,24.58200,24.58300,24.58400,24.58500,24.58600,24.58700,24.58800,24.58900,24.59000,24.59100,24.59200,24.59300,24.59400,24.59500,24.59600,24.59700,24.59800,24.59900,24.60000,24.60100,24.60200,24.60300,24.60400,24.60500,24.60600,24.60700,24.60800,24.60900,24.61000,24.61100,24.61200,24.61300,24.61400,24.61500,24.61600,24.61700,24.61800,24.61900,24.62000,24.62100,24.62200,24.62300,24.62400,24.62500,24.62600,24.62700,24.62800,24.62900,24.63000,24.63100,24.63200,24.63300,24.63400,24.63500,24.63600,24.63700,24.63800,24.63900,24.64000,24.64100,24.64200,24.64300,24.64400,24.64500,24.64600,24.64700,24.64800,24.64900,24.65000,24.65100,24.65200,24.65300,24.65400,24.65500,24.65600,24.65700,24.65800,24.65900,24.66000,24.66100,24.66200,24.66300,24.66400,24.66500,24.66600,24.66700,24.66800,24.66900,24.67000,24.67100,24.67200,24.67300,24.67400,24.67500,24.67600,24.67700,24.67800,24.67900,24.68000,24.68100,24.68200,24.68300,24.68400,24.68500,24.68600,24.68700,24.68800,24.68900,24.69000,24.69100,24.69200,24.69300,24.69400,24.69500,24.69600,24.69700,24.69800,24.69900,24.70000,24.70100,24.70200,24.70300,24.70400,24.70500,24.70600,24.70700,24.70800,24.70900,24.71000,24.71100,24.71200,24.71300,24.71400,24.71500,24.71600,24.71700,24.71800,24.71900,24.72000,24.72100,24.72200,24.72300,24.72400,24.72500,24.72600,24.72700,24.72800,24.72900,24.73000,24.73100,24.73200,24.73300,24.73400,24.73500,24.73600,24.73700,24.73800,24.73900,24.74000,24.74100,24.74200,24.74300,24.74400,24.74500,24.74600,24.74700,24.74800,24.74900,24.75000,24.75100,24.75200,24.75300,24.75400,24.75500,24.75600,24.75700,24.75800,24.75900,24.76000,24.76100,24.76200,24.76300,24.76400,24.76500,24.76600,24.76700,24.76800,24.76900,24.77000,24.77100,24.77200,24.77300,24.77400,24.77500,24.77600,24.77700,24.77800,24.77900,24.78000,24.78100,24.78200,24.78300,24.78400,24.78500,24.78600,24.78700,24.78800,24.78900,24.79000,24.79100,24.79200,24.79300,24.79400,24.79500,24.79600,24.79700,24.79800,24.79900,24.80000,24.80100,24.80200,24.80300,24.80400,24.80500,24.80600,24.80700,24.80800,24.80900,24.81000,24.81100,24.81200,24.81300,24.81400,24.81500,24.81600,24.81700,24.81800,24.81900,24.82000,24.82100,24.82200,24.82300,24.82400,24.82500,24.82600,24.82700,24.82800,24.82900,24.83000,24.83100,24.83200,24.83300,24.83400,24.83500,24.83600,24.83700,24.83800,24.83900,24.84000,24.84100,24.84200,24.84300,24.84400,24.84500,24.84600,24.84700,24.84800,24.84900,24.85000,24.85100,24.85200,24.85300,24.85400,24.85500,24.85600,24.85700,24.85800,24.85900,24.86000,24.86100,24.86200,24.86300,24.86400,24.86500,24.86600,24.86700,24.86800,24.86900,24.87000,24.87100,24.87200,24.87300,24.87400,24.87500,24.87600,24.87700,24.87800,24.87900,24.88000,24.88100,24.88200,24.88300,24.88400,24.88500,24.88600,24.88700,24.88800,24.88900,24.89000,24.89100,24.89200,24.89300,24.89400,24.89500,24.89600,24.89700,24.89800,24.89900,24.90000,24.90100,24.90200,24.90300,24.90400,24.90500,24.90600,24.90700,24.90800,24.90900,24.91000,24.91100,24.91200,24.91300,24.91400,24.91500,24.91600,24.91700,24.91800,24.91900,24.92000,24.92100,24.92200,24.92300,24.92400,24.92500,24.92600,24.92700,24.92800,24.92900,24.93000,24.93100,24.93200,24.93300,24.93400,24.93500,24.93600,24.93700,24.93800,24.93900,24.94000,24.94100,24.94200,24.94300,24.94400,24.94500,24.94600,24.94700,24.94800,24.94900,24.95000,24.95100,24.95200,24.95300,24.95400,24.95500,24.95600,24.95700,24.95800,24.95900,24.96000,24.96100,24.96200,24.96300,24.96400,24.96500,24.96600,24.96700,24.96800,24.96900,24.97000,24.97100,24.97200,24.97300,24.97400,24.97500,24.97600,24.97700,24.97800,24.97900,24.98000,24.98100,24.98200,24.98300,24.98400,24.98500,24.98600,24.98700,24.98800,24.98900,24.99000,24.99100,24.99200,24.99300,24.99400,24.99500,24.99600,24.99700,24.99800,24.99900,25.00000,25.00100,25.00200,25.00300,25.00400,25.00500,25.00600,25.00700,25.00800,25.00900,25.01000,25.01100,25.01200,25.01300,25.01400,25.01500,25.01600,25.01700,25.01800,25.01900,25.02000,25.02100,25.02200,25.02300,25.02400,25.02500,25.02600,25.02700,25.02800,25.02900,25.03000,25.03100,25.03200,25.03300,25.03400,25.03500,25.03600,25.03700,25.03800,25.03900,25.04000,25.04100,25.04200,25.04300,25.04400,25.04500,25.04600,25.04700,25.04800,25.04900,25.05000,25.05100,25.05200,25.05300,25.05400,25.05500,25.05600,25.05700,25.05800,25.05900,25.06000,25.06100,25.06200,25.06300,25.06400,25.06500,25.06600,25.06700,25.06800,25.06900,25.07000,25.07100,25.07200,25.07300,25.07400,25.07500,25.07600,25.07700,25.07800,25.07900,25.08000,25.08100,25.08200,25.08300,25.08400,25.08500,25.08600,25.08700,25.08800,25.08900,25.09000,25.09100,25.09200,25.09300,25.09400,25.09500,25.09600,25.09700,25.09800,25.09900,25.10000,25.10100,25.10200,25.10300,25.10400,25.10500,25.10600,25.10700,25.10800,25.10900,25.11000,25.11100,25.11200,25.11300,25.11400,25.11500,25.11600,25.11700,25.11800,25.11900,25.12000,25.12100,25.12200,25.12300,25.12400,25.12500,25.12600,25.12700,25.12800,25.12900,25.13000,25.13100,25.13200,25.13300,25.13400,25.13500,25.13600,25.13700,25.13800,25.13900,25.14000,25.14100,25.14200,25.14300,25.14400,25.14500,25.14600,25.14700,25.14800,25.14900,25.15000,25.15100,25.15200,25.15300,25.15400,25.15500,25.15600,25.15700,25.15800,25.15900,25.16000,25.16100,25.16200,25.16300,25.16400,25.16500,25.16600,25.16700,25.16800,25.16900,25.17000,25.17100,25.17200,25.17300,25.17400,25.17500,25.17600,25.17700,25.17800,25.17900,25.18000,25.18100,25.18200,25.18300,25.18400,25.18500,25.18600,25.18700,25.18800,25.18900,25.19000,25.19100,25.19200,25.19300,25.19400,25.19500,25.19600,25.19700,25.19800,25.19900,25.20000,25.20100,25.20200,25.20300,25.20400,25.20500,25.20600,25.20700,25.20800,25.20900,25.21000,25.21100,25.21200,25.21300,25.21400,25.21500,25.21600,25.21700,25.21800,25.21900,25.22000,25.22100,25.22200,25.22300,25.22400,25.22500,25.22600,25.22700,25.22800,25.22900,25.23000,25.23100,25.23200,25.23300,25.23400,25.23500,25.23600,25.23700,25.23800,25.23900,25.24000,25.24100,25.24200,25.24300,25.24400,25.24500,25.24600,25.24700,25.24800,25.24900,25.25000,25.25100,25.25200,25.25300,25.25400,25.25500,25.25600,25.25700,25.25800,25.25900,25.26000,25.26100,25.26200,25.26300,25.26400,25.26500,25.26600,25.26700,25.26800,25.26900,25.27000,25.27100,25.27200,25.27300,25.27400,25.27500,25.27600,25.27700,25.27800,25.27900,25.28000,25.28100,25.28200,25.28300,25.28400,25.28500,25.28600,25.28700,25.28800,25.28900,25.29000,25.29100,25.29200,25.29300,25.29400,25.29500,25.29600,25.29700,25.29800,25.29900,25.30000,25.30100,25.30200,25.30300,25.30400,25.30500,25.30600,25.30700,25.30800,25.30900,25.31000,25.31100,25.31200,25.31300,25.31400,25.31500,25.31600,25.31700,25.31800,25.31900,25.32000,25.32100,25.32200,25.32300,25.32400,25.32500,25.32600,25.32700,25.32800,25.32900,25.33000,25.33100,25.33200,25.33300,25.33400,25.33500,25.33600,25.33700,25.33800,25.33900,25.34000,25.34100,25.34200,25.34300,25.34400,25.34500,25.34600,25.34700,25.34800,25.34900,25.35000,25.35100,25.35200,25.35300,25.35400,25.35500,25.35600,25.35700,25.35800,25.35900,25.36000,25.36100,25.36200,25.36300,25.36400,25.36500,25.36600,25.36700,25.36800,25.36900,25.37000,25.37100,25.37200,25.37300,25.37400,25.37500,25.37600,25.37700,25.37800,25.37900,25.38000,25.38100,25.38200,25.38300,25.38400,25.38500,25.38600,25.38700,25.38800,25.38900,25.39000,25.39100,25.39200,25.39300,25.39400,25.39500,25.39600,25.39700,25.39800,25.39900,25.40000,25.40100,25.40200,25.40300,25.40400,25.40500,25.40600,25.40700,25.40800,25.40900,25.41000,25.41100,25.41200,25.41300,25.41400,25.41500,25.41600,25.41700,25.41800,25.41900,25.42000,25.42100,25.42200,25.42300,25.42400,25.42500,25.42600,25.42700,25.42800,25.42900,25.43000,25.43100,25.43200,25.43300,25.43400,25.43500,25.43600,25.43700,25.43800,25.43900,25.44000,25.44100,25.44200,25.44300,25.44400,25.44500,25.44600,25.44700,25.44800,25.44900,25.45000,25.45100,25.45200,25.45300,25.45400,25.45500,25.45600,25.45700,25.45800,25.45900,25.46000,25.46100,25.46200,25.46300,25.46400,25.46500,25.46600,25.46700,25.46800,25.46900,25.47000,25.47100,25.47200,25.47300,25.47400,25.47500,25.47600,25.47700,25.47800,25.47900,25.48000,25.48100,25.48200,25.48300,25.48400,25.48500,25.48600,25.48700,25.48800,25.48900,25.49000,25.49100,25.49200,25.49300,25.49400,25.49500,25.49600,25.49700,25.49800,25.49900,25.50000,25.50100,25.50200,25.50300,25.50400,25.50500,25.50600,25.50700,25.50800,25.50900,25.51000,25.51100,25.51200,25.51300,25.51400,25.51500,25.51600,25.51700,25.51800,25.51900,25.52000,25.52100,25.52200,25.52300,25.52400,25.52500,25.52600,25.52700,25.52800,25.52900,25.53000,25.53100,25.53200,25.53300,25.53400,25.53500,25.53600,25.53700,25.53800,25.53900,25.54000,25.54100,25.54200,25.54300,25.54400,25.54500,25.54600,25.54700,25.54800,25.54900,25.55000,25.55100,25.55200,25.55300,25.55400,25.55500,25.55600,25.55700,25.55800,25.55900,25.56000,25.56100,25.56200,25.56300,25.56400,25.56500,25.56600,25.56700,25.56800,25.56900,25.57000,25.57100,25.57200,25.57300,25.57400,25.57500,25.57600,25.57700,25.57800,25.57900,25.58000,25.58100,25.58200,25.58300,25.58400,25.58500,25.58600,25.58700,25.58800,25.58900,25.59000,25.59100,25.59200,25.59300,25.59400,25.59500,25.59600,25.59700,25.59800,25.59900,25.60000,25.60100,25.60200,25.60300,25.60400,25.60500,25.60600,25.60700,25.60800,25.60900,25.61000,25.61100,25.61200,25.61300,25.61400,25.61500,25.61600,25.61700,25.61800,25.61900,25.62000,25.62100,25.62200,25.62300,25.62400,25.62500,25.62600,25.62700,25.62800,25.62900,25.63000,25.63100,25.63200,25.63300,25.63400,25.63500,25.63600,25.63700,25.63800,25.63900,25.64000,25.64100,25.64200,25.64300,25.64400,25.64500,25.64600,25.64700,25.64800,25.64900,25.65000,25.65100,25.65200,25.65300,25.65400,25.65500,25.65600,25.65700,25.65800,25.65900,25.66000,25.66100,25.66200,25.66300,25.66400,25.66500,25.66600,25.66700,25.66800,25.66900,25.67000,25.67100,25.67200,25.67300,25.67400,25.67500,25.67600,25.67700,25.67800,25.67900,25.68000,25.68100,25.68200,25.68300,25.68400,25.68500,25.68600,25.68700,25.68800,25.68900,25.69000,25.69100,25.69200,25.69300,25.69400,25.69500,25.69600,25.69700,25.69800,25.69900,25.70000,25.70100,25.70200,25.70300,25.70400,25.70500,25.70600,25.70700,25.70800,25.70900,25.71000,25.71100,25.71200,25.71300,25.71400,25.71500,25.71600,25.71700,25.71800,25.71900,25.72000,25.72100,25.72200,25.72300,25.72400,25.72500,25.72600,25.72700,25.72800,25.72900,25.73000,25.73100,25.73200,25.73300,25.73400,25.73500,25.73600,25.73700,25.73800,25.73900,25.74000,25.74100,25.74200,25.74300,25.74400,25.74500,25.74600,25.74700,25.74800,25.74900,25.75000,25.75100,25.75200,25.75300,25.75400,25.75500,25.75600,25.75700,25.75800,25.75900,25.76000,25.76100,25.76200,25.76300,25.76400,25.76500,25.76600,25.76700,25.76800,25.76900,25.77000,25.77100,25.77200,25.77300,25.77400,25.77500,25.77600,25.77700,25.77800,25.77900,25.78000,25.78100,25.78200,25.78300,25.78400,25.78500,25.78600,25.78700,25.78800,25.78900,25.79000,25.79100,25.79200,25.79300,25.79400,25.79500,25.79600,25.79700,25.79800,25.79900,25.80000,25.80100,25.80200,25.80300,25.80400,25.80500,25.80600,25.80700,25.80800,25.80900,25.81000,25.81100,25.81200,25.81300,25.81400,25.81500,25.81600,25.81700,25.81800,25.81900,25.82000,25.82100,25.82200,25.82300,25.82400,25.82500,25.82600,25.82700,25.82800,25.82900,25.83000,25.83100,25.83200,25.83300,25.83400,25.83500,25.83600,25.83700,25.83800,25.83900,25.84000,25.84100,25.84200,25.84300,25.84400,25.84500,25.84600,25.84700,25.84800,25.84900,25.85000,25.85100,25.85200,25.85300,25.85400,25.85500,25.85600,25.85700,25.85800,25.85900,25.86000,25.86100,25.86200,25.86300,25.86400,25.86500,25.86600,25.86700,25.86800,25.86900,25.87000,25.87100,25.87200,25.87300,25.87400,25.87500,25.87600,25.87700,25.87800,25.87900,25.88000,25.88100,25.88200,25.88300,25.88400,25.88500,25.88600,25.88700,25.88800,25.88900,25.89000,25.89100,25.89200,25.89300,25.89400,25.89500,25.89600,25.89700,25.89800,25.89900,25.90000,25.90100,25.90200,25.90300,25.90400,25.90500,25.90600,25.90700,25.90800,25.90900,25.91000,25.91100,25.91200,25.91300,25.91400,25.91500,25.91600,25.91700,25.91800,25.91900,25.92000,25.92100,25.92200,25.92300,25.92400,25.92500,25.92600,25.92700,25.92800,25.92900,25.93000,25.93100,25.93200,25.93300,25.93400,25.93500,25.93600,25.93700,25.93800,25.93900,25.94000,25.94100,25.94200,25.94300,25.94400,25.94500,25.94600,25.94700,25.94800,25.94900,25.95000,25.95100,25.95200,25.95300,25.95400,25.95500,25.95600,25.95700,25.95800,25.95900,25.96000,25.96100,25.96200,25.96300,25.96400,25.96500,25.96600,25.96700,25.96800,25.96900,25.97000,25.97100,25.97200,25.97300,25.97400,25.97500,25.97600,25.97700,25.97800,25.97900,25.98000,25.98100,25.98200,25.98300,25.98400,25.98500,25.98600,25.98700,25.98800,25.98900,25.99000,25.99100,25.99200,25.99300,25.99400,25.99500,25.99600,25.99700,25.99800,25.99900,26.00000,26.00100,26.00200,26.00300,26.00400,26.00500,26.00600,26.00700,26.00800,26.00900,26.01000,26.01100,26.01200,26.01300,26.01400,26.01500,26.01600,26.01700,26.01800,26.01900,26.02000,26.02100,26.02200,26.02300,26.02400,26.02500,26.02600,26.02700,26.02800,26.02900,26.03000,26.03100,26.03200,26.03300,26.03400,26.03500,26.03600,26.03700,26.03800,26.03900,26.04000,26.04100,26.04200,26.04300,26.04400,26.04500,26.04600,26.04700,26.04800,26.04900,26.05000,26.05100,26.05200,26.05300,26.05400,26.05500,26.05600,26.05700,26.05800,26.05900,26.06000,26.06100,26.06200,26.06300,26.06400,26.06500,26.06600,26.06700,26.06800,26.06900,26.07000,26.07100,26.07200,26.07300,26.07400,26.07500,26.07600,26.07700,26.07800,26.07900,26.08000,26.08100,26.08200,26.08300,26.08400,26.08500,26.08600,26.08700,26.08800,26.08900,26.09000,26.09100,26.09200,26.09300,26.09400,26.09500,26.09600,26.09700,26.09800,26.09900,26.10000,26.10100,26.10200,26.10300,26.10400,26.10500,26.10600,26.10700,26.10800,26.10900,26.11000,26.11100,26.11200,26.11300,26.11400,26.11500,26.11600,26.11700,26.11800,26.11900,26.12000,26.12100,26.12200,26.12300,26.12400,26.12500,26.12600,26.12700,26.12800,26.12900,26.13000,26.13100,26.13200,26.13300,26.13400,26.13500,26.13600,26.13700,26.13800,26.13900,26.14000,26.14100,26.14200,26.14300,26.14400,26.14500,26.14600,26.14700,26.14800,26.14900,26.15000,26.15100,26.15200,26.15300,26.15400,26.15500,26.15600,26.15700,26.15800,26.15900,26.16000,26.16100,26.16200,26.16300,26.16400,26.16500,26.16600,26.16700,26.16800,26.16900,26.17000,26.17100,26.17200,26.17300,26.17400,26.17500,26.17600,26.17700,26.17800,26.17900,26.18000,26.18100,26.18200,26.18300,26.18400,26.18500,26.18600,26.18700,26.18800,26.18900,26.19000,26.19100,26.19200,26.19300,26.19400,26.19500,26.19600,26.19700,26.19800,26.19900,26.20000,26.20100,26.20200,26.20300,26.20400,26.20500,26.20600,26.20700,26.20800,26.20900,26.21000,26.21100,26.21200,26.21300,26.21400,26.21500,26.21600,26.21700,26.21800,26.21900,26.22000,26.22100,26.22200,26.22300,26.22400,26.22500,26.22600,26.22700,26.22800,26.22900,26.23000,26.23100,26.23200,26.23300,26.23400,26.23500,26.23600,26.23700,26.23800,26.23900,26.24000,26.24100,26.24200,26.24300,26.24400,26.24500,26.24600,26.24700,26.24800,26.24900,26.25000,26.25100,26.25200,26.25300,26.25400,26.25500,26.25600,26.25700,26.25800,26.25900,26.26000,26.26100,26.26200,26.26300,26.26400,26.26500,26.26600,26.26700,26.26800,26.26900,26.27000,26.27100,26.27200,26.27300,26.27400,26.27500,26.27600,26.27700,26.27800,26.27900,26.28000,26.28100,26.28200,26.28300,26.28400,26.28500,26.28600,26.28700,26.28800,26.28900,26.29000,26.29100,26.29200,26.29300,26.29400,26.29500,26.29600,26.29700,26.29800,26.29900,26.30000,26.30100,26.30200,26.30300,26.30400,26.30500,26.30600,26.30700,26.30800,26.30900,26.31000,26.31100,26.31200,26.31300,26.31400,26.31500,26.31600,26.31700,26.31800,26.31900,26.32000,26.32100,26.32200,26.32300,26.32400,26.32500,26.32600,26.32700,26.32800,26.32900,26.33000,26.33100,26.33200,26.33300,26.33400,26.33500,26.33600,26.33700,26.33800,26.33900,26.34000,26.34100,26.34200,26.34300,26.34400,26.34500,26.34600,26.34700,26.34800,26.34900,26.35000,26.35100,26.35200,26.35300,26.35400,26.35500,26.35600,26.35700,26.35800,26.35900,26.36000,26.36100,26.36200,26.36300,26.36400,26.36500,26.36600,26.36700,26.36800,26.36900,26.37000,26.37100,26.37200,26.37300,26.37400,26.37500,26.37600,26.37700,26.37800,26.37900,26.38000,26.38100,26.38200,26.38300,26.38400,26.38500,26.38600,26.38700,26.38800,26.38900,26.39000,26.39100,26.39200,26.39300,26.39400,26.39500,26.39600,26.39700,26.39800,26.39900,26.40000,26.40100,26.40200,26.40300,26.40400,26.40500,26.40600,26.40700,26.40800,26.40900,26.41000,26.41100,26.41200,26.41300,26.41400,26.41500,26.41600,26.41700,26.41800,26.41900,26.42000,26.42100,26.42200,26.42300,26.42400,26.42500,26.42600,26.42700,26.42800,26.42900,26.43000,26.43100,26.43200,26.43300,26.43400,26.43500,26.43600,26.43700,26.43800,26.43900,26.44000,26.44100,26.44200,26.44300,26.44400,26.44500,26.44600,26.44700,26.44800,26.44900,26.45000,26.45100,26.45200,26.45300,26.45400,26.45500,26.45600,26.45700,26.45800,26.45900,26.46000,26.46100,26.46200,26.46300,26.46400,26.46500,26.46600,26.46700,26.46800,26.46900,26.47000,26.47100,26.47200,26.47300,26.47400,26.47500,26.47600,26.47700,26.47800,26.47900,26.48000,26.48100,26.48200,26.48300,26.48400,26.48500,26.48600,26.48700,26.48800,26.48900,26.49000,26.49100,26.49200,26.49300,26.49400,26.49500,26.49600,26.49700,26.49800,26.49900,26.50000,26.50100,26.50200,26.50300,26.50400,26.50500,26.50600,26.50700,26.50800,26.50900,26.51000,26.51100,26.51200,26.51300,26.51400,26.51500,26.51600,26.51700,26.51800,26.51900,26.52000,26.52100,26.52200,26.52300,26.52400,26.52500,26.52600,26.52700,26.52800,26.52900,26.53000,26.53100,26.53200,26.53300,26.53400,26.53500,26.53600,26.53700,26.53800,26.53900,26.54000,26.54100,26.54200,26.54300,26.54400,26.54500,26.54600,26.54700,26.54800,26.54900,26.55000,26.55100,26.55200,26.55300,26.55400,26.55500,26.55600,26.55700,26.55800,26.55900,26.56000,26.56100,26.56200,26.56300,26.56400,26.56500,26.56600,26.56700,26.56800,26.56900,26.57000,26.57100,26.57200,26.57300,26.57400,26.57500,26.57600,26.57700,26.57800,26.57900,26.58000,26.58100,26.58200,26.58300,26.58400,26.58500,26.58600,26.58700,26.58800,26.58900,26.59000,26.59100,26.59200,26.59300,26.59400,26.59500,26.59600,26.59700,26.59800,26.59900,26.60000,26.60100,26.60200,26.60300,26.60400,26.60500,26.60600,26.60700,26.60800,26.60900,26.61000,26.61100,26.61200,26.61300,26.61400,26.61500,26.61600,26.61700,26.61800,26.61900,26.62000,26.62100,26.62200,26.62300,26.62400,26.62500,26.62600,26.62700,26.62800,26.62900,26.63000,26.63100,26.63200,26.63300,26.63400,26.63500,26.63600,26.63700,26.63800,26.63900,26.64000,26.64100,26.64200,26.64300,26.64400,26.64500,26.64600,26.64700,26.64800,26.64900,26.65000,26.65100,26.65200,26.65300,26.65400,26.65500,26.65600,26.65700,26.65800,26.65900,26.66000,26.66100,26.66200,26.66300,26.66400,26.66500,26.66600,26.66700,26.66800,26.66900,26.67000,26.67100,26.67200,26.67300,26.67400,26.67500,26.67600,26.67700,26.67800,26.67900,26.68000,26.68100,26.68200,26.68300,26.68400,26.68500,26.68600,26.68700,26.68800,26.68900,26.69000,26.69100,26.69200,26.69300,26.69400,26.69500,26.69600,26.69700,26.69800,26.69900,26.70000,26.70100,26.70200,26.70300,26.70400,26.70500,26.70600,26.70700,26.70800,26.70900,26.71000,26.71100,26.71200,26.71300,26.71400,26.71500,26.71600,26.71700,26.71800,26.71900,26.72000,26.72100,26.72200,26.72300,26.72400,26.72500,26.72600,26.72700,26.72800,26.72900,26.73000,26.73100,26.73200,26.73300,26.73400,26.73500,26.73600,26.73700,26.73800,26.73900,26.74000,26.74100,26.74200,26.74300,26.74400,26.74500,26.74600,26.74700,26.74800,26.74900,26.75000,26.75100,26.75200,26.75300,26.75400,26.75500,26.75600,26.75700,26.75800,26.75900,26.76000,26.76100,26.76200,26.76300,26.76400,26.76500,26.76600,26.76700,26.76800,26.76900,26.77000,26.77100,26.77200,26.77300,26.77400,26.77500,26.77600,26.77700,26.77800,26.77900,26.78000,26.78100,26.78200,26.78300,26.78400,26.78500,26.78600,26.78700,26.78800,26.78900,26.79000,26.79100,26.79200,26.79300,26.79400,26.79500,26.79600,26.79700,26.79800,26.79900,26.80000,26.80100,26.80200,26.80300,26.80400,26.80500,26.80600,26.80700,26.80800,26.80900,26.81000,26.81100,26.81200,26.81300,26.81400,26.81500,26.81600,26.81700,26.81800,26.81900,26.82000,26.82100,26.82200,26.82300,26.82400,26.82500,26.82600,26.82700,26.82800,26.82900,26.83000,26.83100,26.83200,26.83300,26.83400,26.83500,26.83600,26.83700,26.83800,26.83900,26.84000,26.84100,26.84200,26.84300,26.84400,26.84500,26.84600,26.84700,26.84800,26.84900,26.85000,26.85100,26.85200,26.85300,26.85400,26.85500,26.85600,26.85700,26.85800,26.85900,26.86000,26.86100,26.86200,26.86300,26.86400,26.86500,26.86600,26.86700,26.86800,26.86900,26.87000,26.87100,26.87200,26.87300,26.87400,26.87500,26.87600,26.87700,26.87800,26.87900,26.88000,26.88100,26.88200,26.88300,26.88400,26.88500,26.88600,26.88700,26.88800,26.88900,26.89000,26.89100,26.89200,26.89300,26.89400,26.89500,26.89600,26.89700,26.89800,26.89900,26.90000,26.90100,26.90200,26.90300,26.90400,26.90500,26.90600,26.90700,26.90800,26.90900,26.91000,26.91100,26.91200,26.91300,26.91400,26.91500,26.91600,26.91700,26.91800,26.91900,26.92000,26.92100,26.92200,26.92300,26.92400,26.92500,26.92600,26.92700,26.92800,26.92900,26.93000,26.93100,26.93200,26.93300,26.93400,26.93500,26.93600,26.93700,26.93800,26.93900,26.94000,26.94100,26.94200,26.94300,26.94400,26.94500,26.94600,26.94700,26.94800,26.94900,26.95000,26.95100,26.95200,26.95300,26.95400,26.95500,26.95600,26.95700,26.95800,26.95900,26.96000,26.96100,26.96200,26.96300,26.96400,26.96500,26.96600,26.96700,26.96800,26.96900,26.97000,26.97100,26.97200,26.97300,26.97400,26.97500,26.97600,26.97700,26.97800,26.97900,26.98000,26.98100,26.98200,26.98300,26.98400,26.98500,26.98600,26.98700,26.98800,26.98900,26.99000,26.99100,26.99200,26.99300,26.99400,26.99500,26.99600,26.99700,26.99800,26.99900,27.00000,27.00100,27.00200,27.00300,27.00400,27.00500,27.00600,27.00700,27.00800,27.00900,27.01000,27.01100,27.01200,27.01300,27.01400,27.01500,27.01600,27.01700,27.01800,27.01900,27.02000,27.02100,27.02200,27.02300,27.02400,27.02500,27.02600,27.02700,27.02800,27.02900,27.03000,27.03100,27.03200,27.03300,27.03400,27.03500,27.03600,27.03700,27.03800,27.03900,27.04000,27.04100,27.04200,27.04300,27.04400,27.04500,27.04600,27.04700,27.04800,27.04900,27.05000,27.05100,27.05200,27.05300,27.05400,27.05500,27.05600,27.05700,27.05800,27.05900,27.06000,27.06100,27.06200,27.06300,27.06400,27.06500,27.06600,27.06700,27.06800,27.06900,27.07000,27.07100,27.07200,27.07300,27.07400,27.07500,27.07600,27.07700,27.07800,27.07900,27.08000,27.08100,27.08200,27.08300,27.08400,27.08500,27.08600,27.08700,27.08800,27.08900,27.09000,27.09100,27.09200,27.09300,27.09400,27.09500,27.09600,27.09700,27.09800,27.09900,27.10000,27.10100,27.10200,27.10300,27.10400,27.10500,27.10600,27.10700,27.10800,27.10900,27.11000,27.11100,27.11200,27.11300,27.11400,27.11500,27.11600,27.11700,27.11800,27.11900,27.12000,27.12100,27.12200,27.12300,27.12400,27.12500,27.12600,27.12700,27.12800,27.12900,27.13000,27.13100,27.13200,27.13300,27.13400,27.13500,27.13600,27.13700,27.13800,27.13900,27.14000,27.14100,27.14200,27.14300,27.14400,27.14500,27.14600,27.14700,27.14800,27.14900,27.15000,27.15100,27.15200,27.15300,27.15400,27.15500,27.15600,27.15700,27.15800,27.15900,27.16000,27.16100,27.16200,27.16300,27.16400,27.16500,27.16600,27.16700,27.16800,27.16900,27.17000,27.17100,27.17200,27.17300,27.17400,27.17500,27.17600,27.17700,27.17800,27.17900,27.18000,27.18100,27.18200,27.18300,27.18400,27.18500,27.18600,27.18700,27.18800,27.18900,27.19000,27.19100,27.19200,27.19300,27.19400,27.19500,27.19600,27.19700,27.19800,27.19900,27.20000,27.20100,27.20200,27.20300,27.20400,27.20500,27.20600,27.20700,27.20800,27.20900,27.21000,27.21100,27.21200,27.21300,27.21400,27.21500,27.21600,27.21700,27.21800,27.21900,27.22000,27.22100,27.22200,27.22300,27.22400,27.22500,27.22600,27.22700,27.22800,27.22900,27.23000,27.23100,27.23200,27.23300,27.23400,27.23500,27.23600,27.23700,27.23800,27.23900,27.24000,27.24100,27.24200,27.24300,27.24400,27.24500,27.24600,27.24700,27.24800,27.24900,27.25000,27.25100,27.25200,27.25300,27.25400,27.25500,27.25600,27.25700,27.25800,27.25900,27.26000,27.26100,27.26200,27.26300,27.26400,27.26500,27.26600,27.26700,27.26800,27.26900,27.27000,27.27100,27.27200,27.27300,27.27400,27.27500,27.27600,27.27700,27.27800,27.27900,27.28000,27.28100,27.28200,27.28300,27.28400,27.28500,27.28600,27.28700,27.28800,27.28900,27.29000,27.29100,27.29200,27.29300,27.29400,27.29500,27.29600,27.29700,27.29800,27.29900,27.30000,27.30100,27.30200,27.30300,27.30400,27.30500,27.30600,27.30700,27.30800,27.30900,27.31000,27.31100,27.31200,27.31300,27.31400,27.31500,27.31600,27.31700,27.31800,27.31900,27.32000,27.32100,27.32200,27.32300,27.32400,27.32500,27.32600,27.32700,27.32800,27.32900,27.33000,27.33100,27.33200,27.33300,27.33400,27.33500,27.33600,27.33700,27.33800,27.33900,27.34000,27.34100,27.34200,27.34300,27.34400,27.34500,27.34600,27.34700,27.34800,27.34900,27.35000,27.35100,27.35200,27.35300,27.35400,27.35500,27.35600,27.35700,27.35800,27.35900,27.36000,27.36100,27.36200,27.36300,27.36400,27.36500,27.36600,27.36700,27.36800,27.36900,27.37000,27.37100,27.37200,27.37300,27.37400,27.37500,27.37600,27.37700,27.37800,27.37900,27.38000,27.38100,27.38200,27.38300,27.38400,27.38500,27.38600,27.38700,27.38800,27.38900,27.39000,27.39100,27.39200,27.39300,27.39400,27.39500,27.39600,27.39700,27.39800,27.39900,27.40000,27.40100,27.40200,27.40300,27.40400,27.40500,27.40600,27.40700,27.40800,27.40900,27.41000,27.41100,27.41200,27.41300,27.41400,27.41500,27.41600,27.41700,27.41800,27.41900,27.42000,27.42100,27.42200,27.42300,27.42400,27.42500,27.42600,27.42700,27.42800,27.42900,27.43000,27.43100,27.43200,27.43300,27.43400,27.43500,27.43600,27.43700,27.43800,27.43900,27.44000,27.44100,27.44200,27.44300,27.44400,27.44500,27.44600,27.44700,27.44800,27.44900,27.45000,27.45100,27.45200,27.45300,27.45400,27.45500,27.45600,27.45700,27.45800,27.45900,27.46000,27.46100,27.46200,27.46300,27.46400,27.46500,27.46600,27.46700,27.46800,27.46900,27.47000,27.47100,27.47200,27.47300,27.47400,27.47500,27.47600,27.47700,27.47800,27.47900,27.48000,27.48100,27.48200,27.48300,27.48400,27.48500,27.48600,27.48700,27.48800,27.48900,27.49000,27.49100,27.49200,27.49300,27.49400,27.49500,27.49600,27.49700,27.49800,27.49900,27.50000,27.50100,27.50200,27.50300,27.50400,27.50500,27.50600,27.50700,27.50800,27.50900,27.51000,27.51100,27.51200,27.51300,27.51400,27.51500,27.51600,27.51700,27.51800,27.51900,27.52000,27.52100,27.52200,27.52300,27.52400,27.52500,27.52600,27.52700,27.52800,27.52900,27.53000,27.53100,27.53200,27.53300,27.53400,27.53500,27.53600,27.53700,27.53800,27.53900,27.54000,27.54100,27.54200,27.54300,27.54400,27.54500,27.54600,27.54700,27.54800,27.54900,27.55000,27.55100,27.55200,27.55300,27.55400,27.55500,27.55600,27.55700,27.55800,27.55900,27.56000,27.56100,27.56200,27.56300,27.56400,27.56500,27.56600,27.56700,27.56800,27.56900,27.57000,27.57100,27.57200,27.57300,27.57400,27.57500,27.57600,27.57700,27.57800,27.57900,27.58000,27.58100,27.58200,27.58300,27.58400,27.58500,27.58600,27.58700,27.58800,27.58900,27.59000,27.59100,27.59200,27.59300,27.59400,27.59500,27.59600,27.59700,27.59800,27.59900,27.60000,27.60100,27.60200,27.60300,27.60400,27.60500,27.60600,27.60700,27.60800,27.60900,27.61000,27.61100,27.61200,27.61300,27.61400,27.61500,27.61600,27.61700,27.61800,27.61900,27.62000,27.62100,27.62200,27.62300,27.62400,27.62500,27.62600,27.62700,27.62800,27.62900,27.63000,27.63100,27.63200,27.63300,27.63400,27.63500,27.63600,27.63700,27.63800,27.63900,27.64000,27.64100,27.64200,27.64300,27.64400,27.64500,27.64600,27.64700,27.64800,27.64900,27.65000,27.65100,27.65200,27.65300,27.65400,27.65500,27.65600,27.65700,27.65800,27.65900,27.66000,27.66100,27.66200,27.66300,27.66400,27.66500,27.66600,27.66700,27.66800,27.66900,27.67000,27.67100,27.67200,27.67300,27.67400,27.67500,27.67600,27.67700,27.67800,27.67900,27.68000,27.68100,27.68200,27.68300,27.68400,27.68500,27.68600,27.68700,27.68800,27.68900,27.69000,27.69100,27.69200,27.69300,27.69400,27.69500,27.69600,27.69700,27.69800,27.69900,27.70000,27.70100,27.70200,27.70300,27.70400,27.70500,27.70600,27.70700,27.70800,27.70900,27.71000,27.71100,27.71200,27.71300,27.71400,27.71500,27.71600,27.71700,27.71800,27.71900,27.72000,27.72100,27.72200,27.72300,27.72400,27.72500,27.72600,27.72700,27.72800,27.72900,27.73000,27.73100,27.73200,27.73300,27.73400,27.73500,27.73600,27.73700,27.73800,27.73900,27.74000,27.74100,27.74200,27.74300,27.74400,27.74500,27.74600,27.74700,27.74800,27.74900,27.75000,27.75100,27.75200,27.75300,27.75400,27.75500,27.75600,27.75700,27.75800,27.75900,27.76000,27.76100,27.76200,27.76300,27.76400,27.76500,27.76600,27.76700,27.76800,27.76900,27.77000,27.77100,27.77200,27.77300,27.77400,27.77500,27.77600,27.77700,27.77800,27.77900,27.78000,27.78100,27.78200,27.78300,27.78400,27.78500,27.78600,27.78700,27.78800,27.78900,27.79000,27.79100,27.79200,27.79300,27.79400,27.79500,27.79600,27.79700,27.79800,27.79900,27.80000,27.80100,27.80200,27.80300,27.80400,27.80500,27.80600,27.80700,27.80800,27.80900,27.81000,27.81100,27.81200,27.81300,27.81400,27.81500,27.81600,27.81700,27.81800,27.81900,27.82000,27.82100,27.82200,27.82300,27.82400,27.82500,27.82600,27.82700,27.82800,27.82900,27.83000,27.83100,27.83200,27.83300,27.83400,27.83500,27.83600,27.83700,27.83800,27.83900,27.84000,27.84100,27.84200,27.84300,27.84400,27.84500,27.84600,27.84700,27.84800,27.84900,27.85000,27.85100,27.85200,27.85300,27.85400,27.85500,27.85600,27.85700,27.85800,27.85900,27.86000,27.86100,27.86200,27.86300,27.86400,27.86500,27.86600,27.86700,27.86800,27.86900,27.87000,27.87100,27.87200,27.87300,27.87400,27.87500,27.87600,27.87700,27.87800,27.87900,27.88000,27.88100,27.88200,27.88300,27.88400,27.88500,27.88600,27.88700,27.88800,27.88900,27.89000,27.89100,27.89200,27.89300,27.89400,27.89500,27.89600,27.89700,27.89800,27.89900,27.90000,27.90100,27.90200,27.90300,27.90400,27.90500,27.90600,27.90700,27.90800,27.90900,27.91000,27.91100,27.91200,27.91300,27.91400,27.91500,27.91600,27.91700,27.91800,27.91900,27.92000,27.92100,27.92200,27.92300,27.92400,27.92500,27.92600,27.92700,27.92800,27.92900,27.93000,27.93100,27.93200,27.93300,27.93400,27.93500,27.93600,27.93700,27.93800,27.93900,27.94000,27.94100,27.94200,27.94300,27.94400,27.94500,27.94600,27.94700,27.94800,27.94900,27.95000,27.95100,27.95200,27.95300,27.95400,27.95500,27.95600,27.95700,27.95800,27.95900,27.96000,27.96100,27.96200,27.96300,27.96400,27.96500,27.96600,27.96700,27.96800,27.96900,27.97000,27.97100,27.97200,27.97300,27.97400,27.97500,27.97600,27.97700,27.97800,27.97900,27.98000,27.98100,27.98200,27.98300,27.98400,27.98500,27.98600,27.98700,27.98800,27.98900,27.99000,27.99100,27.99200,27.99300,27.99400,27.99500,27.99600,27.99700,27.99800,27.99900,28.00000,28.00100,28.00200,28.00300,28.00400,28.00500,28.00600,28.00700,28.00800,28.00900,28.01000,28.01100,28.01200,28.01300,28.01400,28.01500,28.01600,28.01700,28.01800,28.01900,28.02000,28.02100,28.02200,28.02300,28.02400,28.02500,28.02600,28.02700,28.02800,28.02900,28.03000,28.03100,28.03200,28.03300,28.03400,28.03500,28.03600,28.03700,28.03800,28.03900,28.04000,28.04100,28.04200,28.04300,28.04400,28.04500,28.04600,28.04700,28.04800,28.04900,28.05000,28.05100,28.05200,28.05300,28.05400,28.05500,28.05600,28.05700,28.05800,28.05900,28.06000,28.06100,28.06200,28.06300,28.06400,28.06500,28.06600,28.06700,28.06800,28.06900,28.07000,28.07100,28.07200,28.07300,28.07400,28.07500,28.07600,28.07700,28.07800,28.07900,28.08000,28.08100,28.08200,28.08300,28.08400,28.08500,28.08600,28.08700,28.08800,28.08900,28.09000,28.09100,28.09200,28.09300,28.09400,28.09500,28.09600,28.09700,28.09800,28.09900,28.10000,28.10100,28.10200,28.10300,28.10400,28.10500,28.10600,28.10700,28.10800,28.10900,28.11000,28.11100,28.11200,28.11300,28.11400,28.11500,28.11600,28.11700,28.11800,28.11900,28.12000,28.12100,28.12200,28.12300,28.12400,28.12500,28.12600,28.12700,28.12800,28.12900,28.13000,28.13100,28.13200,28.13300,28.13400,28.13500,28.13600,28.13700,28.13800,28.13900,28.14000,28.14100,28.14200,28.14300,28.14400,28.14500,28.14600,28.14700,28.14800,28.14900,28.15000,28.15100,28.15200,28.15300,28.15400,28.15500,28.15600,28.15700,28.15800,28.15900,28.16000,28.16100,28.16200,28.16300,28.16400,28.16500,28.16600,28.16700,28.16800,28.16900,28.17000,28.17100,28.17200,28.17300,28.17400,28.17500,28.17600,28.17700,28.17800,28.17900,28.18000,28.18100,28.18200,28.18300,28.18400,28.18500,28.18600,28.18700,28.18800,28.18900,28.19000,28.19100,28.19200,28.19300,28.19400,28.19500,28.19600,28.19700,28.19800,28.19900,28.20000,28.20100,28.20200,28.20300,28.20400,28.20500,28.20600,28.20700,28.20800,28.20900,28.21000,28.21100,28.21200,28.21300,28.21400,28.21500,28.21600,28.21700,28.21800,28.21900,28.22000,28.22100,28.22200,28.22300,28.22400,28.22500,28.22600,28.22700,28.22800,28.22900,28.23000,28.23100,28.23200,28.23300,28.23400,28.23500,28.23600,28.23700,28.23800,28.23900,28.24000,28.24100,28.24200,28.24300,28.24400,28.24500,28.24600,28.24700,28.24800,28.24900,28.25000,28.25100,28.25200,28.25300,28.25400,28.25500,28.25600,28.25700,28.25800,28.25900,28.26000,28.26100,28.26200,28.26300,28.26400,28.26500,28.26600,28.26700,28.26800,28.26900,28.27000,28.27100,28.27200,28.27300,28.27400,28.27500,28.27600,28.27700,28.27800,28.27900,28.28000,28.28100,28.28200,28.28300,28.28400,28.28500,28.28600,28.28700,28.28800,28.28900,28.29000,28.29100,28.29200,28.29300,28.29400,28.29500,28.29600,28.29700,28.29800,28.29900,28.30000,28.30100,28.30200,28.30300,28.30400,28.30500,28.30600,28.30700,28.30800,28.30900,28.31000,28.31100,28.31200,28.31300,28.31400,28.31500,28.31600,28.31700,28.31800,28.31900,28.32000,28.32100,28.32200,28.32300,28.32400,28.32500,28.32600,28.32700,28.32800,28.32900,28.33000,28.33100,28.33200,28.33300,28.33400,28.33500,28.33600,28.33700,28.33800,28.33900,28.34000,28.34100,28.34200,28.34300,28.34400,28.34500,28.34600,28.34700,28.34800,28.34900,28.35000,28.35100,28.35200,28.35300,28.35400,28.35500,28.35600,28.35700,28.35800,28.35900,28.36000,28.36100,28.36200,28.36300,28.36400,28.36500,28.36600,28.36700,28.36800,28.36900,28.37000,28.37100,28.37200,28.37300,28.37400,28.37500,28.37600,28.37700,28.37800,28.37900,28.38000,28.38100,28.38200,28.38300,28.38400,28.38500,28.38600,28.38700,28.38800,28.38900,28.39000,28.39100,28.39200,28.39300,28.39400,28.39500,28.39600,28.39700,28.39800,28.39900,28.40000,28.40100,28.40200,28.40300,28.40400,28.40500,28.40600,28.40700,28.40800,28.40900,28.41000,28.41100,28.41200,28.41300,28.41400,28.41500,28.41600,28.41700,28.41800,28.41900,28.42000,28.42100,28.42200,28.42300,28.42400,28.42500,28.42600,28.42700,28.42800,28.42900,28.43000,28.43100,28.43200,28.43300,28.43400,28.43500,28.43600,28.43700,28.43800,28.43900,28.44000,28.44100,28.44200,28.44300,28.44400,28.44500,28.44600,28.44700,28.44800,28.44900,28.45000,28.45100,28.45200,28.45300,28.45400,28.45500,28.45600,28.45700,28.45800,28.45900,28.46000,28.46100,28.46200,28.46300,28.46400,28.46500,28.46600,28.46700,28.46800,28.46900,28.47000,28.47100,28.47200,28.47300,28.47400,28.47500,28.47600,28.47700,28.47800,28.47900,28.48000,28.48100,28.48200,28.48300,28.48400,28.48500,28.48600,28.48700,28.48800,28.48900,28.49000,28.49100,28.49200,28.49300,28.49400,28.49500,28.49600,28.49700,28.49800,28.49900,28.50000,28.50100,28.50200,28.50300,28.50400,28.50500,28.50600,28.50700,28.50800,28.50900,28.51000,28.51100,28.51200,28.51300,28.51400,28.51500,28.51600,28.51700,28.51800,28.51900,28.52000,28.52100,28.52200,28.52300,28.52400,28.52500,28.52600,28.52700,28.52800,28.52900,28.53000,28.53100,28.53200,28.53300,28.53400,28.53500,28.53600,28.53700,28.53800,28.53900,28.54000,28.54100,28.54200,28.54300,28.54400,28.54500,28.54600,28.54700,28.54800,28.54900,28.55000,28.55100,28.55200,28.55300,28.55400,28.55500,28.55600,28.55700,28.55800,28.55900,28.56000,28.56100,28.56200,28.56300,28.56400,28.56500,28.56600,28.56700,28.56800,28.56900,28.57000,28.57100,28.57200,28.57300,28.57400,28.57500,28.57600,28.57700,28.57800,28.57900,28.58000,28.58100,28.58200,28.58300,28.58400,28.58500,28.58600,28.58700,28.58800,28.58900,28.59000,28.59100,28.59200,28.59300,28.59400,28.59500,28.59600,28.59700,28.59800,28.59900,28.60000,28.60100,28.60200,28.60300,28.60400,28.60500,28.60600,28.60700,28.60800,28.60900,28.61000,28.61100,28.61200,28.61300,28.61400,28.61500,28.61600,28.61700,28.61800,28.61900,28.62000,28.62100,28.62200,28.62300,28.62400,28.62500,28.62600,28.62700,28.62800,28.62900,28.63000,28.63100,28.63200,28.63300,28.63400,28.63500,28.63600,28.63700,28.63800,28.63900,28.64000,28.64100,28.64200,28.64300,28.64400,28.64500,28.64600,28.64700,28.64800,28.64900,28.65000,28.65100,28.65200,28.65300,28.65400,28.65500,28.65600,28.65700,28.65800,28.65900,28.66000,28.66100,28.66200,28.66300,28.66400,28.66500,28.66600,28.66700,28.66800,28.66900,28.67000,28.67100,28.67200,28.67300,28.67400,28.67500,28.67600,28.67700,28.67800,28.67900,28.68000,28.68100,28.68200,28.68300,28.68400,28.68500,28.68600,28.68700,28.68800,28.68900,28.69000,28.69100,28.69200,28.69300,28.69400,28.69500,28.69600,28.69700,28.69800,28.69900,28.70000,28.70100,28.70200,28.70300,28.70400,28.70500,28.70600,28.70700,28.70800,28.70900,28.71000,28.71100,28.71200,28.71300,28.71400,28.71500,28.71600,28.71700,28.71800,28.71900,28.72000,28.72100,28.72200,28.72300,28.72400,28.72500,28.72600,28.72700,28.72800,28.72900,28.73000,28.73100,28.73200,28.73300,28.73400,28.73500,28.73600,28.73700,28.73800,28.73900,28.74000,28.74100,28.74200,28.74300,28.74400,28.74500,28.74600,28.74700,28.74800,28.74900,28.75000,28.75100,28.75200,28.75300,28.75400,28.75500,28.75600,28.75700,28.75800,28.75900,28.76000,28.76100,28.76200,28.76300,28.76400,28.76500,28.76600,28.76700,28.76800,28.76900,28.77000,28.77100,28.77200,28.77300,28.77400,28.77500,28.77600,28.77700,28.77800,28.77900,28.78000,28.78100,28.78200,28.78300,28.78400,28.78500,28.78600,28.78700,28.78800,28.78900,28.79000,28.79100,28.79200,28.79300,28.79400,28.79500,28.79600,28.79700,28.79800,28.79900,28.80000,28.80100,28.80200,28.80300,28.80400,28.80500,28.80600,28.80700,28.80800,28.80900,28.81000,28.81100,28.81200,28.81300,28.81400,28.81500,28.81600,28.81700,28.81800,28.81900,28.82000,28.82100,28.82200,28.82300,28.82400,28.82500,28.82600,28.82700,28.82800,28.82900,28.83000,28.83100,28.83200,28.83300,28.83400,28.83500,28.83600,28.83700,28.83800,28.83900,28.84000,28.84100,28.84200,28.84300,28.84400,28.84500,28.84600,28.84700,28.84800,28.84900,28.85000,28.85100,28.85200,28.85300,28.85400,28.85500,28.85600,28.85700,28.85800,28.85900,28.86000,28.86100,28.86200,28.86300,28.86400,28.86500,28.86600,28.86700,28.86800,28.86900,28.87000,28.87100,28.87200,28.87300,28.87400,28.87500,28.87600,28.87700,28.87800,28.87900,28.88000,28.88100,28.88200,28.88300,28.88400,28.88500,28.88600,28.88700,28.88800,28.88900,28.89000,28.89100,28.89200,28.89300,28.89400,28.89500,28.89600,28.89700,28.89800,28.89900,28.90000,28.90100,28.90200,28.90300,28.90400,28.90500,28.90600,28.90700,28.90800,28.90900,28.91000,28.91100,28.91200,28.91300,28.91400,28.91500,28.91600,28.91700,28.91800,28.91900,28.92000,28.92100,28.92200,28.92300,28.92400,28.92500,28.92600,28.92700,28.92800,28.92900,28.93000,28.93100,28.93200,28.93300,28.93400,28.93500,28.93600,28.93700,28.93800,28.93900,28.94000,28.94100,28.94200,28.94300,28.94400,28.94500,28.94600,28.94700,28.94800,28.94900,28.95000,28.95100,28.95200,28.95300,28.95400,28.95500,28.95600,28.95700,28.95800,28.95900,28.96000,28.96100,28.96200,28.96300,28.96400,28.96500,28.96600,28.96700,28.96800,28.96900,28.97000,28.97100,28.97200,28.97300,28.97400,28.97500,28.97600,28.97700,28.97800,28.97900,28.98000,28.98100,28.98200,28.98300,28.98400,28.98500,28.98600,28.98700,28.98800,28.98900,28.99000,28.99100,28.99200,28.99300,28.99400,28.99500,28.99600,28.99700,28.99800,28.99900,29.00000,29.00100,29.00200,29.00300,29.00400,29.00500,29.00600,29.00700,29.00800,29.00900,29.01000,29.01100,29.01200,29.01300,29.01400,29.01500,29.01600,29.01700,29.01800,29.01900,29.02000,29.02100,29.02200,29.02300,29.02400,29.02500,29.02600,29.02700,29.02800,29.02900,29.03000,29.03100,29.03200,29.03300,29.03400,29.03500,29.03600,29.03700,29.03800,29.03900,29.04000,29.04100,29.04200,29.04300,29.04400,29.04500,29.04600,29.04700,29.04800,29.04900,29.05000,29.05100,29.05200,29.05300,29.05400,29.05500,29.05600,29.05700,29.05800,29.05900,29.06000,29.06100,29.06200,29.06300,29.06400,29.06500,29.06600,29.06700,29.06800,29.06900,29.07000,29.07100,29.07200,29.07300,29.07400,29.07500,29.07600,29.07700,29.07800,29.07900,29.08000,29.08100,29.08200,29.08300,29.08400,29.08500,29.08600,29.08700,29.08800,29.08900,29.09000,29.09100,29.09200,29.09300,29.09400,29.09500,29.09600,29.09700,29.09800,29.09900,29.10000,29.10100,29.10200,29.10300,29.10400,29.10500,29.10600,29.10700,29.10800,29.10900,29.11000,29.11100,29.11200,29.11300,29.11400,29.11500,29.11600,29.11700,29.11800,29.11900,29.12000,29.12100,29.12200,29.12300,29.12400,29.12500,29.12600,29.12700,29.12800,29.12900,29.13000,29.13100,29.13200,29.13300,29.13400,29.13500,29.13600,29.13700,29.13800,29.13900,29.14000,29.14100,29.14200,29.14300,29.14400,29.14500,29.14600,29.14700,29.14800,29.14900,29.15000,29.15100,29.15200,29.15300,29.15400,29.15500,29.15600,29.15700,29.15800,29.15900,29.16000,29.16100,29.16200,29.16300,29.16400,29.16500,29.16600,29.16700,29.16800,29.16900,29.17000,29.17100,29.17200,29.17300,29.17400,29.17500,29.17600,29.17700,29.17800,29.17900,29.18000,29.18100,29.18200,29.18300,29.18400,29.18500,29.18600,29.18700,29.18800,29.18900,29.19000,29.19100,29.19200,29.19300,29.19400,29.19500,29.19600,29.19700,29.19800,29.19900,29.20000,29.20100,29.20200,29.20300,29.20400,29.20500,29.20600,29.20700,29.20800,29.20900,29.21000,29.21100,29.21200,29.21300,29.21400,29.21500,29.21600,29.21700,29.21800,29.21900,29.22000,29.22100,29.22200,29.22300,29.22400,29.22500,29.22600,29.22700,29.22800,29.22900,29.23000,29.23100,29.23200,29.23300,29.23400,29.23500,29.23600,29.23700,29.23800,29.23900,29.24000,29.24100,29.24200,29.24300,29.24400,29.24500,29.24600,29.24700,29.24800,29.24900,29.25000,29.25100,29.25200,29.25300,29.25400,29.25500,29.25600,29.25700,29.25800,29.25900,29.26000,29.26100,29.26200,29.26300,29.26400,29.26500,29.26600,29.26700,29.26800,29.26900,29.27000,29.27100,29.27200,29.27300,29.27400,29.27500,29.27600,29.27700,29.27800,29.27900,29.28000,29.28100,29.28200,29.28300,29.28400,29.28500,29.28600,29.28700,29.28800,29.28900,29.29000,29.29100,29.29200,29.29300,29.29400,29.29500,29.29600,29.29700,29.29800,29.29900,29.30000,29.30100,29.30200,29.30300,29.30400,29.30500,29.30600,29.30700,29.30800,29.30900,29.31000,29.31100,29.31200,29.31300,29.31400,29.31500,29.31600,29.31700,29.31800,29.31900,29.32000,29.32100,29.32200,29.32300,29.32400,29.32500,29.32600,29.32700,29.32800,29.32900,29.33000,29.33100,29.33200,29.33300,29.33400,29.33500,29.33600,29.33700,29.33800,29.33900,29.34000,29.34100,29.34200,29.34300,29.34400,29.34500,29.34600,29.34700,29.34800,29.34900,29.35000,29.35100,29.35200,29.35300,29.35400,29.35500,29.35600,29.35700,29.35800,29.35900,29.36000,29.36100,29.36200,29.36300,29.36400,29.36500,29.36600,29.36700,29.36800,29.36900,29.37000,29.37100,29.37200,29.37300,29.37400,29.37500,29.37600,29.37700,29.37800,29.37900,29.38000,29.38100,29.38200,29.38300,29.38400,29.38500,29.38600,29.38700,29.38800,29.38900,29.39000,29.39100,29.39200,29.39300,29.39400,29.39500,29.39600,29.39700,29.39800,29.39900,29.40000,29.40100,29.40200,29.40300,29.40400,29.40500,29.40600,29.40700,29.40800,29.40900,29.41000,29.41100,29.41200,29.41300,29.41400,29.41500,29.41600,29.41700,29.41800,29.41900,29.42000,29.42100,29.42200,29.42300,29.42400,29.42500,29.42600,29.42700,29.42800,29.42900,29.43000,29.43100,29.43200,29.43300,29.43400,29.43500,29.43600,29.43700,29.43800,29.43900,29.44000,29.44100,29.44200,29.44300,29.44400,29.44500,29.44600,29.44700,29.44800,29.44900,29.45000,29.45100,29.45200,29.45300,29.45400,29.45500,29.45600,29.45700,29.45800,29.45900,29.46000,29.46100,29.46200,29.46300,29.46400,29.46500,29.46600,29.46700,29.46800,29.46900,29.47000,29.47100,29.47200,29.47300,29.47400,29.47500,29.47600,29.47700,29.47800,29.47900,29.48000,29.48100,29.48200,29.48300,29.48400,29.48500,29.48600,29.48700,29.48800,29.48900,29.49000,29.49100,29.49200,29.49300,29.49400,29.49500,29.49600,29.49700,29.49800,29.49900,29.50000,29.50100,29.50200,29.50300,29.50400,29.50500,29.50600,29.50700,29.50800,29.50900,29.51000,29.51100,29.51200,29.51300,29.51400,29.51500,29.51600,29.51700,29.51800,29.51900,29.52000,29.52100,29.52200,29.52300,29.52400,29.52500,29.52600,29.52700,29.52800,29.52900,29.53000,29.53100,29.53200,29.53300,29.53400,29.53500,29.53600,29.53700,29.53800,29.53900,29.54000,29.54100,29.54200,29.54300,29.54400,29.54500,29.54600,29.54700,29.54800,29.54900,29.55000,29.55100,29.55200,29.55300,29.55400,29.55500,29.55600,29.55700,29.55800,29.55900,29.56000,29.56100,29.56200,29.56300,29.56400,29.56500,29.56600,29.56700,29.56800,29.56900,29.57000,29.57100,29.57200,29.57300,29.57400,29.57500,29.57600,29.57700,29.57800,29.57900,29.58000,29.58100,29.58200,29.58300,29.58400,29.58500,29.58600,29.58700,29.58800,29.58900,29.59000,29.59100,29.59200,29.59300,29.59400,29.59500,29.59600,29.59700,29.59800,29.59900,29.60000,29.60100,29.60200,29.60300,29.60400,29.60500,29.60600,29.60700,29.60800,29.60900,29.61000,29.61100,29.61200,29.61300,29.61400,29.61500,29.61600,29.61700,29.61800,29.61900,29.62000,29.62100,29.62200,29.62300,29.62400,29.62500,29.62600,29.62700,29.62800,29.62900,29.63000,29.63100,29.63200,29.63300,29.63400,29.63500,29.63600,29.63700,29.63800,29.63900,29.64000,29.64100,29.64200,29.64300,29.64400,29.64500,29.64600,29.64700,29.64800,29.64900,29.65000,29.65100,29.65200,29.65300,29.65400,29.65500,29.65600,29.65700,29.65800,29.65900,29.66000,29.66100,29.66200,29.66300,29.66400,29.66500,29.66600,29.66700,29.66800,29.66900,29.67000,29.67100,29.67200,29.67300,29.67400,29.67500,29.67600,29.67700,29.67800,29.67900,29.68000,29.68100,29.68200,29.68300,29.68400,29.68500,29.68600,29.68700,29.68800,29.68900,29.69000,29.69100,29.69200,29.69300,29.69400,29.69500,29.69600,29.69700,29.69800,29.69900,29.70000,29.70100,29.70200,29.70300,29.70400,29.70500,29.70600,29.70700,29.70800,29.70900,29.71000,29.71100,29.71200,29.71300,29.71400,29.71500,29.71600,29.71700,29.71800,29.71900,29.72000,29.72100,29.72200,29.72300,29.72400,29.72500,29.72600,29.72700,29.72800,29.72900,29.73000,29.73100,29.73200,29.73300,29.73400,29.73500,29.73600,29.73700,29.73800,29.73900,29.74000,29.74100,29.74200,29.74300,29.74400,29.74500,29.74600,29.74700,29.74800,29.74900,29.75000,29.75100,29.75200,29.75300,29.75400,29.75500,29.75600,29.75700,29.75800,29.75900,29.76000,29.76100,29.76200,29.76300,29.76400,29.76500,29.76600,29.76700,29.76800,29.76900,29.77000,29.77100,29.77200,29.77300,29.77400,29.77500,29.77600,29.77700,29.77800,29.77900,29.78000,29.78100,29.78200,29.78300,29.78400,29.78500,29.78600,29.78700,29.78800,29.78900,29.79000,29.79100,29.79200,29.79300,29.79400,29.79500,29.79600,29.79700,29.79800,29.79900,29.80000,29.80100,29.80200,29.80300,29.80400,29.80500,29.80600,29.80700,29.80800,29.80900,29.81000,29.81100,29.81200,29.81300,29.81400,29.81500,29.81600,29.81700,29.81800,29.81900,29.82000,29.82100,29.82200,29.82300,29.82400,29.82500,29.82600,29.82700,29.82800,29.82900,29.83000,29.83100,29.83200,29.83300,29.83400,29.83500,29.83600,29.83700,29.83800,29.83900,29.84000,29.84100,29.84200,29.84300,29.84400,29.84500,29.84600,29.84700,29.84800,29.84900,29.85000,29.85100,29.85200,29.85300,29.85400,29.85500,29.85600,29.85700,29.85800,29.85900,29.86000,29.86100,29.86200,29.86300,29.86400,29.86500,29.86600,29.86700,29.86800,29.86900,29.87000,29.87100,29.87200,29.87300,29.87400,29.87500,29.87600,29.87700,29.87800,29.87900,29.88000,29.88100,29.88200,29.88300,29.88400,29.88500,29.88600,29.88700,29.88800,29.88900,29.89000,29.89100,29.89200,29.89300,29.89400,29.89500,29.89600,29.89700,29.89800,29.89900,29.90000,29.90100,29.90200,29.90300,29.90400,29.90500,29.90600,29.90700,29.90800,29.90900,29.91000,29.91100,29.91200,29.91300,29.91400,29.91500,29.91600,29.91700,29.91800,29.91900,29.92000,29.92100,29.92200,29.92300,29.92400,29.92500,29.92600,29.92700,29.92800,29.92900,29.93000,29.93100,29.93200,29.93300,29.93400,29.93500,29.93600,29.93700,29.93800,29.93900,29.94000,29.94100,29.94200,29.94300,29.94400,29.94500,29.94600,29.94700,29.94800,29.94900,29.95000,29.95100,29.95200,29.95300,29.95400,29.95500,29.95600,29.95700,29.95800,29.95900,29.96000,29.96100,29.96200,29.96300,29.96400,29.96500,29.96600,29.96700,29.96800,29.96900,29.97000,29.97100,29.97200,29.97300,29.97400,29.97500,29.97600,29.97700,29.97800,29.97900,29.98000,29.98100,29.98200,29.98300,29.98400,29.98500,29.98600,29.98700,29.98800,29.98900,29.99000,29.99100,29.99200,29.99300,29.99400,29.99500,29.99600,29.99700,29.99800,29.99900,30.00000,30.00100,30.00200,30.00300,30.00400,30.00500,30.00600,30.00700,30.00800,30.00900,30.01000,30.01100,30.01200,30.01300,30.01400,30.01500,30.01600,30.01700,30.01800,30.01900,30.02000,30.02100,30.02200,30.02300,30.02400,30.02500,30.02600,30.02700,30.02800,30.02900,30.03000,30.03100,30.03200,30.03300,30.03400,30.03500,30.03600,30.03700,30.03800,30.03900,30.04000,30.04100,30.04200,30.04300,30.04400,30.04500,30.04600,30.04700,30.04800,30.04900,30.05000,30.05100,30.05200,30.05300,30.05400,30.05500,30.05600,30.05700,30.05800,30.05900,30.06000,30.06100,30.06200,30.06300,30.06400,30.06500,30.06600,30.06700,30.06800,30.06900,30.07000,30.07100,30.07200,30.07300,30.07400,30.07500,30.07600,30.07700,30.07800,30.07900,30.08000,30.08100,30.08200,30.08300,30.08400,30.08500,30.08600,30.08700,30.08800,30.08900,30.09000,30.09100,30.09200,30.09300,30.09400,30.09500,30.09600,30.09700,30.09800,30.09900,30.10000,30.10100,30.10200,30.10300,30.10400,30.10500,30.10600,30.10700,30.10800,30.10900,30.11000,30.11100,30.11200,30.11300,30.11400,30.11500,30.11600,30.11700,30.11800,30.11900,30.12000,30.12100,30.12200,30.12300,30.12400,30.12500,30.12600,30.12700,30.12800,30.12900,30.13000,30.13100,30.13200,30.13300,30.13400,30.13500,30.13600,30.13700,30.13800,30.13900,30.14000,30.14100,30.14200,30.14300,30.14400,30.14500,30.14600,30.14700,30.14800,30.14900,30.15000,30.15100,30.15200,30.15300,30.15400,30.15500,30.15600,30.15700,30.15800,30.15900,30.16000,30.16100,30.16200,30.16300,30.16400,30.16500,30.16600,30.16700,30.16800,30.16900,30.17000,30.17100,30.17200,30.17300,30.17400,30.17500,30.17600,30.17700,30.17800,30.17900,30.18000,30.18100,30.18200,30.18300,30.18400,30.18500,30.18600,30.18700,30.18800,30.18900,30.19000,30.19100,30.19200,30.19300,30.19400,30.19500,30.19600,30.19700,30.19800,30.19900,30.20000,30.20100,30.20200,30.20300,30.20400,30.20500,30.20600,30.20700,30.20800,30.20900,30.21000,30.21100,30.21200,30.21300,30.21400,30.21500,30.21600,30.21700,30.21800,30.21900,30.22000,30.22100,30.22200,30.22300,30.22400,30.22500,30.22600,30.22700,30.22800,30.22900,30.23000,30.23100,30.23200,30.23300,30.23400,30.23500,30.23600,30.23700,30.23800,30.23900,30.24000,30.24100,30.24200,30.24300,30.24400,30.24500,30.24600,30.24700,30.24800,30.24900,30.25000,30.25100,30.25200,30.25300,30.25400,30.25500,30.25600,30.25700,30.25800,30.25900,30.26000,30.26100,30.26200,30.26300,30.26400,30.26500,30.26600,30.26700,30.26800,30.26900,30.27000,30.27100,30.27200,30.27300,30.27400,30.27500,30.27600,30.27700,30.27800,30.27900,30.28000,30.28100,30.28200,30.28300,30.28400,30.28500,30.28600,30.28700,30.28800,30.28900,30.29000,30.29100,30.29200,30.29300,30.29400,30.29500,30.29600,30.29700,30.29800,30.29900,30.30000,30.30100,30.30200,30.30300,30.30400,30.30500,30.30600,30.30700,30.30800,30.30900,30.31000,30.31100,30.31200,30.31300,30.31400,30.31500,30.31600,30.31700,30.31800,30.31900,30.32000,30.32100,30.32200,30.32300,30.32400,30.32500,30.32600,30.32700,30.32800,30.32900,30.33000,30.33100,30.33200,30.33300,30.33400,30.33500,30.33600,30.33700,30.33800,30.33900,30.34000,30.34100,30.34200,30.34300,30.34400,30.34500,30.34600,30.34700,30.34800,30.34900,30.35000,30.35100,30.35200,30.35300,30.35400,30.35500,30.35600,30.35700,30.35800,30.35900,30.36000,30.36100,30.36200,30.36300,30.36400,30.36500,30.36600,30.36700,30.36800,30.36900,30.37000,30.37100,30.37200,30.37300,30.37400,30.37500,30.37600,30.37700,30.37800,30.37900,30.38000,30.38100,30.38200,30.38300,30.38400,30.38500,30.38600,30.38700,30.38800,30.38900,30.39000,30.39100,30.39200,30.39300,30.39400,30.39500,30.39600,30.39700,30.39800,30.39900,30.40000,30.40100,30.40200,30.40300,30.40400,30.40500,30.40600,30.40700,30.40800,30.40900,30.41000,30.41100,30.41200,30.41300,30.41400,30.41500,30.41600,30.41700,30.41800,30.41900,30.42000,30.42100,30.42200,30.42300,30.42400,30.42500,30.42600,30.42700,30.42800,30.42900,30.43000,30.43100,30.43200,30.43300,30.43400,30.43500,30.43600,30.43700,30.43800,30.43900,30.44000,30.44100,30.44200,30.44300,30.44400,30.44500,30.44600,30.44700,30.44800,30.44900,30.45000,30.45100,30.45200,30.45300,30.45400,30.45500,30.45600,30.45700,30.45800,30.45900,30.46000,30.46100,30.46200,30.46300,30.46400,30.46500,30.46600,30.46700,30.46800,30.46900,30.47000,30.47100,30.47200,30.47300,30.47400,30.47500,30.47600,30.47700,30.47800,30.47900,30.48000,30.48100,30.48200,30.48300,30.48400,30.48500,30.48600,30.48700,30.48800,30.48900,30.49000,30.49100,30.49200,30.49300,30.49400,30.49500,30.49600,30.49700,30.49800,30.49900,30.50000,30.50100,30.50200,30.50300,30.50400,30.50500,30.50600,30.50700,30.50800,30.50900,30.51000,30.51100,30.51200,30.51300,30.51400,30.51500,30.51600,30.51700,30.51800,30.51900,30.52000,30.52100,30.52200,30.52300,30.52400,30.52500,30.52600,30.52700,30.52800,30.52900,30.53000,30.53100,30.53200,30.53300,30.53400,30.53500,30.53600,30.53700,30.53800,30.53900,30.54000,30.54100,30.54200,30.54300,30.54400,30.54500,30.54600,30.54700,30.54800,30.54900,30.55000,30.55100,30.55200,30.55300,30.55400,30.55500,30.55600,30.55700,30.55800,30.55900,30.56000,30.56100,30.56200,30.56300,30.56400,30.56500,30.56600,30.56700,30.56800,30.56900,30.57000,30.57100,30.57200,30.57300,30.57400,30.57500,30.57600,30.57700,30.57800,30.57900,30.58000,30.58100,30.58200,30.58300,30.58400,30.58500,30.58600,30.58700,30.58800,30.58900,30.59000,30.59100,30.59200,30.59300,30.59400,30.59500,30.59600,30.59700,30.59800,30.59900,30.60000,30.60100,30.60200,30.60300,30.60400,30.60500,30.60600,30.60700,30.60800,30.60900,30.61000,30.61100,30.61200,30.61300,30.61400,30.61500,30.61600,30.61700,30.61800,30.61900,30.62000,30.62100,30.62200,30.62300,30.62400,30.62500,30.62600,30.62700,30.62800,30.62900,30.63000,30.63100,30.63200,30.63300,30.63400,30.63500,30.63600,30.63700,30.63800,30.63900,30.64000,30.64100,30.64200,30.64300,30.64400,30.64500,30.64600,30.64700,30.64800,30.64900,30.65000,30.65100,30.65200,30.65300,30.65400,30.65500,30.65600,30.65700,30.65800,30.65900,30.66000,30.66100,30.66200,30.66300,30.66400,30.66500,30.66600,30.66700,30.66800,30.66900,30.67000,30.67100,30.67200,30.67300,30.67400,30.67500,30.67600,30.67700,30.67800,30.67900,30.68000,30.68100,30.68200,30.68300,30.68400,30.68500,30.68600,30.68700,30.68800,30.68900,30.69000,30.69100,30.69200,30.69300,30.69400,30.69500,30.69600,30.69700,30.69800,30.69900,30.70000,30.70100,30.70200,30.70300,30.70400,30.70500,30.70600,30.70700,30.70800,30.70900,30.71000,30.71100,30.71200,30.71300,30.71400,30.71500,30.71600,30.71700,30.71800,30.71900,30.72000,30.72100,30.72200,30.72300,30.72400,30.72500,30.72600,30.72700,30.72800,30.72900,30.73000,30.73100,30.73200,30.73300,30.73400,30.73500,30.73600,30.73700,30.73800,30.73900,30.74000,30.74100,30.74200,30.74300,30.74400,30.74500,30.74600,30.74700,30.74800,30.74900,30.75000,30.75100,30.75200,30.75300,30.75400,30.75500,30.75600,30.75700,30.75800,30.75900,30.76000,30.76100,30.76200,30.76300,30.76400,30.76500,30.76600,30.76700,30.76800,30.76900,30.77000,30.77100,30.77200,30.77300,30.77400,30.77500,30.77600,30.77700,30.77800,30.77900,30.78000,30.78100,30.78200,30.78300,30.78400,30.78500,30.78600,30.78700,30.78800,30.78900,30.79000,30.79100,30.79200,30.79300,30.79400,30.79500,30.79600,30.79700,30.79800,30.79900,30.80000,30.80100,30.80200,30.80300,30.80400,30.80500,30.80600,30.80700,30.80800,30.80900,30.81000,30.81100,30.81200,30.81300,30.81400,30.81500,30.81600,30.81700,30.81800,30.81900,30.82000,30.82100,30.82200,30.82300,30.82400,30.82500,30.82600,30.82700,30.82800,30.82900,30.83000,30.83100,30.83200,30.83300,30.83400,30.83500,30.83600,30.83700,30.83800,30.83900,30.84000,30.84100,30.84200,30.84300,30.84400,30.84500,30.84600,30.84700,30.84800,30.84900,30.85000,30.85100,30.85200,30.85300,30.85400,30.85500,30.85600,30.85700,30.85800,30.85900,30.86000,30.86100,30.86200,30.86300,30.86400,30.86500,30.86600,30.86700,30.86800,30.86900,30.87000,30.87100,30.87200,30.87300,30.87400,30.87500,30.87600,30.87700,30.87800,30.87900,30.88000,30.88100,30.88200,30.88300,30.88400,30.88500,30.88600,30.88700,30.88800,30.88900,30.89000,30.89100,30.89200,30.89300,30.89400,30.89500,30.89600,30.89700,30.89800,30.89900,30.90000,30.90100,30.90200,30.90300,30.90400,30.90500,30.90600,30.90700,30.90800,30.90900,30.91000,30.91100,30.91200,30.91300,30.91400,30.91500,30.91600,30.91700,30.91800,30.91900,30.92000,30.92100,30.92200,30.92300,30.92400,30.92500,30.92600,30.92700,30.92800,30.92900,30.93000,30.93100,30.93200,30.93300,30.93400,30.93500,30.93600,30.93700,30.93800,30.93900,30.94000,30.94100,30.94200,30.94300,30.94400,30.94500,30.94600,30.94700,30.94800,30.94900,30.95000,30.95100,30.95200,30.95300,30.95400,30.95500,30.95600,30.95700,30.95800,30.95900,30.96000,30.96100,30.96200,30.96300,30.96400,30.96500,30.96600,30.96700,30.96800,30.96900,30.97000,30.97100,30.97200,30.97300,30.97400,30.97500,30.97600,30.97700,30.97800,30.97900,30.98000,30.98100,30.98200,30.98300,30.98400,30.98500,30.98600,30.98700,30.98800,30.98900,30.99000,30.99100,30.99200,30.99300,30.99400,30.99500,30.99600,30.99700,30.99800,30.99900,31.00000,31.00100,31.00200,31.00300,31.00400,31.00500,31.00600,31.00700,31.00800,31.00900,31.01000,31.01100,31.01200,31.01300,31.01400,31.01500,31.01600,31.01700,31.01800,31.01900,31.02000,31.02100,31.02200,31.02300,31.02400,31.02500,31.02600,31.02700,31.02800,31.02900,31.03000,31.03100,31.03200,31.03300,31.03400,31.03500,31.03600,31.03700,31.03800,31.03900,31.04000,31.04100,31.04200,31.04300,31.04400,31.04500,31.04600,31.04700,31.04800,31.04900,31.05000,31.05100,31.05200,31.05300,31.05400,31.05500,31.05600,31.05700,31.05800,31.05900,31.06000,31.06100,31.06200,31.06300,31.06400,31.06500,31.06600,31.06700,31.06800,31.06900,31.07000,31.07100,31.07200,31.07300,31.07400,31.07500,31.07600,31.07700,31.07800,31.07900,31.08000,31.08100,31.08200,31.08300,31.08400,31.08500,31.08600,31.08700,31.08800,31.08900,31.09000,31.09100,31.09200,31.09300,31.09400,31.09500,31.09600,31.09700,31.09800,31.09900,31.10000,31.10100,31.10200,31.10300,31.10400,31.10500,31.10600,31.10700,31.10800,31.10900,31.11000,31.11100,31.11200,31.11300,31.11400,31.11500,31.11600,31.11700,31.11800,31.11900,31.12000,31.12100,31.12200,31.12300,31.12400,31.12500,31.12600,31.12700,31.12800,31.12900,31.13000,31.13100,31.13200,31.13300,31.13400,31.13500,31.13600,31.13700,31.13800,31.13900,31.14000,31.14100,31.14200,31.14300,31.14400,31.14500,31.14600,31.14700,31.14800,31.14900,31.15000,31.15100,31.15200,31.15300,31.15400,31.15500,31.15600,31.15700,31.15800,31.15900,31.16000,31.16100,31.16200,31.16300,31.16400,31.16500,31.16600,31.16700,31.16800,31.16900,31.17000,31.17100,31.17200,31.17300,31.17400,31.17500,31.17600,31.17700,31.17800,31.17900,31.18000,31.18100,31.18200,31.18300,31.18400,31.18500,31.18600,31.18700,31.18800,31.18900,31.19000,31.19100,31.19200,31.19300,31.19400,31.19500,31.19600,31.19700,31.19800,31.19900,31.20000,31.20100,31.20200,31.20300,31.20400,31.20500,31.20600,31.20700,31.20800,31.20900,31.21000,31.21100,31.21200,31.21300,31.21400,31.21500,31.21600,31.21700,31.21800,31.21900,31.22000,31.22100,31.22200,31.22300,31.22400,31.22500,31.22600,31.22700,31.22800,31.22900,31.23000,31.23100,31.23200,31.23300,31.23400,31.23500,31.23600,31.23700,31.23800,31.23900,31.24000,31.24100,31.24200,31.24300,31.24400,31.24500,31.24600,31.24700,31.24800,31.24900,31.25000,31.25100,31.25200,31.25300,31.25400,31.25500,31.25600,31.25700,31.25800,31.25900,31.26000,31.26100,31.26200,31.26300,31.26400,31.26500,31.26600,31.26700,31.26800,31.26900,31.27000,31.27100,31.27200,31.27300,31.27400,31.27500,31.27600,31.27700,31.27800,31.27900,31.28000,31.28100,31.28200,31.28300,31.28400,31.28500,31.28600,31.28700,31.28800,31.28900,31.29000,31.29100,31.29200,31.29300,31.29400,31.29500,31.29600,31.29700,31.29800,31.29900,31.30000,31.30100,31.30200,31.30300,31.30400,31.30500,31.30600,31.30700,31.30800,31.30900,31.31000,31.31100,31.31200,31.31300,31.31400,31.31500,31.31600,31.31700,31.31800,31.31900,31.32000,31.32100,31.32200,31.32300,31.32400,31.32500,31.32600,31.32700,31.32800,31.32900,31.33000,31.33100,31.33200,31.33300,31.33400,31.33500,31.33600,31.33700,31.33800,31.33900,31.34000,31.34100,31.34200,31.34300,31.34400,31.34500,31.34600,31.34700,31.34800,31.34900,31.35000,31.35100,31.35200,31.35300,31.35400,31.35500,31.35600,31.35700,31.35800,31.35900,31.36000,31.36100,31.36200,31.36300,31.36400,31.36500,31.36600,31.36700,31.36800,31.36900,31.37000,31.37100,31.37200,31.37300,31.37400,31.37500,31.37600,31.37700,31.37800,31.37900,31.38000,31.38100,31.38200,31.38300,31.38400,31.38500,31.38600,31.38700,31.38800,31.38900,31.39000,31.39100,31.39200,31.39300,31.39400,31.39500,31.39600,31.39700,31.39800,31.39900,31.40000,31.40100,31.40200,31.40300,31.40400,31.40500,31.40600,31.40700,31.40800,31.40900,31.41000,31.41100,31.41200,31.41300,31.41400,31.41500,31.41600,31.41700,31.41800,31.41900,31.42000,31.42100,31.42200,31.42300,31.42400,31.42500,31.42600,31.42700,31.42800,31.42900,31.43000,31.43100,31.43200,31.43300,31.43400,31.43500,31.43600,31.43700,31.43800,31.43900,31.44000,31.44100,31.44200,31.44300,31.44400,31.44500,31.44600,31.44700,31.44800,31.44900,31.45000,31.45100,31.45200,31.45300,31.45400,31.45500,31.45600,31.45700,31.45800,31.45900,31.46000,31.46100,31.46200,31.46300,31.46400,31.46500,31.46600,31.46700,31.46800,31.46900,31.47000,31.47100,31.47200,31.47300,31.47400,31.47500,31.47600,31.47700,31.47800,31.47900,31.48000,31.48100,31.48200,31.48300,31.48400,31.48500,31.48600,31.48700,31.48800,31.48900,31.49000,31.49100,31.49200,31.49300,31.49400,31.49500,31.49600,31.49700,31.49800,31.49900,31.50000,31.50100,31.50200,31.50300,31.50400,31.50500,31.50600,31.50700,31.50800,31.50900,31.51000,31.51100,31.51200,31.51300,31.51400,31.51500,31.51600,31.51700,31.51800,31.51900,31.52000,31.52100,31.52200,31.52300,31.52400,31.52500,31.52600,31.52700,31.52800,31.52900,31.53000,31.53100,31.53200,31.53300,31.53400,31.53500,31.53600,31.53700,31.53800,31.53900,31.54000,31.54100,31.54200,31.54300,31.54400,31.54500,31.54600,31.54700,31.54800,31.54900,31.55000,31.55100,31.55200,31.55300,31.55400,31.55500,31.55600,31.55700,31.55800,31.55900,31.56000,31.56100,31.56200,31.56300,31.56400,31.56500,31.56600,31.56700,31.56800,31.56900,31.57000,31.57100,31.57200,31.57300,31.57400,31.57500,31.57600,31.57700,31.57800,31.57900,31.58000,31.58100,31.58200,31.58300,31.58400,31.58500,31.58600,31.58700,31.58800,31.58900,31.59000,31.59100,31.59200,31.59300,31.59400,31.59500,31.59600,31.59700,31.59800,31.59900,31.60000,31.60100,31.60200,31.60300,31.60400,31.60500,31.60600,31.60700,31.60800,31.60900,31.61000,31.61100,31.61200,31.61300,31.61400,31.61500,31.61600,31.61700,31.61800,31.61900,31.62000,31.62100,31.62200,31.62300,31.62400,31.62500,31.62600,31.62700,31.62800,31.62900,31.63000,31.63100,31.63200,31.63300,31.63400,31.63500,31.63600,31.63700,31.63800,31.63900,31.64000,31.64100,31.64200,31.64300,31.64400,31.64500,31.64600,31.64700,31.64800,31.64900,31.65000,31.65100,31.65200,31.65300,31.65400,31.65500,31.65600,31.65700,31.65800,31.65900,31.66000,31.66100,31.66200,31.66300,31.66400,31.66500,31.66600,31.66700,31.66800,31.66900,31.67000,31.67100,31.67200,31.67300,31.67400,31.67500,31.67600,31.67700,31.67800,31.67900,31.68000,31.68100,31.68200,31.68300,31.68400,31.68500,31.68600,31.68700,31.68800,31.68900,31.69000,31.69100,31.69200,31.69300,31.69400,31.69500,31.69600,31.69700,31.69800,31.69900,31.70000,31.70100,31.70200,31.70300,31.70400,31.70500,31.70600,31.70700,31.70800,31.70900,31.71000,31.71100,31.71200,31.71300,31.71400,31.71500,31.71600,31.71700,31.71800,31.71900,31.72000,31.72100,31.72200,31.72300,31.72400,31.72500,31.72600,31.72700,31.72800,31.72900,31.73000,31.73100,31.73200,31.73300,31.73400,31.73500,31.73600,31.73700,31.73800,31.73900,31.74000,31.74100,31.74200,31.74300,31.74400,31.74500,31.74600,31.74700,31.74800,31.74900,31.75000,31.75100,31.75200,31.75300,31.75400,31.75500,31.75600,31.75700,31.75800,31.75900,31.76000,31.76100,31.76200,31.76300,31.76400,31.76500,31.76600,31.76700,31.76800,31.76900,31.77000,31.77100,31.77200,31.77300,31.77400,31.77500,31.77600,31.77700,31.77800,31.77900,31.78000,31.78100,31.78200,31.78300,31.78400,31.78500,31.78600,31.78700,31.78800,31.78900,31.79000,31.79100,31.79200,31.79300,31.79400,31.79500,31.79600,31.79700,31.79800,31.79900,31.80000,31.80100,31.80200,31.80300,31.80400,31.80500,31.80600,31.80700,31.80800,31.80900,31.81000,31.81100,31.81200,31.81300,31.81400,31.81500,31.81600,31.81700,31.81800,31.81900,31.82000,31.82100,31.82200,31.82300,31.82400,31.82500,31.82600,31.82700,31.82800,31.82900,31.83000,31.83100,31.83200,31.83300,31.83400,31.83500,31.83600,31.83700,31.83800,31.83900,31.84000,31.84100,31.84200,31.84300,31.84400,31.84500,31.84600,31.84700,31.84800,31.84900,31.85000,31.85100,31.85200,31.85300,31.85400,31.85500,31.85600,31.85700,31.85800,31.85900,31.86000,31.86100,31.86200,31.86300,31.86400,31.86500,31.86600,31.86700,31.86800,31.86900,31.87000,31.87100,31.87200,31.87300,31.87400,31.87500,31.87600,31.87700,31.87800,31.87900,31.88000,31.88100,31.88200,31.88300,31.88400,31.88500,31.88600,31.88700,31.88800,31.88900,31.89000,31.89100,31.89200,31.89300,31.89400,31.89500,31.89600,31.89700,31.89800,31.89900,31.90000,31.90100,31.90200,31.90300,31.90400,31.90500,31.90600,31.90700,31.90800,31.90900,31.91000,31.91100,31.91200,31.91300,31.91400,31.91500,31.91600,31.91700,31.91800,31.91900,31.92000,31.92100,31.92200,31.92300,31.92400,31.92500,31.92600,31.92700,31.92800,31.92900,31.93000,31.93100,31.93200,31.93300,31.93400,31.93500,31.93600,31.93700,31.93800,31.93900,31.94000,31.94100,31.94200,31.94300,31.94400,31.94500,31.94600,31.94700,31.94800,31.94900,31.95000,31.95100,31.95200,31.95300,31.95400,31.95500,31.95600,31.95700,31.95800,31.95900,31.96000,31.96100,31.96200,31.96300,31.96400,31.96500,31.96600,31.96700,31.96800,31.96900,31.97000,31.97100,31.97200,31.97300,31.97400,31.97500,31.97600,31.97700,31.97800,31.97900,31.98000,31.98100,31.98200,31.98300,31.98400,31.98500,31.98600,31.98700,31.98800,31.98900,31.99000,31.99100,31.99200,31.99300,31.99400,31.99500,31.99600,31.99700,31.99800,31.99900,32.00000,32.00100,32.00200,32.00300,32.00400,32.00500,32.00600,32.00700,32.00800,32.00900,32.01000,32.01100,32.01200,32.01300,32.01400,32.01500,32.01600,32.01700,32.01800,32.01900,32.02000,32.02100,32.02200,32.02300,32.02400,32.02500,32.02600,32.02700,32.02800,32.02900,32.03000,32.03100,32.03200,32.03300,32.03400,32.03500,32.03600,32.03700,32.03800,32.03900,32.04000,32.04100,32.04200,32.04300,32.04400,32.04500,32.04600,32.04700,32.04800,32.04900,32.05000,32.05100,32.05200,32.05300,32.05400,32.05500,32.05600,32.05700,32.05800,32.05900,32.06000,32.06100,32.06200,32.06300,32.06400,32.06500,32.06600,32.06700,32.06800,32.06900,32.07000,32.07100,32.07200,32.07300,32.07400,32.07500,32.07600,32.07700,32.07800,32.07900,32.08000,32.08100,32.08200,32.08300,32.08400,32.08500,32.08600,32.08700,32.08800,32.08900,32.09000,32.09100,32.09200,32.09300,32.09400,32.09500,32.09600,32.09700,32.09800,32.09900,32.10000,32.10100,32.10200,32.10300,32.10400,32.10500,32.10600,32.10700,32.10800,32.10900,32.11000,32.11100,32.11200,32.11300,32.11400,32.11500,32.11600,32.11700,32.11800,32.11900,32.12000,32.12100,32.12200,32.12300,32.12400,32.12500,32.12600,32.12700,32.12800,32.12900,32.13000,32.13100,32.13200,32.13300,32.13400,32.13500,32.13600,32.13700,32.13800,32.13900,32.14000,32.14100,32.14200,32.14300,32.14400,32.14500,32.14600,32.14700,32.14800,32.14900,32.15000,32.15100,32.15200,32.15300,32.15400,32.15500,32.15600,32.15700,32.15800,32.15900,32.16000,32.16100,32.16200,32.16300,32.16400,32.16500,32.16600,32.16700,32.16800,32.16900,32.17000,32.17100,32.17200,32.17300,32.17400,32.17500,32.17600,32.17700,32.17800,32.17900,32.18000,32.18100,32.18200,32.18300,32.18400,32.18500,32.18600,32.18700,32.18800,32.18900,32.19000,32.19100,32.19200,32.19300,32.19400,32.19500,32.19600,32.19700,32.19800,32.19900,32.20000,32.20100,32.20200,32.20300,32.20400,32.20500,32.20600,32.20700,32.20800,32.20900,32.21000,32.21100,32.21200,32.21300,32.21400,32.21500,32.21600,32.21700,32.21800,32.21900,32.22000,32.22100,32.22200,32.22300,32.22400,32.22500,32.22600,32.22700,32.22800,32.22900,32.23000,32.23100,32.23200,32.23300,32.23400,32.23500,32.23600,32.23700,32.23800,32.23900,32.24000,32.24100,32.24200,32.24300,32.24400,32.24500,32.24600,32.24700,32.24800,32.24900,32.25000,32.25100,32.25200,32.25300,32.25400,32.25500,32.25600,32.25700,32.25800,32.25900,32.26000,32.26100,32.26200,32.26300,32.26400,32.26500,32.26600,32.26700,32.26800,32.26900,32.27000,32.27100,32.27200,32.27300,32.27400,32.27500,32.27600,32.27700,32.27800,32.27900,32.28000,32.28100,32.28200,32.28300,32.28400,32.28500,32.28600,32.28700,32.28800,32.28900,32.29000,32.29100,32.29200,32.29300,32.29400,32.29500,32.29600,32.29700,32.29800,32.29900,32.30000,32.30100,32.30200,32.30300,32.30400,32.30500,32.30600,32.30700,32.30800,32.30900,32.31000,32.31100,32.31200,32.31300,32.31400,32.31500,32.31600,32.31700,32.31800,32.31900,32.32000,32.32100,32.32200,32.32300,32.32400,32.32500,32.32600,32.32700,32.32800,32.32900,32.33000,32.33100,32.33200,32.33300,32.33400,32.33500,32.33600,32.33700,32.33800,32.33900,32.34000,32.34100,32.34200,32.34300,32.34400,32.34500,32.34600,32.34700,32.34800,32.34900,32.35000,32.35100,32.35200,32.35300,32.35400,32.35500,32.35600,32.35700,32.35800,32.35900,32.36000,32.36100,32.36200,32.36300,32.36400,32.36500,32.36600,32.36700,32.36800,32.36900,32.37000,32.37100,32.37200,32.37300,32.37400,32.37500,32.37600,32.37700,32.37800,32.37900,32.38000,32.38100,32.38200,32.38300,32.38400,32.38500,32.38600,32.38700,32.38800,32.38900,32.39000,32.39100,32.39200,32.39300,32.39400,32.39500,32.39600,32.39700,32.39800,32.39900,32.40000,32.40100,32.40200,32.40300,32.40400,32.40500,32.40600,32.40700,32.40800,32.40900,32.41000,32.41100,32.41200,32.41300,32.41400,32.41500,32.41600,32.41700,32.41800,32.41900,32.42000,32.42100,32.42200,32.42300,32.42400,32.42500,32.42600,32.42700,32.42800,32.42900,32.43000,32.43100,32.43200,32.43300,32.43400,32.43500,32.43600,32.43700,32.43800,32.43900,32.44000,32.44100,32.44200,32.44300,32.44400,32.44500,32.44600,32.44700,32.44800,32.44900,32.45000,32.45100,32.45200,32.45300,32.45400,32.45500,32.45600,32.45700,32.45800,32.45900,32.46000,32.46100,32.46200,32.46300,32.46400,32.46500,32.46600,32.46700,32.46800,32.46900,32.47000,32.47100,32.47200,32.47300,32.47400,32.47500,32.47600,32.47700,32.47800,32.47900,32.48000,32.48100,32.48200,32.48300,32.48400,32.48500,32.48600,32.48700,32.48800,32.48900,32.49000,32.49100,32.49200,32.49300,32.49400,32.49500,32.49600,32.49700,32.49800,32.49900,32.50000,32.50100,32.50200,32.50300,32.50400,32.50500,32.50600,32.50700,32.50800,32.50900,32.51000,32.51100,32.51200,32.51300,32.51400,32.51500,32.51600,32.51700,32.51800,32.51900,32.52000,32.52100,32.52200,32.52300,32.52400,32.52500,32.52600,32.52700,32.52800,32.52900,32.53000,32.53100,32.53200,32.53300,32.53400,32.53500,32.53600,32.53700,32.53800,32.53900,32.54000,32.54100,32.54200,32.54300,32.54400,32.54500,32.54600,32.54700,32.54800,32.54900,32.55000,32.55100,32.55200,32.55300,32.55400,32.55500,32.55600,32.55700,32.55800,32.55900,32.56000,32.56100,32.56200,32.56300,32.56400,32.56500,32.56600,32.56700,32.56800,32.56900,32.57000,32.57100,32.57200,32.57300,32.57400,32.57500,32.57600,32.57700,32.57800,32.57900,32.58000,32.58100,32.58200,32.58300,32.58400,32.58500,32.58600,32.58700,32.58800,32.58900,32.59000,32.59100,32.59200,32.59300,32.59400,32.59500,32.59600,32.59700,32.59800,32.59900,32.60000,32.60100,32.60200,32.60300,32.60400,32.60500,32.60600,32.60700,32.60800,32.60900,32.61000,32.61100,32.61200,32.61300,32.61400,32.61500,32.61600,32.61700,32.61800,32.61900,32.62000,32.62100,32.62200,32.62300,32.62400,32.62500,32.62600,32.62700,32.62800,32.62900,32.63000,32.63100,32.63200,32.63300,32.63400,32.63500,32.63600,32.63700,32.63800,32.63900,32.64000,32.64100,32.64200,32.64300,32.64400,32.64500,32.64600,32.64700,32.64800,32.64900,32.65000,32.65100,32.65200,32.65300,32.65400,32.65500,32.65600,32.65700,32.65800,32.65900,32.66000,32.66100,32.66200,32.66300,32.66400,32.66500,32.66600,32.66700,32.66800,32.66900,32.67000,32.67100,32.67200,32.67300,32.67400,32.67500,32.67600,32.67700,32.67800,32.67900,32.68000,32.68100,32.68200,32.68300,32.68400,32.68500,32.68600,32.68700,32.68800,32.68900,32.69000,32.69100,32.69200,32.69300,32.69400,32.69500,32.69600,32.69700,32.69800,32.69900,32.70000,32.70100,32.70200,32.70300,32.70400,32.70500,32.70600,32.70700,32.70800,32.70900,32.71000,32.71100,32.71200,32.71300,32.71400,32.71500,32.71600,32.71700,32.71800,32.71900,32.72000,32.72100,32.72200,32.72300,32.72400,32.72500,32.72600,32.72700,32.72800,32.72900,32.73000,32.73100,32.73200,32.73300,32.73400,32.73500,32.73600,32.73700,32.73800,32.73900,32.74000,32.74100,32.74200,32.74300,32.74400,32.74500,32.74600,32.74700,32.74800,32.74900,32.75000,32.75100,32.75200,32.75300,32.75400,32.75500,32.75600,32.75700,32.75800,32.75900,32.76000,32.76100,32.76200,32.76300,32.76400,32.76500,32.76600,32.76700,32.76800,32.76900,32.77000,32.77100,32.77200,32.77300,32.77400,32.77500,32.77600,32.77700,32.77800,32.77900,32.78000,32.78100,32.78200,32.78300,32.78400,32.78500,32.78600,32.78700,32.78800,32.78900,32.79000,32.79100,32.79200,32.79300,32.79400,32.79500,32.79600,32.79700,32.79800,32.79900,32.80000,32.80100,32.80200,32.80300,32.80400,32.80500,32.80600,32.80700,32.80800,32.80900,32.81000,32.81100,32.81200,32.81300,32.81400,32.81500,32.81600,32.81700,32.81800,32.81900,32.82000,32.82100,32.82200,32.82300,32.82400,32.82500,32.82600,32.82700,32.82800,32.82900,32.83000,32.83100,32.83200,32.83300,32.83400,32.83500,32.83600,32.83700,32.83800,32.83900,32.84000,32.84100,32.84200,32.84300,32.84400,32.84500,32.84600,32.84700,32.84800,32.84900,32.85000,32.85100,32.85200,32.85300,32.85400,32.85500,32.85600,32.85700,32.85800,32.85900,32.86000,32.86100,32.86200,32.86300,32.86400,32.86500,32.86600,32.86700,32.86800,32.86900,32.87000,32.87100,32.87200,32.87300,32.87400,32.87500,32.87600,32.87700,32.87800,32.87900,32.88000,32.88100,32.88200,32.88300,32.88400,32.88500,32.88600,32.88700,32.88800,32.88900,32.89000,32.89100,32.89200,32.89300,32.89400,32.89500,32.89600,32.89700,32.89800,32.89900,32.90000,32.90100,32.90200,32.90300,32.90400,32.90500,32.90600,32.90700,32.90800,32.90900,32.91000,32.91100,32.91200,32.91300,32.91400,32.91500,32.91600,32.91700,32.91800,32.91900,32.92000,32.92100,32.92200,32.92300,32.92400,32.92500,32.92600,32.92700,32.92800,32.92900,32.93000,32.93100,32.93200,32.93300,32.93400,32.93500,32.93600,32.93700,32.93800,32.93900,32.94000,32.94100,32.94200,32.94300,32.94400,32.94500,32.94600,32.94700,32.94800,32.94900,32.95000,32.95100,32.95200,32.95300,32.95400,32.95500,32.95600,32.95700,32.95800,32.95900,32.96000,32.96100,32.96200,32.96300,32.96400,32.96500,32.96600,32.96700,32.96800,32.96900,32.97000,32.97100,32.97200,32.97300,32.97400,32.97500,32.97600,32.97700,32.97800,32.97900,32.98000,32.98100,32.98200,32.98300,32.98400,32.98500,32.98600,32.98700,32.98800,32.98900,32.99000,32.99100,32.99200,32.99300,32.99400,32.99500,32.99600,32.99700,32.99800,32.99900,33.00000,33.00100,33.00200,33.00300,33.00400,33.00500,33.00600,33.00700,33.00800,33.00900,33.01000,33.01100,33.01200,33.01300,33.01400,33.01500,33.01600,33.01700,33.01800,33.01900,33.02000,33.02100,33.02200,33.02300,33.02400,33.02500,33.02600,33.02700,33.02800,33.02900,33.03000,33.03100,33.03200,33.03300,33.03400,33.03500,33.03600,33.03700,33.03800,33.03900,33.04000,33.04100,33.04200,33.04300,33.04400,33.04500,33.04600,33.04700,33.04800,33.04900,33.05000,33.05100,33.05200,33.05300,33.05400,33.05500,33.05600,33.05700,33.05800,33.05900,33.06000,33.06100,33.06200,33.06300,33.06400,33.06500,33.06600,33.06700,33.06800,33.06900,33.07000,33.07100,33.07200,33.07300,33.07400,33.07500,33.07600,33.07700,33.07800,33.07900,33.08000,33.08100,33.08200,33.08300,33.08400,33.08500,33.08600,33.08700,33.08800,33.08900,33.09000,33.09100,33.09200,33.09300,33.09400,33.09500,33.09600,33.09700,33.09800,33.09900,33.10000,33.10100,33.10200,33.10300,33.10400,33.10500,33.10600,33.10700,33.10800,33.10900,33.11000,33.11100,33.11200,33.11300,33.11400,33.11500,33.11600,33.11700,33.11800,33.11900,33.12000,33.12100,33.12200,33.12300,33.12400,33.12500,33.12600,33.12700,33.12800,33.12900,33.13000,33.13100,33.13200,33.13300,33.13400,33.13500,33.13600,33.13700,33.13800,33.13900,33.14000,33.14100,33.14200,33.14300,33.14400,33.14500,33.14600,33.14700,33.14800,33.14900,33.15000,33.15100,33.15200,33.15300,33.15400,33.15500,33.15600,33.15700,33.15800,33.15900,33.16000,33.16100,33.16200,33.16300,33.16400,33.16500,33.16600,33.16700,33.16800,33.16900,33.17000,33.17100,33.17200,33.17300,33.17400,33.17500,33.17600,33.17700,33.17800,33.17900,33.18000,33.18100,33.18200,33.18300,33.18400,33.18500,33.18600,33.18700,33.18800,33.18900,33.19000,33.19100,33.19200,33.19300,33.19400,33.19500,33.19600,33.19700,33.19800,33.19900,33.20000,33.20100,33.20200,33.20300,33.20400,33.20500,33.20600,33.20700,33.20800,33.20900,33.21000,33.21100,33.21200,33.21300,33.21400,33.21500,33.21600,33.21700,33.21800,33.21900,33.22000,33.22100,33.22200,33.22300,33.22400,33.22500,33.22600,33.22700,33.22800,33.22900,33.23000,33.23100,33.23200,33.23300,33.23400,33.23500,33.23600,33.23700,33.23800,33.23900,33.24000,33.24100,33.24200,33.24300,33.24400,33.24500,33.24600,33.24700,33.24800,33.24900,33.25000,33.25100,33.25200,33.25300,33.25400,33.25500,33.25600,33.25700,33.25800,33.25900,33.26000,33.26100,33.26200,33.26300,33.26400,33.26500,33.26600,33.26700,33.26800,33.26900,33.27000,33.27100,33.27200,33.27300,33.27400,33.27500,33.27600,33.27700,33.27800,33.27900,33.28000,33.28100,33.28200,33.28300,33.28400,33.28500,33.28600,33.28700,33.28800,33.28900,33.29000,33.29100,33.29200,33.29300,33.29400,33.29500,33.29600,33.29700,33.29800,33.29900,33.30000,33.30100,33.30200,33.30300,33.30400,33.30500,33.30600,33.30700,33.30800,33.30900,33.31000,33.31100,33.31200,33.31300,33.31400,33.31500,33.31600,33.31700,33.31800,33.31900,33.32000,33.32100,33.32200,33.32300,33.32400,33.32500,33.32600,33.32700,33.32800,33.32900,33.33000,33.33100,33.33200,33.33300,33.33400,33.33500,33.33600,33.33700,33.33800,33.33900,33.34000,33.34100,33.34200,33.34300,33.34400,33.34500,33.34600,33.34700,33.34800,33.34900,33.35000,33.35100,33.35200,33.35300,33.35400,33.35500,33.35600,33.35700,33.35800,33.35900,33.36000,33.36100,33.36200,33.36300,33.36400,33.36500,33.36600,33.36700,33.36800,33.36900,33.37000,33.37100,33.37200,33.37300,33.37400,33.37500,33.37600,33.37700,33.37800,33.37900,33.38000,33.38100,33.38200,33.38300,33.38400,33.38500,33.38600,33.38700,33.38800,33.38900,33.39000,33.39100,33.39200,33.39300,33.39400,33.39500,33.39600,33.39700,33.39800,33.39900,33.40000,33.40100,33.40200,33.40300,33.40400,33.40500,33.40600,33.40700,33.40800,33.40900,33.41000,33.41100,33.41200,33.41300,33.41400,33.41500,33.41600,33.41700,33.41800,33.41900,33.42000,33.42100,33.42200,33.42300,33.42400,33.42500,33.42600,33.42700,33.42800,33.42900,33.43000,33.43100,33.43200,33.43300,33.43400,33.43500,33.43600,33.43700,33.43800,33.43900,33.44000,33.44100,33.44200,33.44300,33.44400,33.44500,33.44600,33.44700,33.44800,33.44900,33.45000,33.45100,33.45200,33.45300,33.45400,33.45500,33.45600,33.45700,33.45800,33.45900,33.46000,33.46100,33.46200,33.46300,33.46400,33.46500,33.46600,33.46700,33.46800,33.46900,33.47000,33.47100,33.47200,33.47300,33.47400,33.47500,33.47600,33.47700,33.47800,33.47900,33.48000,33.48100,33.48200,33.48300,33.48400,33.48500,33.48600,33.48700,33.48800,33.48900,33.49000,33.49100,33.49200,33.49300,33.49400,33.49500,33.49600,33.49700,33.49800,33.49900,33.50000,33.50100,33.50200,33.50300,33.50400,33.50500,33.50600,33.50700,33.50800,33.50900,33.51000,33.51100,33.51200,33.51300,33.51400,33.51500,33.51600,33.51700,33.51800,33.51900,33.52000,33.52100,33.52200,33.52300,33.52400,33.52500,33.52600,33.52700,33.52800,33.52900,33.53000,33.53100,33.53200,33.53300,33.53400,33.53500,33.53600,33.53700,33.53800,33.53900,33.54000,33.54100,33.54200,33.54300,33.54400,33.54500,33.54600,33.54700,33.54800,33.54900,33.55000,33.55100,33.55200,33.55300,33.55400,33.55500,33.55600,33.55700,33.55800,33.55900,33.56000,33.56100,33.56200,33.56300,33.56400,33.56500,33.56600,33.56700,33.56800,33.56900,33.57000,33.57100,33.57200,33.57300,33.57400,33.57500,33.57600,33.57700,33.57800,33.57900,33.58000,33.58100,33.58200,33.58300,33.58400,33.58500,33.58600,33.58700,33.58800,33.58900,33.59000,33.59100,33.59200,33.59300,33.59400,33.59500,33.59600,33.59700,33.59800,33.59900,33.60000,33.60100,33.60200,33.60300,33.60400,33.60500,33.60600,33.60700,33.60800,33.60900,33.61000,33.61100,33.61200,33.61300,33.61400,33.61500,33.61600,33.61700,33.61800,33.61900,33.62000,33.62100,33.62200,33.62300,33.62400,33.62500,33.62600,33.62700,33.62800,33.62900,33.63000,33.63100,33.63200,33.63300,33.63400,33.63500,33.63600,33.63700,33.63800,33.63900,33.64000,33.64100,33.64200,33.64300,33.64400,33.64500,33.64600,33.64700,33.64800,33.64900,33.65000,33.65100,33.65200,33.65300,33.65400,33.65500,33.65600,33.65700,33.65800,33.65900,33.66000,33.66100,33.66200,33.66300,33.66400,33.66500,33.66600,33.66700,33.66800,33.66900,33.67000,33.67100,33.67200,33.67300,33.67400,33.67500,33.67600,33.67700,33.67800,33.67900,33.68000,33.68100,33.68200,33.68300,33.68400,33.68500,33.68600,33.68700,33.68800,33.68900,33.69000,33.69100,33.69200,33.69300,33.69400,33.69500,33.69600,33.69700,33.69800,33.69900,33.70000,33.70100,33.70200,33.70300,33.70400,33.70500,33.70600,33.70700,33.70800,33.70900,33.71000,33.71100,33.71200,33.71300,33.71400,33.71500,33.71600,33.71700,33.71800,33.71900,33.72000,33.72100,33.72200,33.72300,33.72400,33.72500,33.72600,33.72700,33.72800,33.72900,33.73000,33.73100,33.73200,33.73300,33.73400,33.73500,33.73600,33.73700,33.73800,33.73900,33.74000,33.74100,33.74200,33.74300,33.74400,33.74500,33.74600,33.74700,33.74800,33.74900,33.75000,33.75100,33.75200,33.75300,33.75400,33.75500,33.75600,33.75700,33.75800,33.75900,33.76000,33.76100,33.76200,33.76300,33.76400,33.76500,33.76600,33.76700,33.76800,33.76900,33.77000,33.77100,33.77200,33.77300,33.77400,33.77500,33.77600,33.77700,33.77800,33.77900,33.78000,33.78100,33.78200,33.78300,33.78400,33.78500,33.78600,33.78700,33.78800,33.78900,33.79000,33.79100,33.79200,33.79300,33.79400,33.79500,33.79600,33.79700,33.79800,33.79900,33.80000,33.80100,33.80200,33.80300,33.80400,33.80500,33.80600,33.80700,33.80800,33.80900,33.81000,33.81100,33.81200,33.81300,33.81400,33.81500,33.81600,33.81700,33.81800,33.81900,33.82000,33.82100,33.82200,33.82300,33.82400,33.82500,33.82600,33.82700,33.82800,33.82900,33.83000,33.83100,33.83200,33.83300,33.83400,33.83500,33.83600,33.83700,33.83800,33.83900,33.84000,33.84100,33.84200,33.84300,33.84400,33.84500,33.84600,33.84700,33.84800,33.84900,33.85000,33.85100,33.85200,33.85300,33.85400,33.85500,33.85600,33.85700,33.85800,33.85900,33.86000,33.86100,33.86200,33.86300,33.86400,33.86500,33.86600,33.86700,33.86800,33.86900,33.87000,33.87100,33.87200,33.87300,33.87400,33.87500,33.87600,33.87700,33.87800,33.87900,33.88000,33.88100,33.88200,33.88300,33.88400,33.88500,33.88600,33.88700,33.88800,33.88900,33.89000,33.89100,33.89200,33.89300,33.89400,33.89500,33.89600,33.89700,33.89800,33.89900,33.90000,33.90100,33.90200,33.90300,33.90400,33.90500,33.90600,33.90700,33.90800,33.90900,33.91000,33.91100,33.91200,33.91300,33.91400,33.91500,33.91600,33.91700,33.91800,33.91900,33.92000,33.92100,33.92200,33.92300,33.92400,33.92500,33.92600,33.92700,33.92800,33.92900,33.93000,33.93100,33.93200,33.93300,33.93400,33.93500,33.93600,33.93700,33.93800,33.93900,33.94000,33.94100,33.94200,33.94300,33.94400,33.94500,33.94600,33.94700,33.94800,33.94900,33.95000,33.95100,33.95200,33.95300,33.95400,33.95500,33.95600,33.95700,33.95800,33.95900,33.96000,33.96100,33.96200,33.96300,33.96400,33.96500,33.96600,33.96700,33.96800,33.96900,33.97000,33.97100,33.97200,33.97300,33.97400,33.97500,33.97600,33.97700,33.97800,33.97900,33.98000,33.98100,33.98200,33.98300,33.98400,33.98500,33.98600,33.98700,33.98800,33.98900,33.99000,33.99100,33.99200,33.99300,33.99400,33.99500,33.99600,33.99700,33.99800,33.99900,34.00000,34.00100,34.00200,34.00300,34.00400,34.00500,34.00600,34.00700,34.00800,34.00900,34.01000,34.01100,34.01200,34.01300,34.01400,34.01500,34.01600,34.01700,34.01800,34.01900,34.02000,34.02100,34.02200,34.02300,34.02400,34.02500,34.02600,34.02700,34.02800,34.02900,34.03000,34.03100,34.03200,34.03300,34.03400,34.03500,34.03600,34.03700,34.03800,34.03900,34.04000,34.04100,34.04200,34.04300,34.04400,34.04500,34.04600,34.04700,34.04800,34.04900,34.05000,34.05100,34.05200,34.05300,34.05400,34.05500,34.05600,34.05700,34.05800,34.05900,34.06000,34.06100,34.06200,34.06300,34.06400,34.06500,34.06600,34.06700,34.06800,34.06900,34.07000,34.07100,34.07200,34.07300,34.07400,34.07500,34.07600,34.07700,34.07800,34.07900,34.08000,34.08100,34.08200,34.08300,34.08400,34.08500,34.08600,34.08700,34.08800,34.08900,34.09000,34.09100,34.09200,34.09300,34.09400,34.09500,34.09600,34.09700,34.09800,34.09900,34.10000,34.10100,34.10200,34.10300,34.10400,34.10500,34.10600,34.10700,34.10800,34.10900,34.11000,34.11100,34.11200,34.11300,34.11400,34.11500,34.11600,34.11700,34.11800,34.11900,34.12000,34.12100,34.12200,34.12300,34.12400,34.12500,34.12600,34.12700,34.12800,34.12900,34.13000,34.13100,34.13200,34.13300,34.13400,34.13500,34.13600,34.13700,34.13800,34.13900,34.14000,34.14100,34.14200,34.14300,34.14400,34.14500,34.14600,34.14700,34.14800,34.14900,34.15000,34.15100,34.15200,34.15300,34.15400,34.15500,34.15600,34.15700,34.15800,34.15900,34.16000,34.16100,34.16200,34.16300,34.16400,34.16500,34.16600,34.16700,34.16800,34.16900,34.17000,34.17100,34.17200,34.17300,34.17400,34.17500,34.17600,34.17700,34.17800,34.17900,34.18000,34.18100,34.18200,34.18300,34.18400,34.18500,34.18600,34.18700,34.18800,34.18900,34.19000,34.19100,34.19200,34.19300,34.19400,34.19500,34.19600,34.19700,34.19800,34.19900,34.20000,34.20100,34.20200,34.20300,34.20400,34.20500,34.20600,34.20700,34.20800,34.20900,34.21000,34.21100,34.21200,34.21300,34.21400,34.21500,34.21600,34.21700,34.21800,34.21900,34.22000,34.22100,34.22200,34.22300,34.22400,34.22500,34.22600,34.22700,34.22800,34.22900,34.23000,34.23100,34.23200,34.23300,34.23400,34.23500,34.23600,34.23700,34.23800,34.23900,34.24000,34.24100,34.24200,34.24300,34.24400,34.24500,34.24600,34.24700,34.24800,34.24900,34.25000,34.25100,34.25200,34.25300,34.25400,34.25500,34.25600,34.25700,34.25800,34.25900,34.26000,34.26100,34.26200,34.26300,34.26400,34.26500,34.26600,34.26700,34.26800,34.26900,34.27000,34.27100,34.27200,34.27300,34.27400,34.27500,34.27600,34.27700,34.27800,34.27900,34.28000,34.28100,34.28200,34.28300,34.28400,34.28500,34.28600,34.28700,34.28800,34.28900,34.29000,34.29100,34.29200,34.29300,34.29400,34.29500,34.29600,34.29700,34.29800,34.29900,34.30000,34.30100,34.30200,34.30300,34.30400,34.30500,34.30600,34.30700,34.30800,34.30900,34.31000,34.31100,34.31200,34.31300,34.31400,34.31500,34.31600,34.31700,34.31800,34.31900,34.32000,34.32100,34.32200,34.32300,34.32400,34.32500,34.32600,34.32700,34.32800,34.32900,34.33000,34.33100,34.33200,34.33300,34.33400,34.33500,34.33600,34.33700,34.33800,34.33900,34.34000,34.34100,34.34200,34.34300,34.34400,34.34500,34.34600,34.34700,34.34800,34.34900,34.35000,34.35100,34.35200,34.35300,34.35400,34.35500,34.35600,34.35700,34.35800,34.35900,34.36000,34.36100,34.36200,34.36300,34.36400,34.36500,34.36600,34.36700,34.36800,34.36900,34.37000,34.37100,34.37200,34.37300,34.37400,34.37500,34.37600,34.37700,34.37800,34.37900,34.38000,34.38100,34.38200,34.38300,34.38400,34.38500,34.38600,34.38700,34.38800,34.38900,34.39000,34.39100,34.39200,34.39300,34.39400,34.39500,34.39600,34.39700,34.39800,34.39900,34.40000,34.40100,34.40200,34.40300,34.40400,34.40500,34.40600,34.40700,34.40800,34.40900,34.41000,34.41100,34.41200,34.41300,34.41400,34.41500,34.41600,34.41700,34.41800,34.41900,34.42000,34.42100,34.42200,34.42300,34.42400,34.42500,34.42600,34.42700,34.42800,34.42900,34.43000,34.43100,34.43200,34.43300,34.43400,34.43500,34.43600,34.43700,34.43800,34.43900,34.44000,34.44100,34.44200,34.44300,34.44400,34.44500,34.44600,34.44700,34.44800,34.44900,34.45000,34.45100,34.45200,34.45300,34.45400,34.45500,34.45600,34.45700,34.45800,34.45900,34.46000,34.46100,34.46200,34.46300,34.46400,34.46500,34.46600,34.46700,34.46800,34.46900,34.47000,34.47100,34.47200,34.47300,34.47400,34.47500,34.47600,34.47700,34.47800,34.47900,34.48000,34.48100,34.48200,34.48300,34.48400,34.48500,34.48600,34.48700,34.48800,34.48900,34.49000,34.49100,34.49200,34.49300,34.49400,34.49500,34.49600,34.49700,34.49800,34.49900,34.50000,34.50100,34.50200,34.50300,34.50400,34.50500,34.50600,34.50700,34.50800,34.50900,34.51000,34.51100,34.51200,34.51300,34.51400,34.51500,34.51600,34.51700,34.51800,34.51900,34.52000,34.52100,34.52200,34.52300,34.52400,34.52500,34.52600,34.52700,34.52800,34.52900,34.53000,34.53100,34.53200,34.53300,34.53400,34.53500,34.53600,34.53700,34.53800,34.53900,34.54000,34.54100,34.54200,34.54300,34.54400,34.54500,34.54600,34.54700,34.54800,34.54900,34.55000,34.55100,34.55200,34.55300,34.55400,34.55500,34.55600,34.55700,34.55800,34.55900,34.56000,34.56100,34.56200,34.56300,34.56400,34.56500,34.56600,34.56700,34.56800,34.56900,34.57000,34.57100,34.57200,34.57300,34.57400,34.57500,34.57600,34.57700,34.57800,34.57900,34.58000,34.58100,34.58200,34.58300,34.58400,34.58500,34.58600,34.58700,34.58800,34.58900,34.59000,34.59100,34.59200,34.59300,34.59400,34.59500,34.59600,34.59700,34.59800,34.59900,34.60000,34.60100,34.60200,34.60300,34.60400,34.60500,34.60600,34.60700,34.60800,34.60900,34.61000,34.61100,34.61200,34.61300,34.61400,34.61500,34.61600,34.61700,34.61800,34.61900,34.62000,34.62100,34.62200,34.62300,34.62400,34.62500,34.62600,34.62700,34.62800,34.62900,34.63000,34.63100,34.63200,34.63300,34.63400,34.63500,34.63600,34.63700,34.63800,34.63900,34.64000,34.64100,34.64200,34.64300,34.64400,34.64500,34.64600,34.64700,34.64800,34.64900,34.65000,34.65100,34.65200,34.65300,34.65400,34.65500,34.65600,34.65700,34.65800,34.65900,34.66000,34.66100,34.66200,34.66300,34.66400,34.66500,34.66600,34.66700,34.66800,34.66900,34.67000,34.67100,34.67200,34.67300,34.67400,34.67500,34.67600,34.67700,34.67800,34.67900,34.68000,34.68100,34.68200,34.68300,34.68400,34.68500,34.68600,34.68700,34.68800,34.68900,34.69000,34.69100,34.69200,34.69300,34.69400,34.69500,34.69600,34.69700,34.69800,34.69900,34.70000,34.70100,34.70200,34.70300,34.70400,34.70500,34.70600,34.70700,34.70800,34.70900,34.71000,34.71100,34.71200,34.71300,34.71400,34.71500,34.71600,34.71700,34.71800,34.71900,34.72000,34.72100,34.72200,34.72300,34.72400,34.72500,34.72600,34.72700,34.72800,34.72900,34.73000,34.73100,34.73200,34.73300,34.73400,34.73500,34.73600,34.73700,34.73800,34.73900,34.74000,34.74100,34.74200,34.74300,34.74400,34.74500,34.74600,34.74700,34.74800,34.74900,34.75000,34.75100,34.75200,34.75300,34.75400,34.75500,34.75600,34.75700,34.75800,34.75900,34.76000,34.76100,34.76200,34.76300,34.76400,34.76500,34.76600,34.76700,34.76800,34.76900,34.77000,34.77100,34.77200,34.77300,34.77400,34.77500,34.77600,34.77700,34.77800,34.77900,34.78000,34.78100,34.78200,34.78300,34.78400,34.78500,34.78600,34.78700,34.78800,34.78900,34.79000,34.79100,34.79200,34.79300,34.79400,34.79500,34.79600,34.79700,34.79800,34.79900,34.80000,34.80100,34.80200,34.80300,34.80400,34.80500,34.80600,34.80700,34.80800,34.80900,34.81000,34.81100,34.81200,34.81300,34.81400,34.81500,34.81600,34.81700,34.81800,34.81900,34.82000,34.82100,34.82200,34.82300,34.82400,34.82500,34.82600,34.82700,34.82800,34.82900,34.83000,34.83100,34.83200,34.83300,34.83400,34.83500,34.83600,34.83700,34.83800,34.83900,34.84000,34.84100,34.84200,34.84300,34.84400,34.84500,34.84600,34.84700,34.84800,34.84900,34.85000,34.85100,34.85200,34.85300,34.85400,34.85500,34.85600,34.85700,34.85800,34.85900,34.86000,34.86100,34.86200,34.86300,34.86400,34.86500,34.86600,34.86700,34.86800,34.86900,34.87000,34.87100,34.87200,34.87300,34.87400,34.87500,34.87600,34.87700,34.87800,34.87900,34.88000,34.88100,34.88200,34.88300,34.88400,34.88500,34.88600,34.88700,34.88800,34.88900,34.89000,34.89100,34.89200,34.89300,34.89400,34.89500,34.89600,34.89700,34.89800,34.89900,34.90000,34.90100,34.90200,34.90300,34.90400,34.90500,34.90600,34.90700,34.90800,34.90900,34.91000,34.91100,34.91200,34.91300,34.91400,34.91500,34.91600,34.91700,34.91800,34.91900,34.92000,34.92100,34.92200,34.92300,34.92400,34.92500,34.92600,34.92700,34.92800,34.92900,34.93000,34.93100,34.93200,34.93300,34.93400,34.93500,34.93600,34.93700,34.93800,34.93900,34.94000,34.94100,34.94200,34.94300,34.94400,34.94500,34.94600,34.94700,34.94800,34.94900,34.95000,34.95100,34.95200,34.95300,34.95400,34.95500,34.95600,34.95700,34.95800,34.95900,34.96000,34.96100,34.96200,34.96300,34.96400,34.96500,34.96600,34.96700,34.96800,34.96900,34.97000,34.97100,34.97200,34.97300,34.97400,34.97500,34.97600,34.97700,34.97800,34.97900,34.98000,34.98100,34.98200,34.98300,34.98400,34.98500,34.98600,34.98700,34.98800,34.98900,34.99000,34.99100,34.99200,34.99300,34.99400,34.99500,34.99600,34.99700,34.99800,34.99900,35.00000,35.00100,35.00200,35.00300,35.00400,35.00500,35.00600,35.00700,35.00800,35.00900,35.01000,35.01100,35.01200,35.01300,35.01400,35.01500,35.01600,35.01700,35.01800,35.01900,35.02000,35.02100,35.02200,35.02300,35.02400,35.02500,35.02600,35.02700,35.02800,35.02900,35.03000,35.03100,35.03200,35.03300,35.03400,35.03500,35.03600,35.03700,35.03800,35.03900,35.04000,35.04100,35.04200,35.04300,35.04400,35.04500,35.04600,35.04700,35.04800,35.04900,35.05000,35.05100,35.05200,35.05300,35.05400,35.05500,35.05600,35.05700,35.05800,35.05900,35.06000,35.06100,35.06200,35.06300,35.06400,35.06500,35.06600,35.06700,35.06800,35.06900,35.07000,35.07100,35.07200,35.07300,35.07400,35.07500,35.07600,35.07700,35.07800,35.07900,35.08000,35.08100,35.08200,35.08300,35.08400,35.08500,35.08600,35.08700,35.08800,35.08900,35.09000,35.09100,35.09200,35.09300,35.09400,35.09500,35.09600,35.09700,35.09800,35.09900,35.10000,35.10100,35.10200,35.10300,35.10400,35.10500,35.10600,35.10700,35.10800,35.10900,35.11000,35.11100,35.11200,35.11300,35.11400,35.11500,35.11600,35.11700,35.11800,35.11900,35.12000,35.12100,35.12200,35.12300,35.12400,35.12500,35.12600,35.12700,35.12800,35.12900,35.13000,35.13100,35.13200,35.13300,35.13400,35.13500,35.13600,35.13700,35.13800,35.13900,35.14000,35.14100,35.14200,35.14300,35.14400,35.14500,35.14600,35.14700,35.14800,35.14900,35.15000,35.15100,35.15200,35.15300,35.15400,35.15500,35.15600,35.15700,35.15800,35.15900,35.16000,35.16100,35.16200,35.16300,35.16400,35.16500,35.16600,35.16700,35.16800,35.16900,35.17000,35.17100,35.17200,35.17300,35.17400,35.17500,35.17600,35.17700,35.17800,35.17900,35.18000,35.18100,35.18200,35.18300,35.18400,35.18500,35.18600,35.18700,35.18800,35.18900,35.19000,35.19100,35.19200,35.19300,35.19400,35.19500,35.19600,35.19700,35.19800,35.19900,35.20000,35.20100,35.20200,35.20300,35.20400,35.20500,35.20600,35.20700,35.20800,35.20900,35.21000,35.21100,35.21200,35.21300,35.21400,35.21500,35.21600,35.21700,35.21800,35.21900,35.22000,35.22100,35.22200,35.22300,35.22400,35.22500,35.22600,35.22700,35.22800,35.22900,35.23000,35.23100,35.23200,35.23300,35.23400,35.23500,35.23600,35.23700,35.23800,35.23900,35.24000,35.24100,35.24200,35.24300,35.24400,35.24500,35.24600,35.24700,35.24800,35.24900,35.25000,35.25100,35.25200,35.25300,35.25400,35.25500,35.25600,35.25700,35.25800,35.25900,35.26000,35.26100,35.26200,35.26300,35.26400,35.26500,35.26600,35.26700,35.26800,35.26900,35.27000,35.27100,35.27200,35.27300,35.27400,35.27500,35.27600,35.27700,35.27800,35.27900,35.28000,35.28100,35.28200,35.28300,35.28400,35.28500,35.28600,35.28700,35.28800,35.28900,35.29000,35.29100,35.29200,35.29300,35.29400,35.29500,35.29600,35.29700,35.29800,35.29900,35.30000,35.30100,35.30200,35.30300,35.30400,35.30500,35.30600,35.30700,35.30800,35.30900,35.31000,35.31100,35.31200,35.31300,35.31400,35.31500,35.31600,35.31700,35.31800,35.31900,35.32000,35.32100,35.32200,35.32300,35.32400,35.32500,35.32600,35.32700,35.32800,35.32900,35.33000,35.33100,35.33200,35.33300,35.33400,35.33500,35.33600,35.33700,35.33800,35.33900,35.34000,35.34100,35.34200,35.34300,35.34400,35.34500,35.34600,35.34700,35.34800,35.34900,35.35000,35.35100,35.35200,35.35300,35.35400,35.35500,35.35600,35.35700,35.35800,35.35900,35.36000,35.36100,35.36200,35.36300,35.36400,35.36500,35.36600,35.36700,35.36800,35.36900,35.37000,35.37100,35.37200,35.37300,35.37400,35.37500,35.37600,35.37700,35.37800,35.37900,35.38000,35.38100,35.38200,35.38300,35.38400,35.38500,35.38600,35.38700,35.38800,35.38900,35.39000,35.39100,35.39200,35.39300,35.39400,35.39500,35.39600,35.39700,35.39800,35.39900,35.40000,35.40100,35.40200,35.40300,35.40400,35.40500,35.40600,35.40700,35.40800,35.40900,35.41000,35.41100,35.41200,35.41300,35.41400,35.41500,35.41600,35.41700,35.41800,35.41900,35.42000,35.42100,35.42200,35.42300,35.42400,35.42500,35.42600,35.42700,35.42800,35.42900,35.43000,35.43100,35.43200,35.43300,35.43400,35.43500,35.43600,35.43700,35.43800,35.43900,35.44000,35.44100,35.44200,35.44300,35.44400,35.44500,35.44600,35.44700,35.44800,35.44900,35.45000,35.45100,35.45200,35.45300,35.45400,35.45500,35.45600,35.45700,35.45800,35.45900,35.46000,35.46100,35.46200,35.46300,35.46400,35.46500,35.46600,35.46700,35.46800,35.46900,35.47000,35.47100,35.47200,35.47300,35.47400,35.47500,35.47600,35.47700,35.47800,35.47900,35.48000,35.48100,35.48200,35.48300,35.48400,35.48500,35.48600,35.48700,35.48800,35.48900,35.49000,35.49100,35.49200,35.49300,35.49400,35.49500,35.49600,35.49700,35.49800,35.49900,35.50000,35.50100,35.50200,35.50300,35.50400,35.50500,35.50600,35.50700,35.50800,35.50900,35.51000,35.51100,35.51200,35.51300,35.51400,35.51500,35.51600,35.51700,35.51800,35.51900,35.52000,35.52100,35.52200,35.52300,35.52400,35.52500,35.52600,35.52700,35.52800,35.52900,35.53000,35.53100,35.53200,35.53300,35.53400,35.53500,35.53600,35.53700,35.53800,35.53900,35.54000,35.54100,35.54200,35.54300,35.54400,35.54500,35.54600,35.54700,35.54800,35.54900,35.55000,35.55100,35.55200,35.55300,35.55400,35.55500,35.55600,35.55700,35.55800,35.55900,35.56000,35.56100,35.56200,35.56300,35.56400,35.56500,35.56600,35.56700,35.56800,35.56900,35.57000,35.57100,35.57200,35.57300,35.57400,35.57500,35.57600,35.57700,35.57800,35.57900,35.58000,35.58100,35.58200,35.58300,35.58400,35.58500,35.58600,35.58700,35.58800,35.58900,35.59000,35.59100,35.59200,35.59300,35.59400,35.59500,35.59600,35.59700,35.59800,35.59900,35.60000,35.60100,35.60200,35.60300,35.60400,35.60500,35.60600,35.60700,35.60800,35.60900,35.61000,35.61100,35.61200,35.61300,35.61400,35.61500,35.61600,35.61700,35.61800,35.61900,35.62000,35.62100,35.62200,35.62300,35.62400,35.62500,35.62600,35.62700,35.62800,35.62900,35.63000,35.63100,35.63200,35.63300,35.63400,35.63500,35.63600,35.63700,35.63800,35.63900,35.64000,35.64100,35.64200,35.64300,35.64400,35.64500,35.64600,35.64700,35.64800,35.64900,35.65000,35.65100,35.65200,35.65300,35.65400,35.65500,35.65600,35.65700,35.65800,35.65900,35.66000,35.66100,35.66200,35.66300,35.66400,35.66500,35.66600,35.66700,35.66800,35.66900,35.67000,35.67100,35.67200,35.67300,35.67400,35.67500,35.67600,35.67700,35.67800,35.67900,35.68000,35.68100,35.68200,35.68300,35.68400,35.68500,35.68600,35.68700,35.68800,35.68900,35.69000,35.69100,35.69200,35.69300,35.69400,35.69500,35.69600,35.69700,35.69800,35.69900,35.70000,35.70100,35.70200,35.70300,35.70400,35.70500,35.70600,35.70700,35.70800,35.70900,35.71000,35.71100,35.71200,35.71300,35.71400,35.71500,35.71600,35.71700,35.71800,35.71900,35.72000,35.72100,35.72200,35.72300,35.72400,35.72500,35.72600,35.72700,35.72800,35.72900,35.73000,35.73100,35.73200,35.73300,35.73400,35.73500,35.73600,35.73700,35.73800,35.73900,35.74000,35.74100,35.74200,35.74300,35.74400,35.74500,35.74600,35.74700,35.74800,35.74900,35.75000,35.75100,35.75200,35.75300,35.75400,35.75500,35.75600,35.75700,35.75800,35.75900,35.76000,35.76100,35.76200,35.76300,35.76400,35.76500,35.76600,35.76700,35.76800,35.76900,35.77000,35.77100,35.77200,35.77300,35.77400,35.77500,35.77600,35.77700,35.77800,35.77900,35.78000,35.78100,35.78200,35.78300,35.78400,35.78500,35.78600,35.78700,35.78800,35.78900,35.79000,35.79100,35.79200,35.79300,35.79400,35.79500,35.79600,35.79700,35.79800,35.79900,35.80000,35.80100,35.80200,35.80300,35.80400,35.80500,35.80600,35.80700,35.80800,35.80900,35.81000,35.81100,35.81200,35.81300,35.81400,35.81500,35.81600,35.81700,35.81800,35.81900,35.82000,35.82100,35.82200,35.82300,35.82400,35.82500,35.82600,35.82700,35.82800,35.82900,35.83000,35.83100,35.83200,35.83300,35.83400,35.83500,35.83600,35.83700,35.83800,35.83900,35.84000,35.84100,35.84200,35.84300,35.84400,35.84500,35.84600,35.84700,35.84800,35.84900,35.85000,35.85100,35.85200,35.85300,35.85400,35.85500,35.85600,35.85700,35.85800,35.85900,35.86000,35.86100,35.86200,35.86300,35.86400,35.86500,35.86600,35.86700,35.86800,35.86900,35.87000,35.87100,35.87200,35.87300,35.87400,35.87500,35.87600,35.87700,35.87800,35.87900,35.88000,35.88100,35.88200,35.88300,35.88400,35.88500,35.88600,35.88700,35.88800,35.88900,35.89000,35.89100,35.89200,35.89300,35.89400,35.89500,35.89600,35.89700,35.89800,35.89900,35.90000,35.90100,35.90200,35.90300,35.90400,35.90500,35.90600,35.90700,35.90800,35.90900,35.91000,35.91100,35.91200,35.91300,35.91400,35.91500,35.91600,35.91700,35.91800,35.91900,35.92000,35.92100,35.92200,35.92300,35.92400,35.92500,35.92600,35.92700,35.92800,35.92900,35.93000,35.93100,35.93200,35.93300,35.93400,35.93500,35.93600,35.93700,35.93800,35.93900,35.94000,35.94100,35.94200,35.94300,35.94400,35.94500,35.94600,35.94700,35.94800,35.94900,35.95000,35.95100,35.95200,35.95300,35.95400,35.95500,35.95600,35.95700,35.95800,35.95900,35.96000,35.96100,35.96200,35.96300,35.96400,35.96500,35.96600,35.96700,35.96800,35.96900,35.97000,35.97100,35.97200,35.97300,35.97400,35.97500,35.97600,35.97700,35.97800,35.97900,35.98000,35.98100,35.98200,35.98300,35.98400,35.98500,35.98600,35.98700,35.98800,35.98900,35.99000,35.99100,35.99200,35.99300,35.99400,35.99500,35.99600,35.99700,35.99800,35.99900,36.00000,36.00100,36.00200,36.00300,36.00400,36.00500,36.00600,36.00700,36.00800,36.00900,36.01000,36.01100,36.01200,36.01300,36.01400,36.01500,36.01600,36.01700,36.01800,36.01900,36.02000,36.02100,36.02200,36.02300,36.02400,36.02500,36.02600,36.02700,36.02800,36.02900,36.03000,36.03100,36.03200,36.03300,36.03400,36.03500,36.03600,36.03700,36.03800,36.03900,36.04000,36.04100,36.04200,36.04300,36.04400,36.04500,36.04600,36.04700,36.04800,36.04900,36.05000,36.05100,36.05200,36.05300,36.05400,36.05500,36.05600,36.05700,36.05800,36.05900,36.06000,36.06100,36.06200,36.06300,36.06400,36.06500,36.06600,36.06700,36.06800,36.06900,36.07000,36.07100,36.07200,36.07300,36.07400,36.07500,36.07600,36.07700,36.07800,36.07900,36.08000,36.08100,36.08200,36.08300,36.08400,36.08500,36.08600,36.08700,36.08800,36.08900,36.09000,36.09100,36.09200,36.09300,36.09400,36.09500,36.09600,36.09700,36.09800,36.09900,36.10000,36.10100,36.10200,36.10300,36.10400,36.10500,36.10600,36.10700,36.10800,36.10900,36.11000,36.11100,36.11200,36.11300,36.11400,36.11500,36.11600,36.11700,36.11800,36.11900,36.12000,36.12100,36.12200,36.12300,36.12400,36.12500,36.12600,36.12700,36.12800,36.12900,36.13000,36.13100,36.13200,36.13300,36.13400,36.13500,36.13600,36.13700,36.13800,36.13900,36.14000,36.14100,36.14200,36.14300,36.14400,36.14500,36.14600,36.14700,36.14800,36.14900,36.15000,36.15100,36.15200,36.15300,36.15400,36.15500,36.15600,36.15700,36.15800,36.15900,36.16000,36.16100,36.16200,36.16300,36.16400,36.16500,36.16600,36.16700,36.16800,36.16900,36.17000,36.17100,36.17200,36.17300,36.17400,36.17500,36.17600,36.17700,36.17800,36.17900,36.18000,36.18100,36.18200,36.18300,36.18400,36.18500,36.18600,36.18700,36.18800,36.18900,36.19000,36.19100,36.19200,36.19300,36.19400,36.19500,36.19600,36.19700,36.19800,36.19900,36.20000,36.20100,36.20200,36.20300,36.20400,36.20500,36.20600,36.20700,36.20800,36.20900,36.21000,36.21100,36.21200,36.21300,36.21400,36.21500,36.21600,36.21700,36.21800,36.21900,36.22000,36.22100,36.22200,36.22300,36.22400,36.22500,36.22600,36.22700,36.22800,36.22900,36.23000,36.23100,36.23200,36.23300,36.23400,36.23500,36.23600,36.23700,36.23800,36.23900,36.24000,36.24100,36.24200,36.24300,36.24400,36.24500,36.24600,36.24700,36.24800,36.24900,36.25000,36.25100,36.25200,36.25300,36.25400,36.25500,36.25600,36.25700,36.25800,36.25900,36.26000,36.26100,36.26200,36.26300,36.26400,36.26500,36.26600,36.26700,36.26800,36.26900,36.27000,36.27100,36.27200,36.27300,36.27400,36.27500,36.27600,36.27700,36.27800,36.27900,36.28000,36.28100,36.28200,36.28300,36.28400,36.28500,36.28600,36.28700,36.28800,36.28900,36.29000,36.29100,36.29200,36.29300,36.29400,36.29500,36.29600,36.29700,36.29800,36.29900,36.30000,36.30100,36.30200,36.30300,36.30400,36.30500,36.30600,36.30700,36.30800,36.30900,36.31000,36.31100,36.31200,36.31300,36.31400,36.31500,36.31600,36.31700,36.31800,36.31900,36.32000,36.32100,36.32200,36.32300,36.32400,36.32500,36.32600,36.32700,36.32800,36.32900,36.33000,36.33100,36.33200,36.33300,36.33400,36.33500,36.33600,36.33700,36.33800,36.33900,36.34000,36.34100,36.34200,36.34300,36.34400,36.34500,36.34600,36.34700,36.34800,36.34900,36.35000,36.35100,36.35200,36.35300,36.35400,36.35500,36.35600,36.35700,36.35800,36.35900,36.36000,36.36100,36.36200,36.36300,36.36400,36.36500,36.36600,36.36700,36.36800,36.36900,36.37000,36.37100,36.37200,36.37300,36.37400,36.37500,36.37600,36.37700,36.37800,36.37900,36.38000,36.38100,36.38200,36.38300,36.38400,36.38500,36.38600,36.38700,36.38800,36.38900,36.39000,36.39100,36.39200,36.39300,36.39400,36.39500,36.39600,36.39700,36.39800,36.39900,36.40000,36.40100,36.40200,36.40300,36.40400,36.40500,36.40600,36.40700,36.40800,36.40900,36.41000,36.41100,36.41200,36.41300,36.41400,36.41500,36.41600,36.41700,36.41800,36.41900,36.42000,36.42100,36.42200,36.42300,36.42400,36.42500,36.42600,36.42700,36.42800,36.42900,36.43000,36.43100,36.43200,36.43300,36.43400,36.43500,36.43600,36.43700,36.43800,36.43900,36.44000,36.44100,36.44200,36.44300,36.44400,36.44500,36.44600,36.44700,36.44800,36.44900,36.45000,36.45100,36.45200,36.45300,36.45400,36.45500,36.45600,36.45700,36.45800,36.45900,36.46000,36.46100,36.46200,36.46300,36.46400,36.46500,36.46600,36.46700,36.46800,36.46900,36.47000,36.47100,36.47200,36.47300,36.47400,36.47500,36.47600,36.47700,36.47800,36.47900,36.48000,36.48100,36.48200,36.48300,36.48400,36.48500,36.48600,36.48700,36.48800,36.48900,36.49000,36.49100,36.49200,36.49300,36.49400,36.49500,36.49600,36.49700,36.49800,36.49900,36.50000,36.50100,36.50200,36.50300,36.50400,36.50500,36.50600,36.50700,36.50800,36.50900,36.51000,36.51100,36.51200,36.51300,36.51400,36.51500,36.51600,36.51700,36.51800,36.51900,36.52000,36.52100,36.52200,36.52300,36.52400,36.52500,36.52600,36.52700,36.52800,36.52900,36.53000,36.53100,36.53200,36.53300,36.53400,36.53500,36.53600,36.53700,36.53800,36.53900,36.54000,36.54100,36.54200,36.54300,36.54400,36.54500,36.54600,36.54700,36.54800,36.54900,36.55000,36.55100,36.55200,36.55300,36.55400,36.55500,36.55600,36.55700,36.55800,36.55900,36.56000,36.56100,36.56200,36.56300,36.56400,36.56500,36.56600,36.56700,36.56800,36.56900,36.57000,36.57100,36.57200,36.57300,36.57400,36.57500,36.57600,36.57700,36.57800,36.57900,36.58000,36.58100,36.58200,36.58300,36.58400,36.58500,36.58600,36.58700,36.58800,36.58900,36.59000,36.59100,36.59200,36.59300,36.59400,36.59500,36.59600,36.59700,36.59800,36.59900,36.60000,36.60100,36.60200,36.60300,36.60400,36.60500,36.60600,36.60700,36.60800,36.60900,36.61000,36.61100,36.61200,36.61300,36.61400,36.61500,36.61600,36.61700,36.61800,36.61900,36.62000,36.62100,36.62200,36.62300,36.62400,36.62500,36.62600,36.62700,36.62800,36.62900,36.63000,36.63100,36.63200,36.63300,36.63400,36.63500,36.63600,36.63700,36.63800,36.63900,36.64000,36.64100,36.64200,36.64300,36.64400,36.64500,36.64600,36.64700,36.64800,36.64900,36.65000,36.65100,36.65200,36.65300,36.65400,36.65500,36.65600,36.65700,36.65800,36.65900,36.66000,36.66100,36.66200,36.66300,36.66400,36.66500,36.66600,36.66700,36.66800,36.66900,36.67000,36.67100,36.67200,36.67300,36.67400,36.67500,36.67600,36.67700,36.67800,36.67900,36.68000,36.68100,36.68200,36.68300,36.68400,36.68500,36.68600,36.68700,36.68800,36.68900,36.69000,36.69100,36.69200,36.69300,36.69400,36.69500,36.69600,36.69700,36.69800,36.69900,36.70000,36.70100,36.70200,36.70300,36.70400,36.70500,36.70600,36.70700,36.70800,36.70900,36.71000,36.71100,36.71200,36.71300,36.71400,36.71500,36.71600,36.71700,36.71800,36.71900,36.72000,36.72100,36.72200,36.72300,36.72400,36.72500,36.72600,36.72700,36.72800,36.72900,36.73000,36.73100,36.73200,36.73300,36.73400,36.73500,36.73600,36.73700,36.73800,36.73900,36.74000,36.74100,36.74200,36.74300,36.74400,36.74500,36.74600,36.74700,36.74800,36.74900,36.75000,36.75100,36.75200,36.75300,36.75400,36.75500,36.75600,36.75700,36.75800,36.75900,36.76000,36.76100,36.76200,36.76300,36.76400,36.76500,36.76600,36.76700,36.76800,36.76900,36.77000,36.77100,36.77200,36.77300,36.77400,36.77500,36.77600,36.77700,36.77800,36.77900,36.78000,36.78100,36.78200,36.78300,36.78400,36.78500,36.78600,36.78700,36.78800,36.78900,36.79000,36.79100,36.79200,36.79300,36.79400,36.79500,36.79600,36.79700,36.79800,36.79900,36.80000,36.80100,36.80200,36.80300,36.80400,36.80500,36.80600,36.80700,36.80800,36.80900,36.81000,36.81100,36.81200,36.81300,36.81400,36.81500,36.81600,36.81700,36.81800,36.81900,36.82000,36.82100,36.82200,36.82300,36.82400,36.82500,36.82600,36.82700,36.82800,36.82900,36.83000,36.83100,36.83200,36.83300,36.83400,36.83500,36.83600,36.83700,36.83800,36.83900,36.84000,36.84100,36.84200,36.84300,36.84400,36.84500,36.84600,36.84700,36.84800,36.84900,36.85000,36.85100,36.85200,36.85300,36.85400,36.85500,36.85600,36.85700,36.85800,36.85900,36.86000,36.86100,36.86200,36.86300,36.86400,36.86500,36.86600,36.86700,36.86800,36.86900,36.87000,36.87100,36.87200,36.87300,36.87400,36.87500,36.87600,36.87700,36.87800,36.87900,36.88000,36.88100,36.88200,36.88300,36.88400,36.88500,36.88600,36.88700,36.88800,36.88900,36.89000,36.89100,36.89200,36.89300,36.89400,36.89500,36.89600,36.89700,36.89800,36.89900,36.90000,36.90100,36.90200,36.90300,36.90400,36.90500,36.90600,36.90700,36.90800,36.90900,36.91000,36.91100,36.91200,36.91300,36.91400,36.91500,36.91600,36.91700,36.91800,36.91900,36.92000,36.92100,36.92200,36.92300,36.92400,36.92500,36.92600,36.92700,36.92800,36.92900,36.93000,36.93100,36.93200,36.93300,36.93400,36.93500,36.93600,36.93700,36.93800,36.93900,36.94000,36.94100,36.94200,36.94300,36.94400,36.94500,36.94600,36.94700,36.94800,36.94900,36.95000,36.95100,36.95200,36.95300,36.95400,36.95500,36.95600,36.95700,36.95800,36.95900,36.96000,36.96100,36.96200,36.96300,36.96400,36.96500,36.96600,36.96700,36.96800,36.96900,36.97000,36.97100,36.97200,36.97300,36.97400,36.97500,36.97600,36.97700,36.97800,36.97900,36.98000,36.98100,36.98200,36.98300,36.98400,36.98500,36.98600,36.98700,36.98800,36.98900,36.99000,36.99100,36.99200,36.99300,36.99400,36.99500,36.99600,36.99700,36.99800,36.99900,37.00000,37.00100,37.00200,37.00300,37.00400,37.00500,37.00600,37.00700,37.00800,37.00900,37.01000,37.01100,37.01200,37.01300,37.01400,37.01500,37.01600,37.01700,37.01800,37.01900,37.02000,37.02100,37.02200,37.02300,37.02400,37.02500,37.02600,37.02700,37.02800,37.02900,37.03000,37.03100,37.03200,37.03300,37.03400,37.03500,37.03600,37.03700,37.03800,37.03900,37.04000,37.04100,37.04200,37.04300,37.04400,37.04500,37.04600,37.04700,37.04800,37.04900,37.05000,37.05100,37.05200,37.05300,37.05400,37.05500,37.05600,37.05700,37.05800,37.05900,37.06000,37.06100,37.06200,37.06300,37.06400,37.06500,37.06600,37.06700,37.06800,37.06900,37.07000,37.07100,37.07200,37.07300,37.07400,37.07500,37.07600,37.07700,37.07800,37.07900,37.08000,37.08100,37.08200,37.08300,37.08400,37.08500,37.08600,37.08700,37.08800,37.08900,37.09000,37.09100,37.09200,37.09300,37.09400,37.09500,37.09600,37.09700,37.09800,37.09900,37.10000,37.10100,37.10200,37.10300,37.10400,37.10500,37.10600,37.10700,37.10800,37.10900,37.11000,37.11100,37.11200,37.11300,37.11400,37.11500,37.11600,37.11700,37.11800,37.11900,37.12000,37.12100,37.12200,37.12300,37.12400,37.12500,37.12600,37.12700,37.12800,37.12900,37.13000,37.13100,37.13200,37.13300,37.13400,37.13500,37.13600,37.13700,37.13800,37.13900,37.14000,37.14100,37.14200,37.14300,37.14400,37.14500,37.14600,37.14700,37.14800,37.14900,37.15000,37.15100,37.15200,37.15300,37.15400,37.15500,37.15600,37.15700,37.15800,37.15900,37.16000,37.16100,37.16200,37.16300,37.16400,37.16500,37.16600,37.16700,37.16800,37.16900,37.17000,37.17100,37.17200,37.17300,37.17400,37.17500,37.17600,37.17700,37.17800,37.17900,37.18000,37.18100,37.18200,37.18300,37.18400,37.18500,37.18600,37.18700,37.18800,37.18900,37.19000,37.19100,37.19200,37.19300,37.19400,37.19500,37.19600,37.19700,37.19800,37.19900,37.20000,37.20100,37.20200,37.20300,37.20400,37.20500,37.20600,37.20700,37.20800,37.20900,37.21000,37.21100,37.21200,37.21300,37.21400,37.21500,37.21600,37.21700,37.21800,37.21900,37.22000,37.22100,37.22200,37.22300,37.22400,37.22500,37.22600,37.22700,37.22800,37.22900,37.23000,37.23100,37.23200,37.23300,37.23400,37.23500,37.23600,37.23700,37.23800,37.23900,37.24000,37.24100,37.24200,37.24300,37.24400,37.24500,37.24600,37.24700,37.24800,37.24900,37.25000,37.25100,37.25200,37.25300,37.25400,37.25500,37.25600,37.25700,37.25800,37.25900,37.26000,37.26100,37.26200,37.26300,37.26400,37.26500,37.26600,37.26700,37.26800,37.26900,37.27000,37.27100,37.27200,37.27300,37.27400,37.27500,37.27600,37.27700,37.27800,37.27900,37.28000,37.28100,37.28200,37.28300,37.28400,37.28500,37.28600,37.28700,37.28800,37.28900,37.29000,37.29100,37.29200,37.29300,37.29400,37.29500,37.29600,37.29700,37.29800,37.29900,37.30000,37.30100,37.30200,37.30300,37.30400,37.30500,37.30600,37.30700,37.30800,37.30900,37.31000,37.31100,37.31200,37.31300,37.31400,37.31500,37.31600,37.31700,37.31800,37.31900,37.32000,37.32100,37.32200,37.32300,37.32400,37.32500,37.32600,37.32700,37.32800,37.32900,37.33000,37.33100,37.33200,37.33300,37.33400,37.33500,37.33600,37.33700,37.33800,37.33900,37.34000,37.34100,37.34200,37.34300,37.34400,37.34500,37.34600,37.34700,37.34800,37.34900,37.35000,37.35100,37.35200,37.35300,37.35400,37.35500,37.35600,37.35700,37.35800,37.35900,37.36000,37.36100,37.36200,37.36300,37.36400,37.36500,37.36600,37.36700,37.36800,37.36900,37.37000,37.37100,37.37200,37.37300,37.37400,37.37500,37.37600,37.37700,37.37800,37.37900,37.38000,37.38100,37.38200,37.38300,37.38400,37.38500,37.38600,37.38700,37.38800,37.38900,37.39000,37.39100,37.39200,37.39300,37.39400,37.39500,37.39600,37.39700,37.39800,37.39900,37.40000,37.40100,37.40200,37.40300,37.40400,37.40500,37.40600,37.40700,37.40800,37.40900,37.41000,37.41100,37.41200,37.41300,37.41400,37.41500,37.41600,37.41700,37.41800,37.41900,37.42000,37.42100,37.42200,37.42300,37.42400,37.42500,37.42600,37.42700,37.42800,37.42900,37.43000,37.43100,37.43200,37.43300,37.43400,37.43500,37.43600,37.43700,37.43800,37.43900,37.44000,37.44100,37.44200,37.44300,37.44400,37.44500,37.44600,37.44700,37.44800,37.44900,37.45000,37.45100,37.45200,37.45300,37.45400,37.45500,37.45600,37.45700,37.45800,37.45900,37.46000,37.46100,37.46200,37.46300,37.46400,37.46500,37.46600,37.46700,37.46800,37.46900,37.47000,37.47100,37.47200,37.47300,37.47400,37.47500,37.47600,37.47700,37.47800,37.47900,37.48000,37.48100,37.48200,37.48300,37.48400,37.48500,37.48600,37.48700,37.48800,37.48900,37.49000,37.49100,37.49200,37.49300,37.49400,37.49500,37.49600,37.49700,37.49800,37.49900,37.50000,37.50100,37.50200,37.50300,37.50400,37.50500,37.50600,37.50700,37.50800,37.50900,37.51000,37.51100,37.51200,37.51300,37.51400,37.51500,37.51600,37.51700,37.51800,37.51900,37.52000,37.52100,37.52200,37.52300,37.52400,37.52500,37.52600,37.52700,37.52800,37.52900,37.53000,37.53100,37.53200,37.53300,37.53400,37.53500,37.53600,37.53700,37.53800,37.53900,37.54000,37.54100,37.54200,37.54300,37.54400,37.54500,37.54600,37.54700,37.54800,37.54900,37.55000,37.55100,37.55200,37.55300,37.55400,37.55500,37.55600,37.55700,37.55800,37.55900,37.56000,37.56100,37.56200,37.56300,37.56400,37.56500,37.56600,37.56700,37.56800,37.56900,37.57000,37.57100,37.57200,37.57300,37.57400,37.57500,37.57600,37.57700,37.57800,37.57900,37.58000,37.58100,37.58200,37.58300,37.58400,37.58500,37.58600,37.58700,37.58800,37.58900,37.59000,37.59100,37.59200,37.59300,37.59400,37.59500,37.59600,37.59700,37.59800,37.59900,37.60000,37.60100,37.60200,37.60300,37.60400,37.60500,37.60600,37.60700,37.60800,37.60900,37.61000,37.61100,37.61200,37.61300,37.61400,37.61500,37.61600,37.61700,37.61800,37.61900,37.62000,37.62100,37.62200,37.62300,37.62400,37.62500,37.62600,37.62700,37.62800,37.62900,37.63000,37.63100,37.63200,37.63300,37.63400,37.63500,37.63600,37.63700,37.63800,37.63900,37.64000,37.64100,37.64200,37.64300,37.64400,37.64500,37.64600,37.64700,37.64800,37.64900,37.65000,37.65100,37.65200,37.65300,37.65400,37.65500,37.65600,37.65700,37.65800,37.65900,37.66000,37.66100,37.66200,37.66300,37.66400,37.66500,37.66600,37.66700,37.66800,37.66900,37.67000,37.67100,37.67200,37.67300,37.67400,37.67500,37.67600,37.67700,37.67800,37.67900,37.68000,37.68100,37.68200,37.68300,37.68400,37.68500,37.68600,37.68700,37.68800,37.68900,37.69000,37.69100,37.69200,37.69300,37.69400,37.69500,37.69600,37.69700,37.69800,37.69900,37.70000,37.70100,37.70200,37.70300,37.70400,37.70500,37.70600,37.70700,37.70800,37.70900,37.71000,37.71100,37.71200,37.71300,37.71400,37.71500,37.71600,37.71700,37.71800,37.71900,37.72000,37.72100,37.72200,37.72300,37.72400,37.72500,37.72600,37.72700,37.72800,37.72900,37.73000,37.73100,37.73200,37.73300,37.73400,37.73500,37.73600,37.73700,37.73800,37.73900,37.74000,37.74100,37.74200,37.74300,37.74400,37.74500,37.74600,37.74700,37.74800,37.74900,37.75000,37.75100,37.75200,37.75300,37.75400,37.75500,37.75600,37.75700,37.75800,37.75900,37.76000,37.76100,37.76200,37.76300,37.76400,37.76500,37.76600,37.76700,37.76800,37.76900,37.77000,37.77100,37.77200,37.77300,37.77400,37.77500,37.77600,37.77700,37.77800,37.77900,37.78000,37.78100,37.78200,37.78300,37.78400,37.78500,37.78600,37.78700,37.78800,37.78900,37.79000,37.79100,37.79200,37.79300,37.79400,37.79500,37.79600,37.79700,37.79800,37.79900,37.80000,37.80100,37.80200,37.80300,37.80400,37.80500,37.80600,37.80700,37.80800,37.80900,37.81000,37.81100,37.81200,37.81300,37.81400,37.81500,37.81600,37.81700,37.81800,37.81900,37.82000,37.82100,37.82200,37.82300,37.82400,37.82500,37.82600,37.82700,37.82800,37.82900,37.83000,37.83100,37.83200,37.83300,37.83400,37.83500,37.83600,37.83700,37.83800,37.83900,37.84000,37.84100,37.84200,37.84300,37.84400,37.84500,37.84600,37.84700,37.84800,37.84900,37.85000,37.85100,37.85200,37.85300,37.85400,37.85500,37.85600,37.85700,37.85800,37.85900,37.86000,37.86100,37.86200,37.86300,37.86400,37.86500,37.86600,37.86700,37.86800,37.86900,37.87000,37.87100,37.87200,37.87300,37.87400,37.87500,37.87600,37.87700,37.87800,37.87900,37.88000,37.88100,37.88200,37.88300,37.88400,37.88500,37.88600,37.88700,37.88800,37.88900,37.89000,37.89100,37.89200,37.89300,37.89400,37.89500,37.89600,37.89700,37.89800,37.89900,37.90000,37.90100,37.90200,37.90300,37.90400,37.90500,37.90600,37.90700,37.90800,37.90900,37.91000,37.91100,37.91200,37.91300,37.91400,37.91500,37.91600,37.91700,37.91800,37.91900,37.92000,37.92100,37.92200,37.92300,37.92400,37.92500,37.92600,37.92700,37.92800,37.92900,37.93000,37.93100,37.93200,37.93300,37.93400,37.93500,37.93600,37.93700,37.93800,37.93900,37.94000,37.94100,37.94200,37.94300,37.94400,37.94500,37.94600,37.94700,37.94800,37.94900,37.95000,37.95100,37.95200,37.95300,37.95400,37.95500,37.95600,37.95700,37.95800,37.95900,37.96000,37.96100,37.96200,37.96300,37.96400,37.96500,37.96600,37.96700,37.96800,37.96900,37.97000,37.97100,37.97200,37.97300,37.97400,37.97500,37.97600,37.97700,37.97800,37.97900,37.98000,37.98100,37.98200,37.98300,37.98400,37.98500,37.98600,37.98700,37.98800,37.98900,37.99000,37.99100,37.99200,37.99300,37.99400,37.99500,37.99600,37.99700,37.99800,37.99900,38.00000,38.00100,38.00200,38.00300,38.00400,38.00500,38.00600,38.00700,38.00800,38.00900,38.01000,38.01100,38.01200,38.01300,38.01400,38.01500,38.01600,38.01700,38.01800,38.01900,38.02000,38.02100,38.02200,38.02300,38.02400,38.02500,38.02600,38.02700,38.02800,38.02900,38.03000,38.03100,38.03200,38.03300,38.03400,38.03500,38.03600,38.03700,38.03800,38.03900,38.04000,38.04100,38.04200,38.04300,38.04400,38.04500,38.04600,38.04700,38.04800,38.04900,38.05000,38.05100,38.05200,38.05300,38.05400,38.05500,38.05600,38.05700,38.05800,38.05900,38.06000,38.06100,38.06200,38.06300,38.06400,38.06500,38.06600,38.06700,38.06800,38.06900,38.07000,38.07100,38.07200,38.07300,38.07400,38.07500,38.07600,38.07700,38.07800,38.07900,38.08000,38.08100,38.08200,38.08300,38.08400,38.08500,38.08600,38.08700,38.08800,38.08900,38.09000,38.09100,38.09200,38.09300,38.09400,38.09500,38.09600,38.09700,38.09800,38.09900,38.10000,38.10100,38.10200,38.10300,38.10400,38.10500,38.10600,38.10700,38.10800,38.10900,38.11000,38.11100,38.11200,38.11300,38.11400,38.11500,38.11600,38.11700,38.11800,38.11900,38.12000,38.12100,38.12200,38.12300,38.12400,38.12500,38.12600,38.12700,38.12800,38.12900,38.13000,38.13100,38.13200,38.13300,38.13400,38.13500,38.13600,38.13700,38.13800,38.13900,38.14000,38.14100,38.14200,38.14300,38.14400,38.14500,38.14600,38.14700,38.14800,38.14900,38.15000,38.15100,38.15200,38.15300,38.15400,38.15500,38.15600,38.15700,38.15800,38.15900,38.16000,38.16100,38.16200,38.16300,38.16400,38.16500,38.16600,38.16700,38.16800,38.16900,38.17000,38.17100,38.17200,38.17300,38.17400,38.17500,38.17600,38.17700,38.17800,38.17900,38.18000,38.18100,38.18200,38.18300,38.18400,38.18500,38.18600,38.18700,38.18800,38.18900,38.19000,38.19100,38.19200,38.19300,38.19400,38.19500,38.19600,38.19700,38.19800,38.19900,38.20000,38.20100,38.20200,38.20300,38.20400,38.20500,38.20600,38.20700,38.20800,38.20900,38.21000,38.21100,38.21200,38.21300,38.21400,38.21500,38.21600,38.21700,38.21800,38.21900,38.22000,38.22100,38.22200,38.22300,38.22400,38.22500,38.22600,38.22700,38.22800,38.22900,38.23000,38.23100,38.23200,38.23300,38.23400,38.23500,38.23600,38.23700,38.23800,38.23900,38.24000,38.24100,38.24200,38.24300,38.24400,38.24500,38.24600,38.24700,38.24800,38.24900,38.25000,38.25100,38.25200,38.25300,38.25400,38.25500,38.25600,38.25700,38.25800,38.25900,38.26000,38.26100,38.26200,38.26300,38.26400,38.26500,38.26600,38.26700,38.26800,38.26900,38.27000,38.27100,38.27200,38.27300,38.27400,38.27500,38.27600,38.27700,38.27800,38.27900,38.28000,38.28100,38.28200,38.28300,38.28400,38.28500,38.28600,38.28700,38.28800,38.28900,38.29000,38.29100,38.29200,38.29300,38.29400,38.29500,38.29600,38.29700,38.29800,38.29900,38.30000,38.30100,38.30200,38.30300,38.30400,38.30500,38.30600,38.30700,38.30800,38.30900,38.31000,38.31100,38.31200,38.31300,38.31400,38.31500,38.31600,38.31700,38.31800,38.31900,38.32000,38.32100,38.32200,38.32300,38.32400,38.32500,38.32600,38.32700,38.32800,38.32900,38.33000,38.33100,38.33200,38.33300,38.33400,38.33500,38.33600,38.33700,38.33800,38.33900,38.34000,38.34100,38.34200,38.34300,38.34400,38.34500,38.34600,38.34700,38.34800,38.34900,38.35000,38.35100,38.35200,38.35300,38.35400,38.35500,38.35600,38.35700,38.35800,38.35900,38.36000,38.36100,38.36200,38.36300,38.36400,38.36500,38.36600,38.36700,38.36800,38.36900,38.37000,38.37100,38.37200,38.37300,38.37400,38.37500,38.37600,38.37700,38.37800,38.37900,38.38000,38.38100,38.38200,38.38300,38.38400,38.38500,38.38600,38.38700,38.38800,38.38900,38.39000,38.39100,38.39200,38.39300,38.39400,38.39500,38.39600,38.39700,38.39800,38.39900,38.40000,38.40100,38.40200,38.40300,38.40400,38.40500,38.40600,38.40700,38.40800,38.40900,38.41000,38.41100,38.41200,38.41300,38.41400,38.41500,38.41600,38.41700,38.41800,38.41900,38.42000,38.42100,38.42200,38.42300,38.42400,38.42500,38.42600,38.42700,38.42800,38.42900,38.43000,38.43100,38.43200,38.43300,38.43400,38.43500,38.43600,38.43700,38.43800,38.43900,38.44000,38.44100,38.44200,38.44300,38.44400,38.44500,38.44600,38.44700,38.44800,38.44900,38.45000,38.45100,38.45200,38.45300,38.45400,38.45500,38.45600,38.45700,38.45800,38.45900,38.46000,38.46100,38.46200,38.46300,38.46400,38.46500,38.46600,38.46700,38.46800,38.46900,38.47000,38.47100,38.47200,38.47300,38.47400,38.47500,38.47600,38.47700,38.47800,38.47900,38.48000,38.48100,38.48200,38.48300,38.48400,38.48500,38.48600,38.48700,38.48800,38.48900,38.49000,38.49100,38.49200,38.49300,38.49400,38.49500,38.49600,38.49700,38.49800,38.49900,38.50000,38.50100,38.50200,38.50300,38.50400,38.50500,38.50600,38.50700,38.50800,38.50900,38.51000,38.51100,38.51200,38.51300,38.51400,38.51500,38.51600,38.51700,38.51800,38.51900,38.52000,38.52100,38.52200,38.52300,38.52400,38.52500,38.52600,38.52700,38.52800,38.52900,38.53000,38.53100,38.53200,38.53300,38.53400,38.53500,38.53600,38.53700,38.53800,38.53900,38.54000,38.54100,38.54200,38.54300,38.54400,38.54500,38.54600,38.54700,38.54800,38.54900,38.55000,38.55100,38.55200,38.55300,38.55400,38.55500,38.55600,38.55700,38.55800,38.55900,38.56000,38.56100,38.56200,38.56300,38.56400,38.56500,38.56600,38.56700,38.56800,38.56900,38.57000,38.57100,38.57200,38.57300,38.57400,38.57500,38.57600,38.57700,38.57800,38.57900,38.58000,38.58100,38.58200,38.58300,38.58400,38.58500,38.58600,38.58700,38.58800,38.58900,38.59000,38.59100,38.59200,38.59300,38.59400,38.59500,38.59600,38.59700,38.59800,38.59900,38.60000,38.60100,38.60200,38.60300,38.60400,38.60500,38.60600,38.60700,38.60800,38.60900,38.61000,38.61100,38.61200,38.61300,38.61400,38.61500,38.61600,38.61700,38.61800,38.61900,38.62000,38.62100,38.62200,38.62300,38.62400,38.62500,38.62600,38.62700,38.62800,38.62900,38.63000,38.63100,38.63200,38.63300,38.63400,38.63500,38.63600,38.63700,38.63800,38.63900,38.64000,38.64100,38.64200,38.64300,38.64400,38.64500,38.64600,38.64700,38.64800,38.64900,38.65000,38.65100,38.65200,38.65300,38.65400,38.65500,38.65600,38.65700,38.65800,38.65900,38.66000,38.66100,38.66200,38.66300,38.66400,38.66500,38.66600,38.66700,38.66800,38.66900,38.67000,38.67100,38.67200,38.67300,38.67400,38.67500,38.67600,38.67700,38.67800,38.67900,38.68000,38.68100,38.68200,38.68300,38.68400,38.68500,38.68600,38.68700,38.68800,38.68900,38.69000,38.69100,38.69200,38.69300,38.69400,38.69500,38.69600,38.69700,38.69800,38.69900,38.70000,38.70100,38.70200,38.70300,38.70400,38.70500,38.70600,38.70700,38.70800,38.70900,38.71000,38.71100,38.71200,38.71300,38.71400,38.71500,38.71600,38.71700,38.71800,38.71900,38.72000,38.72100,38.72200,38.72300,38.72400,38.72500,38.72600,38.72700,38.72800,38.72900,38.73000,38.73100,38.73200,38.73300,38.73400,38.73500,38.73600,38.73700,38.73800,38.73900,38.74000,38.74100,38.74200,38.74300,38.74400,38.74500,38.74600,38.74700,38.74800,38.74900,38.75000,38.75100,38.75200,38.75300,38.75400,38.75500,38.75600,38.75700,38.75800,38.75900,38.76000,38.76100,38.76200,38.76300,38.76400,38.76500,38.76600,38.76700,38.76800,38.76900,38.77000,38.77100,38.77200,38.77300,38.77400,38.77500,38.77600,38.77700,38.77800,38.77900,38.78000,38.78100,38.78200,38.78300,38.78400,38.78500,38.78600,38.78700,38.78800,38.78900,38.79000,38.79100,38.79200,38.79300,38.79400,38.79500,38.79600,38.79700,38.79800,38.79900,38.80000,38.80100,38.80200,38.80300,38.80400,38.80500,38.80600,38.80700,38.80800,38.80900,38.81000,38.81100,38.81200,38.81300,38.81400,38.81500,38.81600,38.81700,38.81800,38.81900,38.82000,38.82100,38.82200,38.82300,38.82400,38.82500,38.82600,38.82700,38.82800,38.82900,38.83000,38.83100,38.83200,38.83300,38.83400,38.83500,38.83600,38.83700,38.83800,38.83900,38.84000,38.84100,38.84200,38.84300,38.84400,38.84500,38.84600,38.84700,38.84800,38.84900,38.85000,38.85100,38.85200,38.85300,38.85400,38.85500,38.85600,38.85700,38.85800,38.85900,38.86000,38.86100,38.86200,38.86300,38.86400,38.86500,38.86600,38.86700,38.86800,38.86900,38.87000,38.87100,38.87200,38.87300,38.87400,38.87500,38.87600,38.87700,38.87800,38.87900,38.88000,38.88100,38.88200,38.88300,38.88400,38.88500,38.88600,38.88700,38.88800,38.88900,38.89000,38.89100,38.89200,38.89300,38.89400,38.89500,38.89600,38.89700,38.89800,38.89900,38.90000,38.90100,38.90200,38.90300,38.90400,38.90500,38.90600,38.90700,38.90800,38.90900,38.91000,38.91100,38.91200,38.91300,38.91400,38.91500,38.91600,38.91700,38.91800,38.91900,38.92000,38.92100,38.92200,38.92300,38.92400,38.92500,38.92600,38.92700,38.92800,38.92900,38.93000,38.93100,38.93200,38.93300,38.93400,38.93500,38.93600,38.93700,38.93800,38.93900,38.94000,38.94100,38.94200,38.94300,38.94400,38.94500,38.94600,38.94700,38.94800,38.94900,38.95000,38.95100,38.95200,38.95300,38.95400,38.95500,38.95600,38.95700,38.95800,38.95900,38.96000,38.96100,38.96200,38.96300,38.96400,38.96500,38.96600,38.96700,38.96800,38.96900,38.97000,38.97100,38.97200,38.97300,38.97400,38.97500,38.97600,38.97700,38.97800,38.97900,38.98000,38.98100,38.98200,38.98300,38.98400,38.98500,38.98600,38.98700,38.98800,38.98900,38.99000,38.99100,38.99200,38.99300,38.99400,38.99500,38.99600,38.99700,38.99800,38.99900,39.00000,39.00100,39.00200,39.00300,39.00400,39.00500,39.00600,39.00700,39.00800,39.00900,39.01000,39.01100,39.01200,39.01300,39.01400,39.01500,39.01600,39.01700,39.01800,39.01900,39.02000,39.02100,39.02200,39.02300,39.02400,39.02500,39.02600,39.02700,39.02800,39.02900,39.03000,39.03100,39.03200,39.03300,39.03400,39.03500,39.03600,39.03700,39.03800,39.03900,39.04000,39.04100,39.04200,39.04300,39.04400,39.04500,39.04600,39.04700,39.04800,39.04900,39.05000,39.05100,39.05200,39.05300,39.05400,39.05500,39.05600,39.05700,39.05800,39.05900,39.06000,39.06100,39.06200,39.06300,39.06400,39.06500,39.06600,39.06700,39.06800,39.06900,39.07000,39.07100,39.07200,39.07300,39.07400,39.07500,39.07600,39.07700,39.07800,39.07900,39.08000,39.08100,39.08200,39.08300,39.08400,39.08500,39.08600,39.08700,39.08800,39.08900,39.09000,39.09100,39.09200,39.09300,39.09400,39.09500,39.09600,39.09700,39.09800,39.09900,39.10000,39.10100,39.10200,39.10300,39.10400,39.10500,39.10600,39.10700,39.10800,39.10900,39.11000,39.11100,39.11200,39.11300,39.11400,39.11500,39.11600,39.11700,39.11800,39.11900,39.12000,39.12100,39.12200,39.12300,39.12400,39.12500,39.12600,39.12700,39.12800,39.12900,39.13000,39.13100,39.13200,39.13300,39.13400,39.13500,39.13600,39.13700,39.13800,39.13900,39.14000,39.14100,39.14200,39.14300,39.14400,39.14500,39.14600,39.14700,39.14800,39.14900,39.15000,39.15100,39.15200,39.15300,39.15400,39.15500,39.15600,39.15700,39.15800,39.15900,39.16000,39.16100,39.16200,39.16300,39.16400,39.16500,39.16600,39.16700,39.16800,39.16900,39.17000,39.17100,39.17200,39.17300,39.17400,39.17500,39.17600,39.17700,39.17800,39.17900,39.18000,39.18100,39.18200,39.18300,39.18400,39.18500,39.18600,39.18700,39.18800,39.18900,39.19000,39.19100,39.19200,39.19300,39.19400,39.19500,39.19600,39.19700,39.19800,39.19900,39.20000,39.20100,39.20200,39.20300,39.20400,39.20500,39.20600,39.20700,39.20800,39.20900,39.21000,39.21100,39.21200,39.21300,39.21400,39.21500,39.21600,39.21700,39.21800,39.21900,39.22000,39.22100,39.22200,39.22300,39.22400,39.22500,39.22600,39.22700,39.22800,39.22900,39.23000,39.23100,39.23200,39.23300,39.23400,39.23500,39.23600,39.23700,39.23800,39.23900,39.24000,39.24100,39.24200,39.24300,39.24400,39.24500,39.24600,39.24700,39.24800,39.24900,39.25000,39.25100,39.25200,39.25300,39.25400,39.25500,39.25600,39.25700,39.25800,39.25900,39.26000,39.26100,39.26200,39.26300,39.26400,39.26500,39.26600,39.26700,39.26800,39.26900,39.27000,39.27100,39.27200,39.27300,39.27400,39.27500,39.27600,39.27700,39.27800,39.27900,39.28000,39.28100,39.28200,39.28300,39.28400,39.28500,39.28600,39.28700,39.28800,39.28900,39.29000,39.29100,39.29200,39.29300,39.29400,39.29500,39.29600,39.29700,39.29800,39.29900,39.30000,39.30100,39.30200,39.30300,39.30400,39.30500,39.30600,39.30700,39.30800,39.30900,39.31000,39.31100,39.31200,39.31300,39.31400,39.31500,39.31600,39.31700,39.31800,39.31900,39.32000,39.32100,39.32200,39.32300,39.32400,39.32500,39.32600,39.32700,39.32800,39.32900,39.33000,39.33100,39.33200,39.33300,39.33400,39.33500,39.33600,39.33700,39.33800,39.33900,39.34000,39.34100,39.34200,39.34300,39.34400,39.34500,39.34600,39.34700,39.34800,39.34900,39.35000,39.35100,39.35200,39.35300,39.35400,39.35500,39.35600,39.35700,39.35800,39.35900,39.36000,39.36100,39.36200,39.36300,39.36400,39.36500,39.36600,39.36700,39.36800,39.36900,39.37000,39.37100,39.37200,39.37300,39.37400,39.37500,39.37600,39.37700,39.37800,39.37900,39.38000,39.38100,39.38200,39.38300,39.38400,39.38500,39.38600,39.38700,39.38800,39.38900,39.39000,39.39100,39.39200,39.39300,39.39400,39.39500,39.39600,39.39700,39.39800,39.39900,39.40000,39.40100,39.40200,39.40300,39.40400,39.40500,39.40600,39.40700,39.40800,39.40900,39.41000,39.41100,39.41200,39.41300,39.41400,39.41500,39.41600,39.41700,39.41800,39.41900,39.42000,39.42100,39.42200,39.42300,39.42400,39.42500,39.42600,39.42700,39.42800,39.42900,39.43000,39.43100,39.43200,39.43300,39.43400,39.43500,39.43600,39.43700,39.43800,39.43900,39.44000,39.44100,39.44200,39.44300,39.44400,39.44500,39.44600,39.44700,39.44800,39.44900,39.45000,39.45100,39.45200,39.45300,39.45400,39.45500,39.45600,39.45700,39.45800,39.45900,39.46000,39.46100,39.46200,39.46300,39.46400,39.46500,39.46600,39.46700,39.46800,39.46900,39.47000,39.47100,39.47200,39.47300,39.47400,39.47500,39.47600,39.47700,39.47800,39.47900,39.48000,39.48100,39.48200,39.48300,39.48400,39.48500,39.48600,39.48700,39.48800,39.48900,39.49000,39.49100,39.49200,39.49300,39.49400,39.49500,39.49600,39.49700,39.49800,39.49900,39.50000,39.50100,39.50200,39.50300,39.50400,39.50500,39.50600,39.50700,39.50800,39.50900,39.51000,39.51100,39.51200,39.51300,39.51400,39.51500,39.51600,39.51700,39.51800,39.51900,39.52000,39.52100,39.52200,39.52300,39.52400,39.52500,39.52600,39.52700,39.52800,39.52900,39.53000,39.53100,39.53200,39.53300,39.53400,39.53500,39.53600,39.53700,39.53800,39.53900,39.54000,39.54100,39.54200,39.54300,39.54400,39.54500,39.54600,39.54700,39.54800,39.54900,39.55000,39.55100,39.55200,39.55300,39.55400,39.55500,39.55600,39.55700,39.55800,39.55900,39.56000,39.56100,39.56200,39.56300,39.56400,39.56500,39.56600,39.56700,39.56800,39.56900,39.57000,39.57100,39.57200,39.57300,39.57400,39.57500,39.57600,39.57700,39.57800,39.57900,39.58000,39.58100,39.58200,39.58300,39.58400,39.58500,39.58600,39.58700,39.58800,39.58900,39.59000,39.59100,39.59200,39.59300,39.59400,39.59500,39.59600,39.59700,39.59800,39.59900,39.60000,39.60100,39.60200,39.60300,39.60400,39.60500,39.60600,39.60700,39.60800,39.60900,39.61000,39.61100,39.61200,39.61300,39.61400,39.61500,39.61600,39.61700,39.61800,39.61900,39.62000,39.62100,39.62200,39.62300,39.62400,39.62500,39.62600,39.62700,39.62800,39.62900,39.63000,39.63100,39.63200,39.63300,39.63400,39.63500,39.63600,39.63700,39.63800,39.63900,39.64000,39.64100,39.64200,39.64300,39.64400,39.64500,39.64600,39.64700,39.64800,39.64900,39.65000,39.65100,39.65200,39.65300,39.65400,39.65500,39.65600,39.65700,39.65800,39.65900,39.66000,39.66100,39.66200,39.66300,39.66400,39.66500,39.66600,39.66700,39.66800,39.66900,39.67000,39.67100,39.67200,39.67300,39.67400,39.67500,39.67600,39.67700,39.67800,39.67900,39.68000,39.68100,39.68200,39.68300,39.68400,39.68500,39.68600,39.68700,39.68800,39.68900,39.69000,39.69100,39.69200,39.69300,39.69400,39.69500,39.69600,39.69700,39.69800,39.69900,39.70000,39.70100,39.70200,39.70300,39.70400,39.70500,39.70600,39.70700,39.70800,39.70900,39.71000,39.71100,39.71200,39.71300,39.71400,39.71500,39.71600,39.71700,39.71800,39.71900,39.72000,39.72100,39.72200,39.72300,39.72400,39.72500,39.72600,39.72700,39.72800,39.72900,39.73000,39.73100,39.73200,39.73300,39.73400,39.73500,39.73600,39.73700,39.73800,39.73900,39.74000,39.74100,39.74200,39.74300,39.74400,39.74500,39.74600,39.74700,39.74800,39.74900,39.75000,39.75100,39.75200,39.75300,39.75400,39.75500,39.75600,39.75700,39.75800,39.75900,39.76000,39.76100,39.76200,39.76300,39.76400,39.76500,39.76600,39.76700,39.76800,39.76900,39.77000,39.77100,39.77200,39.77300,39.77400,39.77500,39.77600,39.77700,39.77800,39.77900,39.78000,39.78100,39.78200,39.78300,39.78400,39.78500,39.78600,39.78700,39.78800,39.78900,39.79000,39.79100,39.79200,39.79300,39.79400,39.79500,39.79600,39.79700,39.79800,39.79900,39.80000,39.80100,39.80200,39.80300,39.80400,39.80500,39.80600,39.80700,39.80800,39.80900,39.81000,39.81100,39.81200,39.81300,39.81400,39.81500,39.81600,39.81700,39.81800,39.81900,39.82000,39.82100,39.82200,39.82300,39.82400,39.82500,39.82600,39.82700,39.82800,39.82900,39.83000,39.83100,39.83200,39.83300,39.83400,39.83500,39.83600,39.83700,39.83800,39.83900,39.84000,39.84100,39.84200,39.84300,39.84400,39.84500,39.84600,39.84700,39.84800,39.84900,39.85000,39.85100,39.85200,39.85300,39.85400,39.85500,39.85600,39.85700,39.85800,39.85900,39.86000,39.86100,39.86200,39.86300,39.86400,39.86500,39.86600,39.86700,39.86800,39.86900,39.87000,39.87100,39.87200,39.87300,39.87400,39.87500,39.87600,39.87700,39.87800,39.87900,39.88000,39.88100,39.88200,39.88300,39.88400,39.88500,39.88600,39.88700,39.88800,39.88900,39.89000,39.89100,39.89200,39.89300,39.89400,39.89500,39.89600,39.89700,39.89800,39.89900,39.90000,39.90100,39.90200,39.90300,39.90400,39.90500,39.90600,39.90700,39.90800,39.90900,39.91000,39.91100,39.91200,39.91300,39.91400,39.91500,39.91600,39.91700,39.91800,39.91900,39.92000,39.92100,39.92200,39.92300,39.92400,39.92500,39.92600,39.92700,39.92800,39.92900,39.93000,39.93100,39.93200,39.93300,39.93400,39.93500,39.93600,39.93700,39.93800,39.93900,39.94000,39.94100,39.94200,39.94300,39.94400,39.94500,39.94600,39.94700,39.94800,39.94900,39.95000,39.95100,39.95200,39.95300,39.95400,39.95500,39.95600,39.95700,39.95800,39.95900,39.96000,39.96100,39.96200,39.96300,39.96400,39.96500,39.96600,39.96700,39.96800,39.96900,39.97000,39.97100,39.97200,39.97300,39.97400,39.97500,39.97600,39.97700,39.97800,39.97900,39.98000,39.98100,39.98200,39.98300,39.98400,39.98500,39.98600,39.98700,39.98800,39.98900,39.99000,39.99100,39.99200,39.99300,39.99400,39.99500,39.99600,39.99700,39.99800,39.99900,40.00000,40.00100,40.00200,40.00300,40.00400,40.00500,40.00600,40.00700,40.00800,40.00900,40.01000,40.01100,40.01200,40.01300,40.01400,40.01500,40.01600,40.01700,40.01800,40.01900,40.02000,40.02100,40.02200,40.02300,40.02400,40.02500,40.02600,40.02700,40.02800,40.02900,40.03000,40.03100,40.03200,40.03300,40.03400,40.03500,40.03600,40.03700,40.03800,40.03900,40.04000,40.04100,40.04200,40.04300,40.04400,40.04500,40.04600,40.04700,40.04800,40.04900,40.05000,40.05100,40.05200,40.05300,40.05400,40.05500,40.05600,40.05700,40.05800,40.05900,40.06000,40.06100,40.06200,40.06300,40.06400,40.06500,40.06600,40.06700,40.06800,40.06900,40.07000,40.07100,40.07200,40.07300,40.07400,40.07500,40.07600,40.07700,40.07800,40.07900,40.08000,40.08100,40.08200,40.08300,40.08400,40.08500,40.08600,40.08700,40.08800,40.08900,40.09000,40.09100,40.09200,40.09300,40.09400,40.09500,40.09600,40.09700,40.09800,40.09900,40.10000,40.10100,40.10200,40.10300,40.10400,40.10500,40.10600,40.10700,40.10800,40.10900,40.11000,40.11100,40.11200,40.11300,40.11400,40.11500,40.11600,40.11700,40.11800,40.11900,40.12000,40.12100,40.12200,40.12300,40.12400,40.12500,40.12600,40.12700,40.12800,40.12900,40.13000,40.13100,40.13200,40.13300,40.13400,40.13500,40.13600,40.13700,40.13800,40.13900,40.14000,40.14100,40.14200,40.14300,40.14400,40.14500,40.14600,40.14700,40.14800,40.14900,40.15000,40.15100,40.15200,40.15300,40.15400,40.15500,40.15600,40.15700,40.15800,40.15900,40.16000,40.16100,40.16200,40.16300,40.16400,40.16500,40.16600,40.16700,40.16800,40.16900,40.17000,40.17100,40.17200,40.17300,40.17400,40.17500,40.17600,40.17700,40.17800,40.17900,40.18000,40.18100,40.18200,40.18300,40.18400,40.18500,40.18600,40.18700,40.18800,40.18900,40.19000,40.19100,40.19200,40.19300,40.19400,40.19500,40.19600,40.19700,40.19800,40.19900,40.20000,40.20100,40.20200,40.20300,40.20400,40.20500,40.20600,40.20700,40.20800,40.20900,40.21000,40.21100,40.21200,40.21300,40.21400,40.21500,40.21600,40.21700,40.21800,40.21900,40.22000,40.22100,40.22200,40.22300,40.22400,40.22500,40.22600,40.22700,40.22800,40.22900,40.23000,40.23100,40.23200,40.23300,40.23400,40.23500,40.23600,40.23700,40.23800,40.23900,40.24000,40.24100,40.24200,40.24300,40.24400,40.24500,40.24600,40.24700,40.24800,40.24900,40.25000,40.25100,40.25200,40.25300,40.25400,40.25500,40.25600,40.25700,40.25800,40.25900,40.26000,40.26100,40.26200,40.26300,40.26400,40.26500,40.26600,40.26700,40.26800,40.26900,40.27000,40.27100,40.27200,40.27300,40.27400,40.27500,40.27600,40.27700,40.27800,40.27900,40.28000,40.28100,40.28200,40.28300,40.28400,40.28500,40.28600,40.28700,40.28800,40.28900,40.29000,40.29100,40.29200,40.29300,40.29400,40.29500,40.29600,40.29700,40.29800,40.29900,40.30000,40.30100,40.30200,40.30300,40.30400,40.30500,40.30600,40.30700,40.30800,40.30900,40.31000,40.31100,40.31200,40.31300,40.31400,40.31500,40.31600,40.31700,40.31800,40.31900,40.32000,40.32100,40.32200,40.32300,40.32400,40.32500,40.32600,40.32700,40.32800,40.32900,40.33000,40.33100,40.33200,40.33300,40.33400,40.33500,40.33600,40.33700,40.33800,40.33900,40.34000,40.34100,40.34200,40.34300,40.34400,40.34500,40.34600,40.34700,40.34800,40.34900,40.35000,40.35100,40.35200,40.35300,40.35400,40.35500,40.35600,40.35700,40.35800,40.35900,40.36000,40.36100,40.36200,40.36300,40.36400,40.36500,40.36600,40.36700,40.36800,40.36900,40.37000,40.37100,40.37200,40.37300,40.37400,40.37500,40.37600,40.37700,40.37800,40.37900,40.38000,40.38100,40.38200,40.38300,40.38400,40.38500,40.38600,40.38700,40.38800,40.38900,40.39000,40.39100,40.39200,40.39300,40.39400,40.39500,40.39600,40.39700,40.39800,40.39900,40.40000,40.40100,40.40200,40.40300,40.40400,40.40500,40.40600,40.40700,40.40800,40.40900,40.41000,40.41100,40.41200,40.41300,40.41400,40.41500,40.41600,40.41700,40.41800,40.41900,40.42000,40.42100,40.42200,40.42300,40.42400,40.42500,40.42600,40.42700,40.42800,40.42900,40.43000,40.43100,40.43200,40.43300,40.43400,40.43500,40.43600,40.43700,40.43800,40.43900,40.44000,40.44100,40.44200,40.44300,40.44400,40.44500,40.44600,40.44700,40.44800,40.44900,40.45000,40.45100,40.45200,40.45300,40.45400,40.45500,40.45600,40.45700,40.45800,40.45900,40.46000,40.46100,40.46200,40.46300,40.46400,40.46500,40.46600,40.46700,40.46800,40.46900,40.47000,40.47100,40.47200,40.47300,40.47400,40.47500,40.47600,40.47700,40.47800,40.47900,40.48000,40.48100,40.48200,40.48300,40.48400,40.48500,40.48600,40.48700,40.48800,40.48900,40.49000,40.49100,40.49200,40.49300,40.49400,40.49500,40.49600,40.49700,40.49800,40.49900,40.50000,40.50100,40.50200,40.50300,40.50400,40.50500,40.50600,40.50700,40.50800,40.50900,40.51000,40.51100,40.51200,40.51300,40.51400,40.51500,40.51600,40.51700,40.51800,40.51900,40.52000,40.52100,40.52200,40.52300,40.52400,40.52500,40.52600,40.52700,40.52800,40.52900,40.53000,40.53100,40.53200,40.53300,40.53400,40.53500,40.53600,40.53700,40.53800,40.53900,40.54000,40.54100,40.54200,40.54300,40.54400,40.54500,40.54600,40.54700,40.54800,40.54900,40.55000,40.55100,40.55200,40.55300,40.55400,40.55500,40.55600,40.55700,40.55800,40.55900,40.56000,40.56100,40.56200,40.56300,40.56400,40.56500,40.56600,40.56700,40.56800,40.56900,40.57000,40.57100,40.57200,40.57300,40.57400,40.57500,40.57600,40.57700,40.57800,40.57900,40.58000,40.58100,40.58200,40.58300,40.58400,40.58500,40.58600,40.58700,40.58800,40.58900,40.59000,40.59100,40.59200,40.59300,40.59400,40.59500,40.59600,40.59700,40.59800,40.59900,40.60000,40.60100,40.60200,40.60300,40.60400,40.60500,40.60600,40.60700,40.60800,40.60900,40.61000,40.61100,40.61200,40.61300,40.61400,40.61500,40.61600,40.61700,40.61800,40.61900,40.62000,40.62100,40.62200,40.62300,40.62400,40.62500,40.62600,40.62700,40.62800,40.62900,40.63000,40.63100,40.63200,40.63300,40.63400,40.63500,40.63600,40.63700,40.63800,40.63900,40.64000,40.64100,40.64200,40.64300,40.64400,40.64500,40.64600,40.64700,40.64800,40.64900,40.65000,40.65100,40.65200,40.65300,40.65400,40.65500,40.65600,40.65700,40.65800,40.65900,40.66000,40.66100,40.66200,40.66300,40.66400,40.66500,40.66600,40.66700,40.66800,40.66900,40.67000,40.67100,40.67200,40.67300,40.67400,40.67500,40.67600,40.67700,40.67800,40.67900,40.68000,40.68100,40.68200,40.68300,40.68400,40.68500,40.68600,40.68700,40.68800,40.68900,40.69000,40.69100,40.69200,40.69300,40.69400,40.69500,40.69600,40.69700,40.69800,40.69900,40.70000,40.70100,40.70200,40.70300,40.70400,40.70500,40.70600,40.70700,40.70800,40.70900,40.71000,40.71100,40.71200,40.71300,40.71400,40.71500,40.71600,40.71700,40.71800,40.71900,40.72000,40.72100,40.72200,40.72300,40.72400,40.72500,40.72600,40.72700,40.72800,40.72900,40.73000,40.73100,40.73200,40.73300,40.73400,40.73500,40.73600,40.73700,40.73800,40.73900,40.74000,40.74100,40.74200,40.74300,40.74400,40.74500,40.74600,40.74700,40.74800,40.74900,40.75000,40.75100,40.75200,40.75300,40.75400,40.75500,40.75600,40.75700,40.75800,40.75900,40.76000,40.76100,40.76200,40.76300,40.76400,40.76500,40.76600,40.76700,40.76800,40.76900,40.77000,40.77100,40.77200,40.77300,40.77400,40.77500,40.77600,40.77700,40.77800,40.77900,40.78000,40.78100,40.78200,40.78300,40.78400,40.78500,40.78600,40.78700,40.78800,40.78900,40.79000,40.79100,40.79200,40.79300,40.79400,40.79500,40.79600,40.79700,40.79800,40.79900,40.80000,40.80100,40.80200,40.80300,40.80400,40.80500,40.80600,40.80700,40.80800,40.80900,40.81000,40.81100,40.81200,40.81300,40.81400,40.81500,40.81600,40.81700,40.81800,40.81900,40.82000,40.82100,40.82200,40.82300,40.82400,40.82500,40.82600,40.82700,40.82800,40.82900,40.83000,40.83100,40.83200,40.83300,40.83400,40.83500,40.83600,40.83700,40.83800,40.83900,40.84000,40.84100,40.84200,40.84300,40.84400,40.84500,40.84600,40.84700,40.84800,40.84900,40.85000,40.85100,40.85200,40.85300,40.85400,40.85500,40.85600,40.85700,40.85800,40.85900,40.86000,40.86100,40.86200,40.86300,40.86400,40.86500,40.86600,40.86700,40.86800,40.86900,40.87000,40.87100,40.87200,40.87300,40.87400,40.87500,40.87600,40.87700,40.87800,40.87900,40.88000,40.88100,40.88200,40.88300,40.88400,40.88500,40.88600,40.88700,40.88800,40.88900,40.89000,40.89100,40.89200,40.89300,40.89400,40.89500,40.89600,40.89700,40.89800,40.89900,40.90000,40.90100,40.90200,40.90300,40.90400,40.90500,40.90600,40.90700,40.90800,40.90900,40.91000,40.91100,40.91200,40.91300,40.91400,40.91500,40.91600,40.91700,40.91800,40.91900,40.92000,40.92100,40.92200,40.92300,40.92400,40.92500,40.92600,40.92700,40.92800,40.92900,40.93000,40.93100,40.93200,40.93300,40.93400,40.93500,40.93600,40.93700,40.93800,40.93900,40.94000,40.94100,40.94200,40.94300,40.94400,40.94500,40.94600,40.94700,40.94800,40.94900,40.95000,40.95100,40.95200,40.95300,40.95400,40.95500,40.95600,40.95700,40.95800,40.95900,40.96000,40.96100,40.96200,40.96300,40.96400,40.96500,40.96600,40.96700,40.96800,40.96900,40.97000,40.97100,40.97200,40.97300,40.97400,40.97500,40.97600,40.97700,40.97800,40.97900,40.98000,40.98100,40.98200,40.98300,40.98400,40.98500,40.98600,40.98700,40.98800,40.98900,40.99000,40.99100,40.99200,40.99300,40.99400,40.99500,40.99600,40.99700,40.99800,40.99900,41.00000,41.00100,41.00200,41.00300,41.00400,41.00500,41.00600,41.00700,41.00800,41.00900,41.01000,41.01100,41.01200,41.01300,41.01400,41.01500,41.01600,41.01700,41.01800,41.01900,41.02000,41.02100,41.02200,41.02300,41.02400,41.02500,41.02600,41.02700,41.02800,41.02900,41.03000,41.03100,41.03200,41.03300,41.03400,41.03500,41.03600,41.03700,41.03800,41.03900,41.04000,41.04100,41.04200,41.04300,41.04400,41.04500,41.04600,41.04700,41.04800,41.04900,41.05000,41.05100,41.05200,41.05300,41.05400,41.05500,41.05600,41.05700,41.05800,41.05900,41.06000,41.06100,41.06200,41.06300,41.06400,41.06500,41.06600,41.06700,41.06800,41.06900,41.07000,41.07100,41.07200,41.07300,41.07400,41.07500,41.07600,41.07700,41.07800,41.07900,41.08000,41.08100,41.08200,41.08300,41.08400,41.08500,41.08600,41.08700,41.08800,41.08900,41.09000,41.09100,41.09200,41.09300,41.09400,41.09500,41.09600,41.09700,41.09800,41.09900,41.10000,41.10100,41.10200,41.10300,41.10400,41.10500,41.10600,41.10700,41.10800,41.10900,41.11000,41.11100,41.11200,41.11300,41.11400,41.11500,41.11600,41.11700,41.11800,41.11900,41.12000,41.12100,41.12200,41.12300,41.12400,41.12500,41.12600,41.12700,41.12800,41.12900,41.13000,41.13100,41.13200,41.13300,41.13400,41.13500,41.13600,41.13700,41.13800,41.13900,41.14000,41.14100,41.14200,41.14300,41.14400,41.14500,41.14600,41.14700,41.14800,41.14900,41.15000,41.15100,41.15200,41.15300,41.15400,41.15500,41.15600,41.15700,41.15800,41.15900,41.16000,41.16100,41.16200,41.16300,41.16400,41.16500,41.16600,41.16700,41.16800,41.16900,41.17000,41.17100,41.17200,41.17300,41.17400,41.17500,41.17600,41.17700,41.17800,41.17900,41.18000,41.18100,41.18200,41.18300,41.18400,41.18500,41.18600,41.18700,41.18800,41.18900,41.19000,41.19100,41.19200,41.19300,41.19400,41.19500,41.19600,41.19700,41.19800,41.19900,41.20000,41.20100,41.20200,41.20300,41.20400,41.20500,41.20600,41.20700,41.20800,41.20900,41.21000,41.21100,41.21200,41.21300,41.21400,41.21500,41.21600,41.21700,41.21800,41.21900,41.22000,41.22100,41.22200,41.22300,41.22400,41.22500,41.22600,41.22700,41.22800,41.22900,41.23000,41.23100,41.23200,41.23300,41.23400,41.23500,41.23600,41.23700,41.23800,41.23900,41.24000,41.24100,41.24200,41.24300,41.24400,41.24500,41.24600,41.24700,41.24800,41.24900,41.25000,41.25100,41.25200,41.25300,41.25400,41.25500,41.25600,41.25700,41.25800,41.25900,41.26000,41.26100,41.26200,41.26300,41.26400,41.26500,41.26600,41.26700,41.26800,41.26900,41.27000,41.27100,41.27200,41.27300,41.27400,41.27500,41.27600,41.27700,41.27800,41.27900,41.28000,41.28100,41.28200,41.28300,41.28400,41.28500,41.28600,41.28700,41.28800,41.28900,41.29000,41.29100,41.29200,41.29300,41.29400,41.29500,41.29600,41.29700,41.29800,41.29900,41.30000,41.30100,41.30200,41.30300,41.30400,41.30500,41.30600,41.30700,41.30800,41.30900,41.31000,41.31100,41.31200,41.31300,41.31400,41.31500,41.31600,41.31700,41.31800,41.31900,41.32000,41.32100,41.32200,41.32300,41.32400,41.32500,41.32600,41.32700,41.32800,41.32900,41.33000,41.33100,41.33200,41.33300,41.33400,41.33500,41.33600,41.33700,41.33800,41.33900,41.34000,41.34100,41.34200,41.34300,41.34400,41.34500,41.34600,41.34700,41.34800,41.34900,41.35000,41.35100,41.35200,41.35300,41.35400,41.35500,41.35600,41.35700,41.35800,41.35900,41.36000,41.36100,41.36200,41.36300,41.36400,41.36500,41.36600,41.36700,41.36800,41.36900,41.37000,41.37100,41.37200,41.37300,41.37400,41.37500,41.37600,41.37700,41.37800,41.37900,41.38000,41.38100,41.38200,41.38300,41.38400,41.38500,41.38600,41.38700,41.38800,41.38900,41.39000,41.39100,41.39200,41.39300,41.39400,41.39500,41.39600,41.39700,41.39800,41.39900,41.40000,41.40100,41.40200,41.40300,41.40400,41.40500,41.40600,41.40700,41.40800,41.40900,41.41000,41.41100,41.41200,41.41300,41.41400,41.41500,41.41600,41.41700,41.41800,41.41900,41.42000,41.42100,41.42200,41.42300,41.42400,41.42500,41.42600,41.42700,41.42800,41.42900,41.43000,41.43100,41.43200,41.43300,41.43400,41.43500,41.43600,41.43700,41.43800,41.43900,41.44000,41.44100,41.44200,41.44300,41.44400,41.44500,41.44600,41.44700,41.44800,41.44900,41.45000,41.45100,41.45200,41.45300,41.45400,41.45500,41.45600,41.45700,41.45800,41.45900,41.46000,41.46100,41.46200,41.46300,41.46400,41.46500,41.46600,41.46700,41.46800,41.46900,41.47000,41.47100,41.47200,41.47300,41.47400,41.47500,41.47600,41.47700,41.47800,41.47900,41.48000,41.48100,41.48200,41.48300,41.48400,41.48500,41.48600,41.48700,41.48800,41.48900,41.49000,41.49100,41.49200,41.49300,41.49400,41.49500,41.49600,41.49700,41.49800,41.49900,41.50000,41.50100,41.50200,41.50300,41.50400,41.50500,41.50600,41.50700,41.50800,41.50900,41.51000,41.51100,41.51200,41.51300,41.51400,41.51500,41.51600,41.51700,41.51800,41.51900,41.52000,41.52100,41.52200,41.52300,41.52400,41.52500,41.52600,41.52700,41.52800,41.52900,41.53000,41.53100,41.53200,41.53300,41.53400,41.53500,41.53600,41.53700,41.53800,41.53900,41.54000,41.54100,41.54200,41.54300,41.54400,41.54500,41.54600,41.54700,41.54800,41.54900,41.55000,41.55100,41.55200,41.55300,41.55400,41.55500,41.55600,41.55700,41.55800,41.55900,41.56000,41.56100,41.56200,41.56300,41.56400,41.56500,41.56600,41.56700,41.56800,41.56900,41.57000,41.57100,41.57200,41.57300,41.57400,41.57500,41.57600,41.57700,41.57800,41.57900,41.58000,41.58100,41.58200,41.58300,41.58400,41.58500,41.58600,41.58700,41.58800,41.58900,41.59000,41.59100,41.59200,41.59300,41.59400,41.59500,41.59600,41.59700,41.59800,41.59900,41.60000,41.60100,41.60200,41.60300,41.60400,41.60500,41.60600,41.60700,41.60800,41.60900,41.61000,41.61100,41.61200,41.61300,41.61400,41.61500,41.61600,41.61700,41.61800,41.61900,41.62000,41.62100,41.62200,41.62300,41.62400,41.62500,41.62600,41.62700,41.62800,41.62900,41.63000,41.63100,41.63200,41.63300,41.63400,41.63500,41.63600,41.63700,41.63800,41.63900,41.64000,41.64100,41.64200,41.64300,41.64400,41.64500,41.64600,41.64700,41.64800,41.64900,41.65000,41.65100,41.65200,41.65300,41.65400,41.65500,41.65600,41.65700,41.65800,41.65900,41.66000,41.66100,41.66200,41.66300,41.66400,41.66500,41.66600,41.66700,41.66800,41.66900,41.67000,41.67100,41.67200,41.67300,41.67400,41.67500,41.67600,41.67700,41.67800,41.67900,41.68000,41.68100,41.68200,41.68300,41.68400,41.68500,41.68600,41.68700,41.68800,41.68900,41.69000,41.69100,41.69200,41.69300,41.69400,41.69500,41.69600,41.69700,41.69800,41.69900,41.70000,41.70100,41.70200,41.70300,41.70400,41.70500,41.70600,41.70700,41.70800,41.70900,41.71000,41.71100,41.71200,41.71300,41.71400,41.71500,41.71600,41.71700,41.71800,41.71900,41.72000,41.72100,41.72200,41.72300,41.72400,41.72500,41.72600,41.72700,41.72800,41.72900,41.73000,41.73100,41.73200,41.73300,41.73400,41.73500,41.73600,41.73700,41.73800,41.73900,41.74000,41.74100,41.74200,41.74300,41.74400,41.74500,41.74600,41.74700,41.74800,41.74900,41.75000,41.75100,41.75200,41.75300,41.75400,41.75500,41.75600,41.75700,41.75800,41.75900,41.76000,41.76100,41.76200,41.76300,41.76400,41.76500,41.76600,41.76700,41.76800,41.76900,41.77000,41.77100,41.77200,41.77300,41.77400,41.77500,41.77600,41.77700,41.77800,41.77900,41.78000,41.78100,41.78200,41.78300,41.78400,41.78500,41.78600,41.78700,41.78800,41.78900,41.79000,41.79100,41.79200,41.79300,41.79400,41.79500,41.79600,41.79700,41.79800,41.79900,41.80000,41.80100,41.80200,41.80300,41.80400,41.80500,41.80600,41.80700,41.80800,41.80900,41.81000,41.81100,41.81200,41.81300,41.81400,41.81500,41.81600,41.81700,41.81800,41.81900,41.82000,41.82100,41.82200,41.82300,41.82400,41.82500,41.82600,41.82700,41.82800,41.82900,41.83000,41.83100,41.83200,41.83300,41.83400,41.83500,41.83600,41.83700,41.83800,41.83900,41.84000,41.84100,41.84200,41.84300,41.84400,41.84500,41.84600,41.84700,41.84800,41.84900,41.85000,41.85100,41.85200,41.85300,41.85400,41.85500,41.85600,41.85700,41.85800,41.85900,41.86000,41.86100,41.86200,41.86300,41.86400,41.86500,41.86600,41.86700,41.86800,41.86900,41.87000,41.87100,41.87200,41.87300,41.87400,41.87500,41.87600,41.87700,41.87800,41.87900,41.88000,41.88100,41.88200,41.88300,41.88400,41.88500,41.88600,41.88700,41.88800,41.88900,41.89000,41.89100,41.89200,41.89300,41.89400,41.89500,41.89600,41.89700,41.89800,41.89900,41.90000,41.90100,41.90200,41.90300,41.90400,41.90500,41.90600,41.90700,41.90800,41.90900,41.91000,41.91100,41.91200,41.91300,41.91400,41.91500,41.91600,41.91700,41.91800,41.91900,41.92000,41.92100,41.92200,41.92300,41.92400,41.92500,41.92600,41.92700,41.92800,41.92900,41.93000,41.93100,41.93200,41.93300,41.93400,41.93500,41.93600,41.93700,41.93800,41.93900,41.94000,41.94100,41.94200,41.94300,41.94400,41.94500,41.94600,41.94700,41.94800,41.94900,41.95000,41.95100,41.95200,41.95300,41.95400,41.95500,41.95600,41.95700,41.95800,41.95900,41.96000,41.96100,41.96200,41.96300,41.96400,41.96500,41.96600,41.96700,41.96800,41.96900,41.97000,41.97100,41.97200,41.97300,41.97400,41.97500,41.97600,41.97700,41.97800,41.97900,41.98000,41.98100,41.98200,41.98300,41.98400,41.98500,41.98600,41.98700,41.98800,41.98900,41.99000,41.99100,41.99200,41.99300,41.99400,41.99500,41.99600,41.99700,41.99800,41.99900,42.00000,42.00100,42.00200,42.00300,42.00400,42.00500,42.00600,42.00700,42.00800,42.00900,42.01000,42.01100,42.01200,42.01300,42.01400,42.01500,42.01600,42.01700,42.01800,42.01900,42.02000,42.02100,42.02200,42.02300,42.02400,42.02500,42.02600,42.02700,42.02800,42.02900,42.03000,42.03100,42.03200,42.03300,42.03400,42.03500,42.03600,42.03700,42.03800,42.03900,42.04000,42.04100,42.04200,42.04300,42.04400,42.04500,42.04600,42.04700,42.04800,42.04900,42.05000,42.05100,42.05200,42.05300,42.05400,42.05500,42.05600,42.05700,42.05800,42.05900,42.06000,42.06100,42.06200,42.06300,42.06400,42.06500,42.06600,42.06700,42.06800,42.06900,42.07000,42.07100,42.07200,42.07300,42.07400,42.07500,42.07600,42.07700,42.07800,42.07900,42.08000,42.08100,42.08200,42.08300,42.08400,42.08500,42.08600,42.08700,42.08800,42.08900,42.09000,42.09100,42.09200,42.09300,42.09400,42.09500,42.09600,42.09700,42.09800,42.09900,42.10000,42.10100,42.10200,42.10300,42.10400,42.10500,42.10600,42.10700,42.10800,42.10900,42.11000,42.11100,42.11200,42.11300,42.11400,42.11500,42.11600,42.11700,42.11800,42.11900,42.12000,42.12100,42.12200,42.12300,42.12400,42.12500,42.12600,42.12700,42.12800,42.12900,42.13000,42.13100,42.13200,42.13300,42.13400,42.13500,42.13600,42.13700,42.13800,42.13900,42.14000,42.14100,42.14200,42.14300,42.14400,42.14500,42.14600,42.14700,42.14800,42.14900,42.15000,42.15100,42.15200,42.15300,42.15400,42.15500,42.15600,42.15700,42.15800,42.15900,42.16000,42.16100,42.16200,42.16300,42.16400,42.16500,42.16600,42.16700,42.16800,42.16900,42.17000,42.17100,42.17200,42.17300,42.17400,42.17500,42.17600,42.17700,42.17800,42.17900,42.18000,42.18100,42.18200,42.18300,42.18400,42.18500,42.18600,42.18700,42.18800,42.18900,42.19000,42.19100,42.19200,42.19300,42.19400,42.19500,42.19600,42.19700,42.19800,42.19900,42.20000,42.20100,42.20200,42.20300,42.20400,42.20500,42.20600,42.20700,42.20800,42.20900,42.21000,42.21100,42.21200,42.21300,42.21400,42.21500,42.21600,42.21700,42.21800,42.21900,42.22000,42.22100,42.22200,42.22300,42.22400,42.22500,42.22600,42.22700,42.22800,42.22900,42.23000,42.23100,42.23200,42.23300,42.23400,42.23500,42.23600,42.23700,42.23800,42.23900,42.24000,42.24100,42.24200,42.24300,42.24400,42.24500,42.24600,42.24700,42.24800,42.24900,42.25000,42.25100,42.25200,42.25300,42.25400,42.25500,42.25600,42.25700,42.25800,42.25900,42.26000,42.26100,42.26200,42.26300,42.26400,42.26500,42.26600,42.26700,42.26800,42.26900,42.27000,42.27100,42.27200,42.27300,42.27400,42.27500,42.27600,42.27700,42.27800,42.27900,42.28000,42.28100,42.28200,42.28300,42.28400,42.28500,42.28600,42.28700,42.28800,42.28900,42.29000,42.29100,42.29200,42.29300,42.29400,42.29500,42.29600,42.29700,42.29800,42.29900,42.30000,42.30100,42.30200,42.30300,42.30400,42.30500,42.30600,42.30700,42.30800,42.30900,42.31000,42.31100,42.31200,42.31300,42.31400,42.31500,42.31600,42.31700,42.31800,42.31900,42.32000,42.32100,42.32200,42.32300,42.32400,42.32500,42.32600,42.32700,42.32800,42.32900,42.33000,42.33100,42.33200,42.33300,42.33400,42.33500,42.33600,42.33700,42.33800,42.33900,42.34000,42.34100,42.34200,42.34300,42.34400,42.34500,42.34600,42.34700,42.34800,42.34900,42.35000,42.35100,42.35200,42.35300,42.35400,42.35500,42.35600,42.35700,42.35800,42.35900,42.36000,42.36100,42.36200,42.36300,42.36400,42.36500,42.36600,42.36700,42.36800,42.36900,42.37000,42.37100,42.37200,42.37300,42.37400,42.37500,42.37600,42.37700,42.37800,42.37900,42.38000,42.38100,42.38200,42.38300,42.38400,42.38500,42.38600,42.38700,42.38800,42.38900,42.39000,42.39100,42.39200,42.39300,42.39400,42.39500,42.39600,42.39700,42.39800,42.39900,42.40000,42.40100,42.40200,42.40300,42.40400,42.40500,42.40600,42.40700,42.40800,42.40900,42.41000,42.41100,42.41200,42.41300,42.41400,42.41500,42.41600,42.41700,42.41800,42.41900,42.42000,42.42100,42.42200,42.42300,42.42400,42.42500,42.42600,42.42700,42.42800,42.42900,42.43000,42.43100,42.43200,42.43300,42.43400,42.43500,42.43600,42.43700,42.43800,42.43900,42.44000,42.44100,42.44200,42.44300,42.44400,42.44500,42.44600,42.44700,42.44800,42.44900,42.45000,42.45100,42.45200,42.45300,42.45400,42.45500,42.45600,42.45700,42.45800,42.45900,42.46000,42.46100,42.46200,42.46300,42.46400,42.46500,42.46600,42.46700,42.46800,42.46900,42.47000,42.47100,42.47200,42.47300,42.47400,42.47500,42.47600,42.47700,42.47800,42.47900,42.48000,42.48100,42.48200,42.48300,42.48400,42.48500,42.48600,42.48700,42.48800,42.48900,42.49000,42.49100,42.49200,42.49300,42.49400,42.49500,42.49600,42.49700,42.49800,42.49900,42.50000,42.50100,42.50200,42.50300,42.50400,42.50500,42.50600,42.50700,42.50800,42.50900,42.51000,42.51100,42.51200,42.51300,42.51400,42.51500,42.51600,42.51700,42.51800,42.51900,42.52000,42.52100,42.52200,42.52300,42.52400,42.52500,42.52600,42.52700,42.52800,42.52900,42.53000,42.53100,42.53200,42.53300,42.53400,42.53500,42.53600,42.53700,42.53800,42.53900,42.54000,42.54100,42.54200,42.54300,42.54400,42.54500,42.54600,42.54700,42.54800,42.54900,42.55000,42.55100,42.55200,42.55300,42.55400,42.55500,42.55600,42.55700,42.55800,42.55900,42.56000,42.56100,42.56200,42.56300,42.56400,42.56500,42.56600,42.56700,42.56800,42.56900,42.57000,42.57100,42.57200,42.57300,42.57400,42.57500,42.57600,42.57700,42.57800,42.57900,42.58000,42.58100,42.58200,42.58300,42.58400,42.58500,42.58600,42.58700,42.58800,42.58900,42.59000,42.59100,42.59200,42.59300,42.59400,42.59500,42.59600,42.59700,42.59800,42.59900,42.60000,42.60100,42.60200,42.60300,42.60400,42.60500,42.60600,42.60700,42.60800,42.60900,42.61000,42.61100,42.61200,42.61300,42.61400,42.61500,42.61600,42.61700,42.61800,42.61900,42.62000,42.62100,42.62200,42.62300,42.62400,42.62500,42.62600,42.62700,42.62800,42.62900,42.63000,42.63100,42.63200,42.63300,42.63400,42.63500,42.63600,42.63700,42.63800,42.63900,42.64000,42.64100,42.64200,42.64300,42.64400,42.64500,42.64600,42.64700,42.64800,42.64900,42.65000,42.65100,42.65200,42.65300,42.65400,42.65500,42.65600,42.65700,42.65800,42.65900,42.66000,42.66100,42.66200,42.66300,42.66400,42.66500,42.66600,42.66700,42.66800,42.66900,42.67000,42.67100,42.67200,42.67300,42.67400,42.67500,42.67600,42.67700,42.67800,42.67900,42.68000,42.68100,42.68200,42.68300,42.68400,42.68500,42.68600,42.68700,42.68800,42.68900,42.69000,42.69100,42.69200,42.69300,42.69400,42.69500,42.69600,42.69700,42.69800,42.69900,42.70000,42.70100,42.70200,42.70300,42.70400,42.70500,42.70600,42.70700,42.70800,42.70900,42.71000,42.71100,42.71200,42.71300,42.71400,42.71500,42.71600,42.71700,42.71800,42.71900,42.72000,42.72100,42.72200,42.72300,42.72400,42.72500,42.72600,42.72700,42.72800,42.72900,42.73000,42.73100,42.73200,42.73300,42.73400,42.73500,42.73600,42.73700,42.73800,42.73900,42.74000,42.74100,42.74200,42.74300,42.74400,42.74500,42.74600,42.74700,42.74800,42.74900,42.75000,42.75100,42.75200,42.75300,42.75400,42.75500,42.75600,42.75700,42.75800,42.75900,42.76000,42.76100,42.76200,42.76300,42.76400,42.76500,42.76600,42.76700,42.76800,42.76900,42.77000,42.77100,42.77200,42.77300,42.77400,42.77500,42.77600,42.77700,42.77800,42.77900,42.78000,42.78100,42.78200,42.78300,42.78400,42.78500,42.78600,42.78700,42.78800,42.78900,42.79000,42.79100,42.79200,42.79300,42.79400,42.79500,42.79600,42.79700,42.79800,42.79900,42.80000,42.80100,42.80200,42.80300,42.80400,42.80500,42.80600,42.80700,42.80800,42.80900,42.81000,42.81100,42.81200,42.81300,42.81400,42.81500,42.81600,42.81700,42.81800,42.81900,42.82000,42.82100,42.82200,42.82300,42.82400,42.82500,42.82600,42.82700,42.82800,42.82900,42.83000,42.83100,42.83200,42.83300,42.83400,42.83500,42.83600,42.83700,42.83800,42.83900,42.84000,42.84100,42.84200,42.84300,42.84400,42.84500,42.84600,42.84700,42.84800,42.84900,42.85000,42.85100,42.85200,42.85300,42.85400,42.85500,42.85600,42.85700,42.85800,42.85900,42.86000,42.86100,42.86200,42.86300,42.86400,42.86500,42.86600,42.86700,42.86800,42.86900,42.87000,42.87100,42.87200,42.87300,42.87400,42.87500,42.87600,42.87700,42.87800,42.87900,42.88000,42.88100,42.88200,42.88300,42.88400,42.88500,42.88600,42.88700,42.88800,42.88900,42.89000,42.89100,42.89200,42.89300,42.89400,42.89500,42.89600,42.89700,42.89800,42.89900,42.90000,42.90100,42.90200,42.90300,42.90400,42.90500,42.90600,42.90700,42.90800,42.90900,42.91000,42.91100,42.91200,42.91300,42.91400,42.91500,42.91600,42.91700,42.91800,42.91900,42.92000,42.92100,42.92200,42.92300,42.92400,42.92500,42.92600,42.92700,42.92800,42.92900,42.93000,42.93100,42.93200,42.93300,42.93400,42.93500,42.93600,42.93700,42.93800,42.93900,42.94000,42.94100,42.94200,42.94300,42.94400,42.94500,42.94600,42.94700,42.94800,42.94900,42.95000,42.95100,42.95200,42.95300,42.95400,42.95500,42.95600,42.95700,42.95800,42.95900,42.96000,42.96100,42.96200,42.96300,42.96400,42.96500,42.96600,42.96700,42.96800,42.96900,42.97000,42.97100,42.97200,42.97300,42.97400,42.97500,42.97600,42.97700,42.97800,42.97900,42.98000,42.98100,42.98200,42.98300,42.98400,42.98500,42.98600,42.98700,42.98800,42.98900,42.99000,42.99100,42.99200,42.99300,42.99400,42.99500,42.99600,42.99700,42.99800,42.99900,43.00000,43.00100,43.00200,43.00300,43.00400,43.00500,43.00600,43.00700,43.00800,43.00900,43.01000,43.01100,43.01200,43.01300,43.01400,43.01500,43.01600,43.01700,43.01800,43.01900,43.02000,43.02100,43.02200,43.02300,43.02400,43.02500,43.02600,43.02700,43.02800,43.02900,43.03000,43.03100,43.03200,43.03300,43.03400,43.03500,43.03600,43.03700,43.03800,43.03900,43.04000,43.04100,43.04200,43.04300,43.04400,43.04500,43.04600,43.04700,43.04800,43.04900,43.05000,43.05100,43.05200,43.05300,43.05400,43.05500,43.05600,43.05700,43.05800,43.05900,43.06000,43.06100,43.06200,43.06300,43.06400,43.06500,43.06600,43.06700,43.06800,43.06900,43.07000,43.07100,43.07200,43.07300,43.07400,43.07500,43.07600,43.07700,43.07800,43.07900,43.08000,43.08100,43.08200,43.08300,43.08400,43.08500,43.08600,43.08700,43.08800,43.08900,43.09000,43.09100,43.09200,43.09300,43.09400,43.09500,43.09600,43.09700,43.09800,43.09900,43.10000,43.10100,43.10200,43.10300,43.10400,43.10500,43.10600,43.10700,43.10800,43.10900,43.11000,43.11100,43.11200,43.11300,43.11400,43.11500,43.11600,43.11700,43.11800,43.11900,43.12000,43.12100,43.12200,43.12300,43.12400,43.12500,43.12600,43.12700,43.12800,43.12900,43.13000,43.13100,43.13200,43.13300,43.13400,43.13500,43.13600,43.13700,43.13800,43.13900,43.14000,43.14100,43.14200,43.14300,43.14400,43.14500,43.14600,43.14700,43.14800,43.14900,43.15000,43.15100,43.15200,43.15300,43.15400,43.15500,43.15600,43.15700,43.15800,43.15900,43.16000,43.16100,43.16200,43.16300,43.16400,43.16500,43.16600,43.16700,43.16800,43.16900,43.17000,43.17100,43.17200,43.17300,43.17400,43.17500,43.17600,43.17700,43.17800,43.17900,43.18000,43.18100,43.18200,43.18300,43.18400,43.18500,43.18600,43.18700,43.18800,43.18900,43.19000,43.19100,43.19200,43.19300,43.19400,43.19500,43.19600,43.19700,43.19800,43.19900,43.20000,43.20100,43.20200,43.20300,43.20400,43.20500,43.20600,43.20700,43.20800,43.20900,43.21000,43.21100,43.21200,43.21300,43.21400,43.21500,43.21600,43.21700,43.21800,43.21900,43.22000,43.22100,43.22200,43.22300,43.22400,43.22500,43.22600,43.22700,43.22800,43.22900,43.23000,43.23100,43.23200,43.23300,43.23400,43.23500,43.23600,43.23700,43.23800,43.23900,43.24000,43.24100,43.24200,43.24300,43.24400,43.24500,43.24600,43.24700,43.24800,43.24900,43.25000,43.25100,43.25200,43.25300,43.25400,43.25500,43.25600,43.25700,43.25800,43.25900,43.26000,43.26100,43.26200,43.26300,43.26400,43.26500,43.26600,43.26700,43.26800,43.26900,43.27000,43.27100,43.27200,43.27300,43.27400,43.27500,43.27600,43.27700,43.27800,43.27900,43.28000,43.28100,43.28200,43.28300,43.28400,43.28500,43.28600,43.28700,43.28800,43.28900,43.29000,43.29100,43.29200,43.29300,43.29400,43.29500,43.29600,43.29700,43.29800,43.29900,43.30000,43.30100,43.30200,43.30300,43.30400,43.30500,43.30600,43.30700,43.30800,43.30900,43.31000,43.31100,43.31200,43.31300,43.31400,43.31500,43.31600,43.31700,43.31800,43.31900,43.32000,43.32100,43.32200,43.32300,43.32400,43.32500,43.32600,43.32700,43.32800,43.32900,43.33000,43.33100,43.33200,43.33300,43.33400,43.33500,43.33600,43.33700,43.33800,43.33900,43.34000,43.34100,43.34200,43.34300,43.34400,43.34500,43.34600,43.34700,43.34800,43.34900,43.35000,43.35100,43.35200,43.35300,43.35400,43.35500,43.35600,43.35700,43.35800,43.35900,43.36000,43.36100,43.36200,43.36300,43.36400,43.36500,43.36600,43.36700,43.36800,43.36900,43.37000,43.37100,43.37200,43.37300,43.37400,43.37500,43.37600,43.37700,43.37800,43.37900,43.38000,43.38100,43.38200,43.38300,43.38400,43.38500,43.38600,43.38700,43.38800,43.38900,43.39000,43.39100,43.39200,43.39300,43.39400,43.39500,43.39600,43.39700,43.39800,43.39900,43.40000,43.40100,43.40200,43.40300,43.40400,43.40500,43.40600,43.40700,43.40800,43.40900,43.41000,43.41100,43.41200,43.41300,43.41400,43.41500,43.41600,43.41700,43.41800,43.41900,43.42000,43.42100,43.42200,43.42300,43.42400,43.42500,43.42600,43.42700,43.42800,43.42900,43.43000,43.43100,43.43200,43.43300,43.43400,43.43500,43.43600,43.43700,43.43800,43.43900,43.44000,43.44100,43.44200,43.44300,43.44400,43.44500,43.44600,43.44700,43.44800,43.44900,43.45000,43.45100,43.45200,43.45300,43.45400,43.45500,43.45600,43.45700,43.45800,43.45900,43.46000,43.46100,43.46200,43.46300,43.46400,43.46500,43.46600,43.46700,43.46800,43.46900,43.47000,43.47100,43.47200,43.47300,43.47400,43.47500,43.47600,43.47700,43.47800,43.47900,43.48000,43.48100,43.48200,43.48300,43.48400,43.48500,43.48600,43.48700,43.48800,43.48900,43.49000,43.49100,43.49200,43.49300,43.49400,43.49500,43.49600,43.49700,43.49800,43.49900,43.50000,43.50100,43.50200,43.50300,43.50400,43.50500,43.50600,43.50700,43.50800,43.50900,43.51000,43.51100,43.51200,43.51300,43.51400,43.51500,43.51600,43.51700,43.51800,43.51900,43.52000,43.52100,43.52200,43.52300,43.52400,43.52500,43.52600,43.52700,43.52800,43.52900,43.53000,43.53100,43.53200,43.53300,43.53400,43.53500,43.53600,43.53700,43.53800,43.53900,43.54000,43.54100,43.54200,43.54300,43.54400,43.54500,43.54600,43.54700,43.54800,43.54900,43.55000,43.55100,43.55200,43.55300,43.55400,43.55500,43.55600,43.55700,43.55800,43.55900,43.56000,43.56100,43.56200,43.56300,43.56400,43.56500,43.56600,43.56700,43.56800,43.56900,43.57000,43.57100,43.57200,43.57300,43.57400,43.57500,43.57600,43.57700,43.57800,43.57900,43.58000,43.58100,43.58200,43.58300,43.58400,43.58500,43.58600,43.58700,43.58800,43.58900,43.59000,43.59100,43.59200,43.59300,43.59400,43.59500,43.59600,43.59700,43.59800,43.59900,43.60000,43.60100,43.60200,43.60300,43.60400,43.60500,43.60600,43.60700,43.60800,43.60900,43.61000,43.61100,43.61200,43.61300,43.61400,43.61500,43.61600,43.61700,43.61800,43.61900,43.62000,43.62100,43.62200,43.62300,43.62400,43.62500,43.62600,43.62700,43.62800,43.62900,43.63000,43.63100,43.63200,43.63300,43.63400,43.63500,43.63600,43.63700,43.63800,43.63900,43.64000,43.64100,43.64200,43.64300,43.64400,43.64500,43.64600,43.64700,43.64800,43.64900,43.65000,43.65100,43.65200,43.65300,43.65400,43.65500,43.65600,43.65700,43.65800,43.65900,43.66000,43.66100,43.66200,43.66300,43.66400,43.66500,43.66600,43.66700,43.66800,43.66900,43.67000,43.67100,43.67200,43.67300,43.67400,43.67500,43.67600,43.67700,43.67800,43.67900,43.68000,43.68100,43.68200,43.68300,43.68400,43.68500,43.68600,43.68700,43.68800,43.68900,43.69000,43.69100,43.69200,43.69300,43.69400,43.69500,43.69600,43.69700,43.69800,43.69900,43.70000,43.70100,43.70200,43.70300,43.70400,43.70500,43.70600,43.70700,43.70800,43.70900,43.71000,43.71100,43.71200,43.71300,43.71400,43.71500,43.71600,43.71700,43.71800,43.71900,43.72000,43.72100,43.72200,43.72300,43.72400,43.72500,43.72600,43.72700,43.72800,43.72900,43.73000,43.73100,43.73200,43.73300,43.73400,43.73500,43.73600,43.73700,43.73800,43.73900,43.74000,43.74100,43.74200,43.74300,43.74400,43.74500,43.74600,43.74700,43.74800,43.74900,43.75000,43.75100,43.75200,43.75300,43.75400,43.75500,43.75600,43.75700,43.75800,43.75900,43.76000,43.76100,43.76200,43.76300,43.76400,43.76500,43.76600,43.76700,43.76800,43.76900,43.77000,43.77100,43.77200,43.77300,43.77400,43.77500,43.77600,43.77700,43.77800,43.77900,43.78000,43.78100,43.78200,43.78300,43.78400,43.78500,43.78600,43.78700,43.78800,43.78900,43.79000,43.79100,43.79200,43.79300,43.79400,43.79500,43.79600,43.79700,43.79800,43.79900,43.80000,43.80100,43.80200,43.80300,43.80400,43.80500,43.80600,43.80700,43.80800,43.80900,43.81000,43.81100,43.81200,43.81300,43.81400,43.81500,43.81600,43.81700,43.81800,43.81900,43.82000,43.82100,43.82200,43.82300,43.82400,43.82500,43.82600,43.82700,43.82800,43.82900,43.83000,43.83100,43.83200,43.83300,43.83400,43.83500,43.83600,43.83700,43.83800,43.83900,43.84000,43.84100,43.84200,43.84300,43.84400,43.84500,43.84600,43.84700,43.84800,43.84900,43.85000,43.85100,43.85200,43.85300,43.85400,43.85500,43.85600,43.85700,43.85800,43.85900,43.86000,43.86100,43.86200,43.86300,43.86400,43.86500,43.86600,43.86700,43.86800,43.86900,43.87000,43.87100,43.87200,43.87300,43.87400,43.87500,43.87600,43.87700,43.87800,43.87900,43.88000,43.88100,43.88200,43.88300,43.88400,43.88500,43.88600,43.88700,43.88800,43.88900,43.89000,43.89100,43.89200,43.89300,43.89400,43.89500,43.89600,43.89700,43.89800,43.89900,43.90000,43.90100,43.90200,43.90300,43.90400,43.90500,43.90600,43.90700,43.90800,43.90900,43.91000,43.91100,43.91200,43.91300,43.91400,43.91500,43.91600,43.91700,43.91800,43.91900,43.92000,43.92100,43.92200,43.92300,43.92400,43.92500,43.92600,43.92700,43.92800,43.92900,43.93000,43.93100,43.93200,43.93300,43.93400,43.93500,43.93600,43.93700,43.93800,43.93900,43.94000,43.94100,43.94200,43.94300,43.94400,43.94500,43.94600,43.94700,43.94800,43.94900,43.95000,43.95100,43.95200,43.95300,43.95400,43.95500,43.95600,43.95700,43.95800,43.95900,43.96000,43.96100,43.96200,43.96300,43.96400,43.96500,43.96600,43.96700,43.96800,43.96900,43.97000,43.97100,43.97200,43.97300,43.97400,43.97500,43.97600,43.97700,43.97800,43.97900,43.98000,43.98100,43.98200,43.98300,43.98400,43.98500,43.98600,43.98700,43.98800,43.98900,43.99000,43.99100,43.99200,43.99300,43.99400,43.99500,43.99600,43.99700,43.99800,43.99900,44.00000,44.00100,44.00200,44.00300,44.00400,44.00500,44.00600,44.00700,44.00800,44.00900,44.01000,44.01100,44.01200,44.01300,44.01400,44.01500,44.01600,44.01700,44.01800,44.01900,44.02000,44.02100,44.02200,44.02300,44.02400,44.02500,44.02600,44.02700,44.02800,44.02900,44.03000,44.03100,44.03200,44.03300,44.03400,44.03500,44.03600,44.03700,44.03800,44.03900,44.04000,44.04100,44.04200,44.04300,44.04400,44.04500,44.04600,44.04700,44.04800,44.04900,44.05000,44.05100,44.05200,44.05300,44.05400,44.05500,44.05600,44.05700,44.05800,44.05900,44.06000,44.06100,44.06200,44.06300,44.06400,44.06500,44.06600,44.06700,44.06800,44.06900,44.07000,44.07100,44.07200,44.07300,44.07400,44.07500,44.07600,44.07700,44.07800,44.07900,44.08000,44.08100,44.08200,44.08300,44.08400,44.08500,44.08600,44.08700,44.08800,44.08900,44.09000,44.09100,44.09200,44.09300,44.09400,44.09500,44.09600,44.09700,44.09800,44.09900,44.10000,44.10100,44.10200,44.10300,44.10400,44.10500,44.10600,44.10700,44.10800,44.10900,44.11000,44.11100,44.11200,44.11300,44.11400,44.11500,44.11600,44.11700,44.11800,44.11900,44.12000,44.12100,44.12200,44.12300,44.12400,44.12500,44.12600,44.12700,44.12800,44.12900,44.13000,44.13100,44.13200,44.13300,44.13400,44.13500,44.13600,44.13700,44.13800,44.13900,44.14000,44.14100,44.14200,44.14300,44.14400,44.14500,44.14600,44.14700,44.14800,44.14900,44.15000,44.15100,44.15200,44.15300,44.15400,44.15500,44.15600,44.15700,44.15800,44.15900,44.16000,44.16100,44.16200,44.16300,44.16400,44.16500,44.16600,44.16700,44.16800,44.16900,44.17000,44.17100,44.17200,44.17300,44.17400,44.17500,44.17600,44.17700,44.17800,44.17900,44.18000,44.18100,44.18200,44.18300,44.18400,44.18500,44.18600,44.18700,44.18800,44.18900,44.19000,44.19100,44.19200,44.19300,44.19400,44.19500,44.19600,44.19700,44.19800,44.19900,44.20000,44.20100,44.20200,44.20300,44.20400,44.20500,44.20600,44.20700,44.20800,44.20900,44.21000,44.21100,44.21200,44.21300,44.21400,44.21500,44.21600,44.21700,44.21800,44.21900,44.22000,44.22100,44.22200,44.22300,44.22400,44.22500,44.22600,44.22700,44.22800,44.22900,44.23000,44.23100,44.23200,44.23300,44.23400,44.23500,44.23600,44.23700,44.23800,44.23900,44.24000,44.24100,44.24200,44.24300,44.24400,44.24500,44.24600,44.24700,44.24800,44.24900,44.25000,44.25100,44.25200,44.25300,44.25400,44.25500,44.25600,44.25700,44.25800,44.25900,44.26000,44.26100,44.26200,44.26300,44.26400,44.26500,44.26600,44.26700,44.26800,44.26900,44.27000,44.27100,44.27200,44.27300,44.27400,44.27500,44.27600,44.27700,44.27800,44.27900,44.28000,44.28100,44.28200,44.28300,44.28400,44.28500,44.28600,44.28700,44.28800,44.28900,44.29000,44.29100,44.29200,44.29300,44.29400,44.29500,44.29600,44.29700,44.29800,44.29900,44.30000,44.30100,44.30200,44.30300,44.30400,44.30500,44.30600,44.30700,44.30800,44.30900,44.31000,44.31100,44.31200,44.31300,44.31400,44.31500,44.31600,44.31700,44.31800,44.31900,44.32000,44.32100,44.32200,44.32300,44.32400,44.32500,44.32600,44.32700,44.32800,44.32900,44.33000,44.33100,44.33200,44.33300,44.33400,44.33500,44.33600,44.33700,44.33800,44.33900,44.34000,44.34100,44.34200,44.34300,44.34400,44.34500,44.34600,44.34700,44.34800,44.34900,44.35000,44.35100,44.35200,44.35300,44.35400,44.35500,44.35600,44.35700,44.35800,44.35900,44.36000,44.36100,44.36200,44.36300,44.36400,44.36500,44.36600,44.36700,44.36800,44.36900,44.37000,44.37100,44.37200,44.37300,44.37400,44.37500,44.37600,44.37700,44.37800,44.37900,44.38000,44.38100,44.38200,44.38300,44.38400,44.38500,44.38600,44.38700,44.38800,44.38900,44.39000,44.39100,44.39200,44.39300,44.39400,44.39500,44.39600,44.39700,44.39800,44.39900,44.40000,44.40100,44.40200,44.40300,44.40400,44.40500,44.40600,44.40700,44.40800,44.40900,44.41000,44.41100,44.41200,44.41300,44.41400,44.41500,44.41600,44.41700,44.41800,44.41900,44.42000,44.42100,44.42200,44.42300,44.42400,44.42500,44.42600,44.42700,44.42800,44.42900,44.43000,44.43100,44.43200,44.43300,44.43400,44.43500,44.43600,44.43700,44.43800,44.43900,44.44000,44.44100,44.44200,44.44300,44.44400,44.44500,44.44600,44.44700,44.44800,44.44900,44.45000,44.45100,44.45200,44.45300,44.45400,44.45500,44.45600,44.45700,44.45800,44.45900,44.46000,44.46100,44.46200,44.46300,44.46400,44.46500,44.46600,44.46700,44.46800,44.46900,44.47000,44.47100,44.47200,44.47300,44.47400,44.47500,44.47600,44.47700,44.47800,44.47900,44.48000,44.48100,44.48200,44.48300,44.48400,44.48500,44.48600,44.48700,44.48800,44.48900,44.49000,44.49100,44.49200,44.49300,44.49400,44.49500,44.49600,44.49700,44.49800,44.49900,44.50000,44.50100,44.50200,44.50300,44.50400,44.50500,44.50600,44.50700,44.50800,44.50900,44.51000,44.51100,44.51200,44.51300,44.51400,44.51500,44.51600,44.51700,44.51800,44.51900,44.52000,44.52100,44.52200,44.52300,44.52400,44.52500,44.52600,44.52700,44.52800,44.52900,44.53000,44.53100,44.53200,44.53300,44.53400,44.53500,44.53600,44.53700,44.53800,44.53900,44.54000,44.54100,44.54200,44.54300,44.54400,44.54500,44.54600,44.54700,44.54800,44.54900,44.55000,44.55100,44.55200,44.55300,44.55400,44.55500,44.55600,44.55700,44.55800,44.55900,44.56000,44.56100,44.56200,44.56300,44.56400,44.56500,44.56600,44.56700,44.56800,44.56900,44.57000,44.57100,44.57200,44.57300,44.57400,44.57500,44.57600,44.57700,44.57800,44.57900,44.58000,44.58100,44.58200,44.58300,44.58400,44.58500,44.58600,44.58700,44.58800,44.58900,44.59000,44.59100,44.59200,44.59300,44.59400,44.59500,44.59600,44.59700,44.59800,44.59900,44.60000,44.60100,44.60200,44.60300,44.60400,44.60500,44.60600,44.60700,44.60800,44.60900,44.61000,44.61100,44.61200,44.61300,44.61400,44.61500,44.61600,44.61700,44.61800,44.61900,44.62000,44.62100,44.62200,44.62300,44.62400,44.62500,44.62600,44.62700,44.62800,44.62900,44.63000,44.63100,44.63200,44.63300,44.63400,44.63500,44.63600,44.63700,44.63800,44.63900,44.64000,44.64100,44.64200,44.64300,44.64400,44.64500,44.64600,44.64700,44.64800,44.64900,44.65000,44.65100,44.65200,44.65300,44.65400,44.65500,44.65600,44.65700,44.65800,44.65900,44.66000,44.66100,44.66200,44.66300,44.66400,44.66500,44.66600,44.66700,44.66800,44.66900,44.67000,44.67100,44.67200,44.67300,44.67400,44.67500,44.67600,44.67700,44.67800,44.67900,44.68000,44.68100,44.68200,44.68300,44.68400,44.68500,44.68600,44.68700,44.68800,44.68900,44.69000,44.69100,44.69200,44.69300,44.69400,44.69500,44.69600,44.69700,44.69800,44.69900,44.70000,44.70100,44.70200,44.70300,44.70400,44.70500,44.70600,44.70700,44.70800,44.70900,44.71000,44.71100,44.71200,44.71300,44.71400,44.71500,44.71600,44.71700,44.71800,44.71900,44.72000,44.72100,44.72200,44.72300,44.72400,44.72500,44.72600,44.72700,44.72800,44.72900,44.73000,44.73100,44.73200,44.73300,44.73400,44.73500,44.73600,44.73700,44.73800,44.73900,44.74000,44.74100,44.74200,44.74300,44.74400,44.74500,44.74600,44.74700,44.74800,44.74900,44.75000,44.75100,44.75200,44.75300,44.75400,44.75500,44.75600,44.75700,44.75800,44.75900,44.76000,44.76100,44.76200,44.76300,44.76400,44.76500,44.76600,44.76700,44.76800,44.76900,44.77000,44.77100,44.77200,44.77300,44.77400,44.77500,44.77600,44.77700,44.77800,44.77900,44.78000,44.78100,44.78200,44.78300,44.78400,44.78500,44.78600,44.78700,44.78800,44.78900,44.79000,44.79100,44.79200,44.79300,44.79400,44.79500,44.79600,44.79700,44.79800,44.79900,44.80000,44.80100,44.80200,44.80300,44.80400,44.80500,44.80600,44.80700,44.80800,44.80900,44.81000,44.81100,44.81200,44.81300,44.81400,44.81500,44.81600,44.81700,44.81800,44.81900,44.82000,44.82100,44.82200,44.82300,44.82400,44.82500,44.82600,44.82700,44.82800,44.82900,44.83000,44.83100,44.83200,44.83300,44.83400,44.83500,44.83600,44.83700,44.83800,44.83900,44.84000,44.84100,44.84200,44.84300,44.84400,44.84500,44.84600,44.84700,44.84800,44.84900,44.85000,44.85100,44.85200,44.85300,44.85400,44.85500,44.85600,44.85700,44.85800,44.85900,44.86000,44.86100,44.86200,44.86300,44.86400,44.86500,44.86600,44.86700,44.86800,44.86900,44.87000,44.87100,44.87200,44.87300,44.87400,44.87500,44.87600,44.87700,44.87800,44.87900,44.88000,44.88100,44.88200,44.88300,44.88400,44.88500,44.88600,44.88700,44.88800,44.88900,44.89000,44.89100,44.89200,44.89300,44.89400,44.89500,44.89600,44.89700,44.89800,44.89900,44.90000,44.90100,44.90200,44.90300,44.90400,44.90500,44.90600,44.90700,44.90800,44.90900,44.91000,44.91100,44.91200,44.91300,44.91400,44.91500,44.91600,44.91700,44.91800,44.91900,44.92000,44.92100,44.92200,44.92300,44.92400,44.92500,44.92600,44.92700,44.92800,44.92900,44.93000,44.93100,44.93200,44.93300,44.93400,44.93500,44.93600,44.93700,44.93800,44.93900,44.94000,44.94100,44.94200,44.94300,44.94400,44.94500,44.94600,44.94700,44.94800,44.94900,44.95000,44.95100,44.95200,44.95300,44.95400,44.95500,44.95600,44.95700,44.95800,44.95900,44.96000,44.96100,44.96200,44.96300,44.96400,44.96500,44.96600,44.96700,44.96800,44.96900,44.97000,44.97100,44.97200,44.97300,44.97400,44.97500,44.97600,44.97700,44.97800,44.97900,44.98000,44.98100,44.98200,44.98300,44.98400,44.98500,44.98600,44.98700,44.98800,44.98900,44.99000,44.99100,44.99200,44.99300,44.99400,44.99500,44.99600,44.99700,44.99800,44.99900,45.00000,45.00100,45.00200,45.00300,45.00400,45.00500,45.00600,45.00700,45.00800,45.00900,45.01000,45.01100,45.01200,45.01300,45.01400,45.01500,45.01600,45.01700,45.01800,45.01900,45.02000,45.02100,45.02200,45.02300,45.02400,45.02500,45.02600,45.02700,45.02800,45.02900,45.03000,45.03100,45.03200,45.03300,45.03400,45.03500,45.03600,45.03700,45.03800,45.03900,45.04000,45.04100,45.04200,45.04300,45.04400,45.04500,45.04600,45.04700,45.04800,45.04900,45.05000,45.05100,45.05200,45.05300,45.05400,45.05500,45.05600,45.05700,45.05800,45.05900,45.06000,45.06100,45.06200,45.06300,45.06400,45.06500,45.06600,45.06700,45.06800,45.06900,45.07000,45.07100,45.07200,45.07300,45.07400,45.07500,45.07600,45.07700,45.07800,45.07900,45.08000,45.08100,45.08200,45.08300,45.08400,45.08500,45.08600,45.08700,45.08800,45.08900,45.09000,45.09100,45.09200,45.09300,45.09400,45.09500,45.09600,45.09700,45.09800,45.09900,45.10000,45.10100,45.10200,45.10300,45.10400,45.10500,45.10600,45.10700,45.10800,45.10900,45.11000,45.11100,45.11200,45.11300,45.11400,45.11500,45.11600,45.11700,45.11800,45.11900,45.12000,45.12100,45.12200,45.12300,45.12400,45.12500,45.12600,45.12700,45.12800,45.12900,45.13000,45.13100,45.13200,45.13300,45.13400,45.13500,45.13600,45.13700,45.13800,45.13900,45.14000,45.14100,45.14200,45.14300,45.14400,45.14500,45.14600,45.14700,45.14800,45.14900,45.15000,45.15100,45.15200,45.15300,45.15400,45.15500,45.15600,45.15700,45.15800,45.15900,45.16000,45.16100,45.16200,45.16300,45.16400,45.16500,45.16600,45.16700,45.16800,45.16900,45.17000,45.17100,45.17200,45.17300,45.17400,45.17500,45.17600,45.17700,45.17800,45.17900,45.18000,45.18100,45.18200,45.18300,45.18400,45.18500,45.18600,45.18700,45.18800,45.18900,45.19000,45.19100,45.19200,45.19300,45.19400,45.19500,45.19600,45.19700,45.19800,45.19900,45.20000,45.20100,45.20200,45.20300,45.20400,45.20500,45.20600,45.20700,45.20800,45.20900,45.21000,45.21100,45.21200,45.21300,45.21400,45.21500,45.21600,45.21700,45.21800,45.21900,45.22000,45.22100,45.22200,45.22300,45.22400,45.22500,45.22600,45.22700,45.22800,45.22900,45.23000,45.23100,45.23200,45.23300,45.23400,45.23500,45.23600,45.23700,45.23800,45.23900,45.24000,45.24100,45.24200,45.24300,45.24400,45.24500,45.24600,45.24700,45.24800,45.24900,45.25000,45.25100,45.25200,45.25300,45.25400,45.25500,45.25600,45.25700,45.25800,45.25900,45.26000,45.26100,45.26200,45.26300,45.26400,45.26500,45.26600,45.26700,45.26800,45.26900,45.27000,45.27100,45.27200,45.27300,45.27400,45.27500,45.27600,45.27700,45.27800,45.27900,45.28000,45.28100,45.28200,45.28300,45.28400,45.28500,45.28600,45.28700,45.28800,45.28900,45.29000,45.29100,45.29200,45.29300,45.29400,45.29500,45.29600,45.29700,45.29800,45.29900,45.30000,45.30100,45.30200,45.30300,45.30400,45.30500,45.30600,45.30700,45.30800,45.30900,45.31000,45.31100,45.31200,45.31300,45.31400,45.31500,45.31600,45.31700,45.31800,45.31900,45.32000,45.32100,45.32200,45.32300,45.32400,45.32500,45.32600,45.32700,45.32800,45.32900,45.33000,45.33100,45.33200,45.33300,45.33400,45.33500,45.33600,45.33700,45.33800,45.33900,45.34000,45.34100,45.34200,45.34300,45.34400,45.34500,45.34600,45.34700,45.34800,45.34900,45.35000,45.35100,45.35200,45.35300,45.35400,45.35500,45.35600,45.35700,45.35800,45.35900,45.36000,45.36100,45.36200,45.36300,45.36400,45.36500,45.36600,45.36700,45.36800,45.36900,45.37000,45.37100,45.37200,45.37300,45.37400,45.37500,45.37600,45.37700,45.37800,45.37900,45.38000,45.38100,45.38200,45.38300,45.38400,45.38500,45.38600,45.38700,45.38800,45.38900,45.39000,45.39100,45.39200,45.39300,45.39400,45.39500,45.39600,45.39700,45.39800,45.39900,45.40000,45.40100,45.40200,45.40300,45.40400,45.40500,45.40600,45.40700,45.40800,45.40900,45.41000,45.41100,45.41200,45.41300,45.41400,45.41500,45.41600,45.41700,45.41800,45.41900,45.42000,45.42100,45.42200,45.42300,45.42400,45.42500,45.42600,45.42700,45.42800,45.42900,45.43000,45.43100,45.43200,45.43300,45.43400,45.43500,45.43600,45.43700,45.43800,45.43900,45.44000,45.44100,45.44200,45.44300,45.44400,45.44500,45.44600,45.44700,45.44800,45.44900,45.45000,45.45100,45.45200,45.45300,45.45400,45.45500,45.45600,45.45700,45.45800,45.45900,45.46000,45.46100,45.46200,45.46300,45.46400,45.46500,45.46600,45.46700,45.46800,45.46900,45.47000,45.47100,45.47200,45.47300,45.47400,45.47500,45.47600,45.47700,45.47800,45.47900,45.48000,45.48100,45.48200,45.48300,45.48400,45.48500,45.48600,45.48700,45.48800,45.48900,45.49000,45.49100,45.49200,45.49300,45.49400,45.49500,45.49600,45.49700,45.49800,45.49900,45.50000,45.50100,45.50200,45.50300,45.50400,45.50500,45.50600,45.50700,45.50800,45.50900,45.51000,45.51100,45.51200,45.51300,45.51400,45.51500,45.51600,45.51700,45.51800,45.51900,45.52000,45.52100,45.52200,45.52300,45.52400,45.52500,45.52600,45.52700,45.52800,45.52900,45.53000,45.53100,45.53200,45.53300,45.53400,45.53500,45.53600,45.53700,45.53800,45.53900,45.54000,45.54100,45.54200,45.54300,45.54400,45.54500,45.54600,45.54700,45.54800,45.54900,45.55000,45.55100,45.55200,45.5
[truncated: 1,340,084 more chars]
