# Supplementary material for: Sensitivity analysis enlightens effects of connectivity in a Neural Mass Model under Control-Target mode
Source: PLoS Comput Biol. 2026 Mar 23;22(3):e1014035. doi: 10.1371/journal.pcbi.1014035 (PMC13008111; doi:10.1371/journal.pcbi.1014035)
Supplement: S3 File — (ZIP) [file pcbi.1014035.s003.zip › 01-code/12-fig12/run.py]

#!/usr/bin/env python3
# -*- coding: utf-8 -*-
"""
Created on Tue Jan 20 18:00:50 2026

@author: anais
"""


from numpy import *
# import math 

import matplotlib.pyplot as plt

import sys

import os


dir_path = os.path.dirname( os.getcwd() )
functions_path = dir_path + '/00-functions/'
fig_code_path = dir_path +'/12-fig12'

sys.path.append(functions_path)

from functions import *

print('------------------ Fig12 ------------------')


#%%  Parameters


N = 2 #number of regions  

Tglu = 8*pow(10.,-3) * ones((N,1))
Tgaba = 3*pow(10.,-3) * ones((N,1))

(autocoupling_E,basal_forcing_E,coupling_EtoI,autocoupling_I_abs,basal_forcing_I,Jnmda,G) = get_FixedParametersForCurrents() 

basal_forcing_E = basal_forcing_E*ones((N,1))

control = 0
target = 1

M = array([[0,1],[1,0]]) #structural connectivity matrix 

#%% Stimulation functions


#--- 1 stimulation (amplitude of 0.1 between 20s and 40s in the control region)


T0=0
Tmax = 60
 
(Time_1stim,dt_1stim) = get_Timeline(T0,Tmax) #sampling and timeline

StimulationFunction_1stim = zeros((N,len(Time_1stim)))

idx_begining = argwhere( abs(Time_1stim-20) == min(abs(Time_1stim-20) ))[0,0]


idx_end = argwhere( abs(Time_1stim-40) == min(abs(Time_1stim-40) ))[0,0]


StimulationFunction_1stim[control][idx_begining:idx_end] = 0.1


# plt.figure
# plt.plot(Time_1stim, StimulationFunction_1stim[control][:],'r-', label='control')
# plt.plot(Time_1stim, StimulationFunction_1stim[target][:],'g-',label='target')
# plt.legend(bbox_to_anchor=(1, 1), loc='upper left')


#--- 4 stimulations

file_stimulation  = open(functions_path + '4Stimulations.txt',"r",encoding="utf8")

lines = file_stimulation.readlines()

dt_4stim = eval(lines[1]) #sample time

Time_4stim = array(eval(lines[3])) #timeline

Stim_control = array(eval(lines[5])) # a function with 0 when there is no stimulation and 1 during the 4 stimulated periods

Stim_target = array(eval(lines[7])) # a function with 0 (the target region is not stimulated)

file_stimulation.close()


StimulationFunction_4stim = zeros((N,len(Time_4stim)))

StimulationFunction_4stim[control][:] = Stim_control*0.1 #forcing that will be applied on the excitatory current of the control region: 0 when there is no stimulation and 0.1 during the stimulated periods
StimulationFunction_4stim[target][:] = Stim_target #0

# plt.figure
# plt.plot(Time_4stim,StimulationFunction_4stim[control][:],'r',label='control')
# plt.plot(Time_4stim,StimulationFunction_4stim[target][:] ,'g' ,label='target')
# plt.legend(bbox_to_anchor=(1, 1), loc='upper left')


#%%

TypeOfConnectivity_list = ['EE' , 'EI' ]


for t in range(len(TypeOfConnectivity_list)): #boucle sur le type de connexion inter region

    TypeOfConnectivity = TypeOfConnectivity_list[t]
    print('Connectivity %s' %TypeOfConnectivity)
    
    
    
    #--- matrix that gives a type of connectivity between regions
    k = get_Matrix_kE_ForATypeOfConnectivity(TypeOfConnectivity)
    
    
    
    #--- we fix JgabaC (i.e. the coupling from the pool I to the pool E) in the control region
    
    coupling_ItoE_abs = 0 * ones((N,1))
    
    if TypeOfConnectivity=='EE': 
        coupling_ItoE_abs[control] = 1.758
        coupling_ItoE_abs[target] = 1.758
        
    elif TypeOfConnectivity=='EI':
        coupling_ItoE_abs[control] = 1.758
        coupling_ItoE_abs[target] = 0.929
        
    
    

    #----------------------------------------------------------------------------------------------
    #-------------------------------- One stimulation
    #----------------------------------------------------------------------------------------------


   
    
    #%% Simulations
    
    #--- Neural dynamics
    dsn_dt = 1
    dsg_dt = 1 
    
    Sn0 = 0.5*ones((N,1))
    Sg0 = 0.5*ones((N,1))
    
    
    (Xn,Xg,Rn,Rg,dSndt,dSgdt,Sn,Sg) = get_Dynamics(autocoupling_E,coupling_ItoE_abs,basal_forcing_E,coupling_EtoI,autocoupling_I_abs,basal_forcing_I,M,G,k,Jnmda,Tglu,Tgaba,Sn0,Sg0,dt_1stim,Time_1stim,StimulationFunction_1stim)
    
                                               
    #--- Hemodynamic and bold simulations
    
    z0 = 0*ones((N,1)) # this initial condition is the same as the one in Deco et al Current Biology 2018/ Wang et al Sci Advances 2019
    f0 = 1*ones((N,1))
    v0 = 1*ones((N,1))
    q0 = 1*ones((N,1))
    
    InputHemo = Sn
        
    (Z,F,V,Q,BOLD) = HemoBoldDynamics(InputHemo,z0,f0,v0,q0,dt_1stim,Time_1stim)    
    
    
    
    #%% plot 
    
    Title = '2 cerebral areas system'
    
    
    fig, ax1 = plt.subplots()
    
    
    ax1.plot(Time_1stim, Sn[control,:], '-', c='tab:purple', label='sn_C')
    ax1.plot(Time_1stim, Sn[target,:],'-', c='tab:green', label='sn_T')
    ax1.set_xlabel('time (sec)')
    ax1.set_ylabel('synaptic activities (no dim)')
    ax1.set_xlim(19,60)
    ax1.set_ylim(0,1)
    
    ax2 = ax1.twinx()
    ax2.plot(Time_1stim, BOLD[control,:],'-', c='tab:cyan', label='bold_C')
    ax2.plot(Time_1stim, BOLD[target,:],'-', c='tab:red', label='bold_T')
    ax2.set_ylabel("BOLD signal (no dim)")
    ax2.set_ylim(0,0.045)
    
    lines1, labels1 = ax1.get_legend_handles_labels()
    lines2, labels2 = ax2.get_legend_handles_labels()
    ax1.legend(lines1 + lines2, labels1 + labels2, loc='best')
    
    plt.title(Title)  
    
    filename_fig1 = fig_code_path + '/Sn_Bold_1Stim_%s.pdf' %TypeOfConnectivity     
    fig.savefig(filename_fig1,format="pdf",bbox_inches="tight")
        
    # plt.show()
    
    
    #----------------------------------------------------------------------------------------------
    #-------------------------------- Four stimulations
    #----------------------------------------------------------------------------------------------
    
    
    #%% Simulations
    
    #--- Neural dynamics
    
    dsn_dt = 1
    dsg_dt = 1 
    
    Sn0 = 0.5*ones((N,1))
    Sg0 = 0.5*ones((N,1))
    
    
    (Xn,Xg,Rn,Rg,dSndt,dSgdt,Sn,Sg) = get_Dynamics(autocoupling_E,coupling_ItoE_abs,basal_forcing_E,coupling_EtoI,autocoupling_I_abs,basal_forcing_I,M,G,k,Jnmda,Tglu,Tgaba,Sn0,Sg0,dt_4stim,Time_4stim,StimulationFunction_4stim)
    
                                               
    #--- Hemodynamic and bold simulations
    
    z0 = 0*ones((N,1)) 
    f0 = 1*ones((N,1))
    v0 = 1*ones((N,1))
    q0 = 1*ones((N,1))
    
    InputHemo = Sn
        
    (Z,F,V,Q,BOLD) = HemoBoldDynamics(InputHemo,z0,f0,v0,q0,dt_4stim,Time_4stim)   
    
    
    
    #%% plot 
    
    Title = '2 cerebral areas system'
    
    
    fig, ax1 = plt.subplots()
    
    
    ax1.plot(Time_4stim, Sn[control,:], '-', c='tab:purple', label='sn_C')
    ax1.plot(Time_4stim, Sn[target,:],'-', c='tab:green', label='sn_T')
    ax1.set_xlabel('time (sec)')
    ax1.set_ylabel('synaptic activities (no dim)')
    ax1.set_xlim(25,70)
    ax1.set_ylim(0,1)
    
    ax2 = ax1.twinx()
    ax2.plot(Time_4stim, BOLD[control,:],'-', c='tab:cyan', label='bold_C')
    ax2.plot(Time_4stim, BOLD[target,:],'-', c='tab:red', label='bold_T')
    ax2.set_ylabel("BOLD signal (no dim)")
    ax2.set_ylim(0,0.045)
    
    lines1, labels1 = ax1.get_legend_handles_labels()
    lines2, labels2 = ax2.get_legend_handles_labels()
    ax1.legend(lines1 + lines2, labels1 + labels2, loc='best')
    
    plt.title(Title)  
    
    filename_fig1 = fig_code_path + '/Sn_Bold_4Stim_%s.pdf' %TypeOfConnectivity     
    fig.savefig(filename_fig1,format="pdf",bbox_inches="tight")
        
    # plt.show()
    
    
