# Supplementary material for: Sensitivity analysis enlightens effects of connectivity in a Neural Mass Model under Control-Target mode
Source: PLoS Comput Biol. 2026 Mar 23;22(3):e1014035. doi: 10.1371/journal.pcbi.1014035 (PMC13008111; doi:10.1371/journal.pcbi.1014035)
Supplement: S3 File — (ZIP) [file pcbi.1014035.s003.zip › 01-code/05-fig05/run.py]

#!/usr/bin/env python3
# -*- coding: utf-8 -*-
"""
Created on Thu Jan 22 15:53:51 2026

@author: anais
"""


from numpy import *
# import math 

import matplotlib.pyplot as plt

import sys

import os


dir_path = os.path.dirname( os.getcwd() )
functions_path = dir_path + '/00-functions/'
fig_code_path = dir_path +'/05-fig05'

sys.path.append(functions_path)

from functions import *

print('------------------ Fig05 ------------------')

#%% Parameters that are varied

#--- forcing on the pool I

start_zI = 0.
end_zI = 1.5
inc_zI = 0.001 #sampling 


nb_zI = round((end_zI-start_zI)/inc_zI)

Var_zI = linspace(start_zI,end_zI,int(nb_zI)+1)

#--- inhibitory autocoupling (in absolute value)

Var_Jminus_Abs = array([0, 0.25, 0.5, 0.75, 1 ])

#%% Fixed parameters

N = 1

Tglu = 8*pow(10.,-3) 
Tgaba = 3*pow(10.,-3) 

(autocoupling_E,basal_forcing_E,coupling_EtoI,autocoupling_I_abs,basal_forcing_I,Jnmda,G) = get_FixedParametersForCurrents() 

autocoupling_E = 0 
coupling_ItoE_abs = 0 #we only consider the pool I, so here we nullify the couplings with the pool E
basal_forcing_E = 0

G = 0 #we nullify the couplings with other regions
M = zeros((N,N))
k = zeros((N,N))


#%%

Sg_mat = zeros(( len(Var_zI),len(Var_Jminus_Abs) ))

Rg_mat = zeros(( len(Var_zI),len(Var_Jminus_Abs) ))

Gain_mat = zeros(( len(Var_zI),len(Var_Jminus_Abs) ))

Sensi_mat = zeros(( len(Var_zI),len(Var_Jminus_Abs) ))

      
for j in range(len(Var_Jminus_Abs)):
    
 
    autocoupling_I_abs = Var_Jminus_Abs[j] 
    
    print("J- = ", autocoupling_I_abs)
    
    for i in range(len(Var_zI)): 
                 
   
        zI = Var_zI[i]
         
                       
         #----- We find the fixed point
                 
        (sn_fp,sg_fp,xn_fp,xg_fp,rn_fp,rg_fp) = FindFixedPoint(autocoupling_E,coupling_ItoE_abs,basal_forcing_E,coupling_EtoI,autocoupling_I_abs,zI,M,G,k,Jnmda,Tglu,Tgaba,N)
    
        
        #---- We calculate the sensitivity of sg w.r.t. the forcing zI  
        

        (Sensi_sg_zI, Gain) = CloseLoopSensitivity_Pool_I(sg_fp,zI,autocoupling_I_abs,Tgaba)
  
        #---- Storage
        
        Sg_mat[i,j] = sg_fp[0,0]
        
        Rg_mat[i,j] = rg_fp[0,0]

        Gain_mat[i,j] = Gain[0,0]

        Sensi_mat[i,j] = Sensi_sg_zI[0,0]
        

#%% Plot

ListOfColors=array(['blue','orange','green','red','purple','brown','pink','gray','olive','cyan'])
    
Title = 'Isolated inhibitory pool' 


#----- Sg


fig = plt.figure(0)
inc=0


for j in range(len(Var_Jminus_Abs)):  
    
    y = Sg_mat[:,j]
    
    
 
    mod_inc = mod(inc, len(ListOfColors))
    color='tab:'+ ListOfColors[mod_inc]
    
    ax1 = plt.plot(Var_zI,y,'-', c=color,label='J - =%.2f' %Var_Jminus_Abs[j] )
    inc=inc+1

plt.plot([basal_forcing_I,basal_forcing_I],[0,1],'--',c="black")

plt.xlim(0.,1.5)
plt.xlabel('zI')

plt.ylim(0,1)
plt.ylabel('sg*')

plt.legend(bbox_to_anchor=(1, 1), loc='upper left', markerscale=5)   
plt.title(Title)  

filename_fig0 = fig_code_path + '/sg_zI.pdf'       
fig.savefig(filename_fig0,format="pdf",bbox_inches="tight")
    
# plt.show()
    

#----- Rg


fig = plt.figure(1)
inc=0


for j in range(len(Var_Jminus_Abs)):  
    
    y = Rg_mat[:,j]
    
    
 
    mod_inc = mod(inc, len(ListOfColors))
    color='tab:'+ ListOfColors[mod_inc]
    
    ax1 = plt.plot(Var_zI,y,'-', c=color,label='J - =%.2f' %Var_Jminus_Abs[j] )
    inc=inc+1

plt.plot([basal_forcing_I,basal_forcing_I],[0,Rg_mat.max()],'--',c="black")
plt.plot([0,1.5],[100,100],'--',c="black")


plt.xlim(0.,1.5)
plt.xlabel('zI')

plt.ylabel('rg*')

plt.legend(bbox_to_anchor=(1, 1), loc='upper left', markerscale=5)   
plt.title(Title)  

filename_fig1 = fig_code_path + '/rg_zI.pdf'       
fig.savefig(filename_fig1,format="pdf",bbox_inches="tight")
    
# plt.show()
    

#----- Feedback gain


fig = plt.figure(2)
inc=0


for j in range(len(Var_Jminus_Abs)):  
    
    y = Gain_mat[:,j]
    
 
    mod_inc = mod(inc, len(ListOfColors))
    color='tab:'+ ListOfColors[mod_inc]
    
    ax1 = plt.plot(Var_zI,y,'-', c=color,label='J - =%.2f' %Var_Jminus_Abs[j] )
    inc=inc+1

plt.plot([basal_forcing_I,basal_forcing_I],[0,-3],'--',c="black")

plt.xlim(0.,1.5)
plt.xlabel('zI')

plt.ylim(-3,0.1)
plt.ylabel('g_sg,zI')

plt.legend(bbox_to_anchor=(1, 1), loc='upper left', markerscale=5)   
plt.title(Title)  

filename_fig2 = fig_code_path + '/Feedback_Gain.pdf'       
fig.savefig(filename_fig2,format="pdf",bbox_inches="tight")
    
# plt.show()
    

#----- Sensitivity of sg w.r.t. the forcing zI

fig = plt.figure(3)
inc=0


for j in range(len(Var_Jminus_Abs)):  
    
    y = Sensi_mat[:,j]
    
 
    mod_inc = mod(inc, len(ListOfColors))
    color='tab:'+ ListOfColors[mod_inc]
    
    ax1 = plt.plot(Var_zI,y,'-', c=color,label='J - =%.2f' %Var_Jminus_Abs[j] )
    inc=inc+1

plt.plot([basal_forcing_I,basal_forcing_I],[0,Sensi_mat.max()],'--',c="black")

plt.xlim(0.,1.5)
plt.xlabel('zI')

plt.ylabel('P_sg,zI')

plt.legend(bbox_to_anchor=(1, 1), loc='upper left', markerscale=5)   
plt.title(Title)  

filename_fig3 = fig_code_path + '/Close_Loop_Sensitivity.pdf'       
fig.savefig(filename_fig3,format="pdf",bbox_inches="tight")
    
# plt.show()
